# Supplementary material for: Proteomics Profiling of Bladder Cancer Tissues from Early to Advanced Stages Reveals NNMT and GALK1 as Biomarkers for Early Detection and Prognosis of BCa
Source: Int J Mol Sci. 2023 Oct 6;24(19):14938. doi: 10.3390/ijms241914938 (PMC10573217; doi:10.3390/ijms241914938)
Supplement: Supplementary file 1 [file ijms-24-14938-s001.zip › Table S1.xlsx]

## Sheet: Report
Accession	Peptide count	Unique peptides	Confidence score	Anova (p)	q Value	Max fold change	Power	Highest mean condition	Lowest mean condition	Mass	Description	BC_1_UDMSe_1_7ul_15032023	BC_2_UDMSe_1_6ul_15032023	BC_3_UDMSe_4_0ul_20032023	BC_4_UDMSe_2_8ul_15032023	BC_5_UDMSe_2_9ul_15032023	BC_6_UDMSe_0_7ul_15032023	MEAN Group 1 (pTa,G1)	SD Group 1 (pTa,G1)	CV Group 1 (pTa,G1)	BC_7_UDMSe_2_0ul_15032023	BC_8_UDMSe_3_1ul_15032023	BC_9_UDMSe_2_2ul_15032023	BC_10_UDMSe_1_5ul_16032023	BC_11_UDMSe_1_6ul_16032023	BC_12_UDMSe_1_1ul_16032023	MEAN Group 2 (pT1,G2-G3)	SD Group 2 (pT1,G2-G3)	CV Group 2 (pT1,G2-G3)	BC_13_UDMSe_1_2ul_16032023	BC_14_UDMSe_1_9ul_16032023	BC_15_UDMSe_1_5ul_16032023	BC_16_UDMSe_2_7ul_16032023	BC_17_UDMSe_1_9ul_16032023	BC_18_UDMSe_2_5ul_16032023	MEAN Group 3 (pT2-T3,G3)	SD Group 3 (pT2-T3,G3)	CV Group 3 (pT2-T3,G3)	Mann Whitney p value Group 1-Group 2	Benjamini-Hochberg Adjusted P value Group 1-Group 2	Ratio Group 2-Group 1	Fold change Group 2-Group 1	Mann Whitney p value Group 2 - Group 3	Benjamini-Hochberg Adjusted P value Group 2 - Group 3	Ratio Group 3-Group 2	Fold change Group 3-Group 2	Mann Whitney p value Group 1 - Group 3	Benjamini-Hochberg Adjusted P value Group 1 - Group 3	Ratio Group 3-Group 1
Q15006	3	1	16.8064	1.04687e-08	6.36712e-06	Infinity	1	Advanced	initial stage	35004.7	ER membrane protein complex subunit 2 OS=Homo sapiens OX=9606 GN=EMC2 PE=1 SV=1	0	0	0	0	0	0	0	0	#DIV/0!	0	0	0	0	0	0	0	0	#DIV/0!	2935.57	475.94	3615.48	2136.36	16.7474	1719.39	1816.58	1388.28	0.764227	0	0	#DIV/0!	#DIV/0!	0.00277843	0.412974	#DIV/0!	#DIV/0!	0.00277843	0.0351627	0
Q9ULA0	2	1	12.0214	8.05429e-08	2.43039e-05	6.04055	1	Intermidiate	initial stage	54037.8	Aspartyl aminopeptidase OS=Homo sapiens OX=9606 GN=DNPEP PE=1 SV=2	316.956	232.383	141.925	334.477	127.619	285.194	239.759	88.5397	0.369286	1519.44	1554.67	2159.53	1007.12	859.066	1589.84	1448.28	465.638	0.321512	1184.25	1099.53	1354.74	1558.95	2109.89	1313.93	1436.88	365.331	0.254253	0.0021645	0.0426468	6.04055	6.04055	0.937229	0.937	0.992131	-1.00793	0.0021645	0.0279763	5.99302
Q9P2J5	7	4	43.0292	3.43712e-07	7.77866e-05	3.88742	1	Advanced	initial stage	135664	Leucine--tRNA ligase_ cytoplasmic OS=Homo sapiens OX=9606 GN=LARS1 PE=1 SV=2	3879.02	2456.27	2206.12	2240.33	2414.91	4457.19	2942.31	971.743	0.330266	13101.2	9860.07	8294.7	7864.59	8485.87	10669.6	9712.67	1967.25	0.202545	9488.43	10911.2	18749.6	11046.9	10539.3	7892.4	11438	3770.12	0.329615	0.0021645	0.0426468	3.30104	3.30104	0.393939	0.865099	1.17763	1.17763	0.0021645	0.0279763	3.88742
Q86X76	4	2	29.7153	4.68065e-07	8.47436e-05	21.4531	1	Advanced	initial stage	36751.9	Deaminated glutathione amidase OS=Homo sapiens OX=9606 GN=NIT1 PE=1 SV=2	110.531	162.416	84.019	120.009	320.25	645.95	240.529	215.751	0.896985	2736.37	899.057	6197.53	1681.74	2325.17	7476.78	3552.78	2649.87	0.745859	4542.49	4199.04	4912.3	4673.6	6536.35	6096.86	5160.11	935.386	0.181273	0.0021645	0.0426468	14.7707	14.7707	0.309524	0.856993	1.45242	1.45242	0.0021645	0.0279763	21.4531
P63313	2	1	17.6305	5.64266e-07	8.5134e-05	284.133	1	initial stage	Intermidiate	5025.69	Thymosin beta-10 OS=Homo sapiens OX=9606 GN=TMSB10 PE=1 SV=2	100.025	476.599	1676.65	890.67	439.892	2000.01	930.641	753.47	0.809626	0	19.6522	0	0	0	0	3.27537	8.02299	2.44949	0	0	0	0	22.2172	0	3.70287	9.07014	2.44949	0.00366455	0.0589098	0.00351948	-284.133	1	0.937	1.13052	1.13052	0.00366455	0.0364065	0.00397884
P15088	6	3	47.7496	8.10146e-07	0.00010477	34.8116	1	Advanced	initial stage	48955.1	Mast cell carboxypeptidase A OS=Homo sapiens OX=9606 GN=CPA3 PE=1 SV=2	8278.22	3216.81	4252.4	4831.36	1917.05	4608.61	4517.41	2134.21	0.472441	66644.7	48495.4	97600.3	20026	119849	145614	83038.3	46723.4	0.562673	229176	64297.9	33990.2	279017	215764	121305	157258	98539	0.626606	0.0021645	0.0426468	18.3819	18.3819	0.24026	0.83426	1.8938	1.8938	0.0021645	0.0279763	34.8116
P07358	5	5	40.6405	1.5096e-06	0.000170821	48.4712	1	Advanced	initial stage	68757.8	Complement component C8 beta chain OS=Homo sapiens OX=9606 GN=C8B PE=1 SV=3	384.393	238.157	85.8695	1068.76	1747.95	1133.56	776.449	644.54	0.830112	42790.7	9177.03	8582.11	40299.3	5818.19	10520.5	19531.3	17138.6	0.877492	25091.6	47276.4	33302.6	12296.8	59831.2	48013.7	37635.4	17386.6	0.461976	0.0021645	0.0426468	25.1546	25.1546	0.0649351	0.67332	1.92693	1.92693	0.0021645	0.0279763	48.4712
P40261	4	3	32.3833	1.88613e-06	0.000189715	17.4517	1	Advanced	initial stage	30030.3	Nicotinamide N-methyltransferase OS=Homo sapiens OX=9606 GN=NNMT PE=1 SV=1	274.774	215.451	64.0766	156.995	175.358	209.505	182.693	70.7883	0.387471	778.992	384.705	1148.19	443.393	400.433	754.424	651.689	300.356	0.460888	2949.88	1340.76	1262.99	3521.21	2042.74	8012.32	3188.32	2524.73	0.791871	0.0021645	0.0426468	3.56712	3.56712	0.0021645	0.412974	4.89239	4.89239	0.0021645	0.0279763	17.4517
P11233	2	2	11.8394	3.74849e-06	0.000339334	10.538	0.999999	Advanced	initial stage	23737.9	Ras-related protein Ral-A OS=Homo sapiens OX=9606 GN=RALA PE=1 SV=1	7840.18	1600.97	1926	5283.75	3241	4701.25	4098.86	2343.55	0.571756	18095.3	18038.1	44945.4	19453.4	30966.3	39320.9	28469.9	11774.3	0.41357	37825.3	17044.8	91218.4	29266.2	57747.7	26059.9	43193.7	27270.2	0.631346	0.0021645	0.0426468	6.94581	6.94581	0.588745	0.90515	1.51717	1.51717	0.0021645	0.0279763	10.538
P51665	2	2	11.1859	4.6923e-06	0.00037984	5.03985	0.999999	Advanced	initial stage	37082.5	26S proteasome non-ATPase regulatory subunit 7 OS=Homo sapiens OX=9606 GN=PSMD7 PE=1 SV=2	798.84	517.766	1203.08	1541.68	952.829	3220.19	1372.4	970.264	0.706985	5190.55	4090.22	8512.53	4089.89	7255.96	7522.44	6110.26	1901.9	0.311263	6702.51	5990.38	10608.2	6247.07	6958.14	4993.77	6916.68	1932.82	0.279443	0.0021645	0.0426468	4.45225	4.45225	0.818182	0.921911	1.13198	1.13198	0.0021645	0.0279763	5.03985
Q9P1Z9	4	2	19.5444	5.03514e-06	0.00037984	8.91393	0.999998	initial stage	Advanced	198941	Coiled-coil domain-containing protein 180 OS=Homo sapiens OX=9606 GN=CCDC180 PE=2 SV=3	10517.7	7332.73	29308.5	18363.7	14929.8	16675.6	16188	7606.18	0.469864	2485.11	7996.93	1869.2	3297.38	1097.3	1393.65	3023.26	2561.21	0.847167	1769.69	1566.15	1558.96	1487.62	2399.52	2114.28	1816.04	365.497	0.201261	0.004329	0.0589098	0.186759	-5.35449	0.588745	0.90515	0.600688	-1.66476	0.0021645	0.0279763	0.112184
P68431	14	2	178.176	1.12811e-05	0.000785561	334.182	0.999987	Advanced	initial stage	15518.2	Histone H3.1 OS=Homo sapiens OX=9606 GN=H3C1 PE=1 SV=2	410.663	151.207	16.2143	50.2132	0	129.075	126.229	151.888	1.20328	13497.1	3679.85	16991	770.359	21672.7	17889.9	12416.8	8362.91	0.673515	60554.6	8782.52	10394.3	63990.5	81799.3	27578.5	42183.3	30730.9	0.728509	0.0021645	0.0426468	98.3677	98.3677	0.132035	0.765901	3.39727	3.39727	0.0021645	0.0279763	334.182
P51570	3	1	17.5771	1.41541e-05	0.000915216	137.413	0.999978	Advanced	initial stage	42728.5	Galactokinase OS=Homo sapiens OX=9606 GN=GALK1 PE=1 SV=1	25.6391	0	0	0	0	22.8078	8.07448	12.5409	1.55316	454.92	71.4323	257.862	8.08355	358.588	897.793	341.447	320.536	0.938759	1572.84	345.678	2135.83	918.201	897.278	787.412	1109.54	638.254	0.575242	0.00865801	0.0805778	42.2871	42.2871	0.0411255	0.660196	3.24953	3.24953	0.00433691	0.0364065	137.413
Q6KB66	4	2	27.2932	2.66408e-05	0.00160778	128.713	0.999913	Advanced	initial stage	51038.6	Keratin_ type II cytoskeletal 80 OS=Homo sapiens OX=9606 GN=KRT80 PE=1 SV=2	732.834	217.696	11.513	103.38	0	69.0955	189.087	277.672	1.46849	9517.78	9527.57	23514.3	1492.76	14983.2	17788.7	12804	7665.31	0.598663	36599.5	5264.19	5505.76	48666.6	31794.6	18197.2	24338	17629.5	0.724363	0.0021645	0.0426468	67.7153	67.7153	0.309524	0.856993	1.9008	1.9008	0.0021645	0.0279763	128.713
P31040	14	9	110.043	3.21787e-05	0.00182062	1.66416	0.999872	initial stage	Advanced	73718.1	Succinate dehydrogenase [ubiquinone] flavoprotein subunit_ mitochondrial OS=Homo sapiens OX=9606 GN=SDHA PE=1 SV=2	103089	105171	122856	113097	85911.4	92769.4	103816	13369	0.128776	79719.8	58994.7	69586	66302.5	86692	69521.2	71802.7	9887.25	0.1377	56581.2	76130.5	72478.6	54565.3	58053	56491.4	62383.3	9371.8	0.150229	0.004329	0.0589098	0.691636	-1.44585	0.132035	0.765901	0.868816	-1.15099	0.0021645	0.0279763	0.600904
Q14964	10	6	75.7798	3.62271e-05	0.00184584	4.99644	0.999838	initial stage	Intermidiate	25405.9	Ras-related protein Rab-39A OS=Homo sapiens OX=9606 GN=RAB39A PE=1 SV=2	28654.7	31477.9	137807	88456	47035.1	61355.4	65797.6	41540.1	0.631331	9748.15	22492.1	11594.3	13571.8	11755.4	9851.49	13168.9	4780.57	0.36302	14613.3	8694.82	8375.1	13057.2	22540.9	15330.4	13768.6	5204.71	0.378012	0.0021645	0.0426468	0.200142	-4.99644	0.818182	0.921911	1.04554	1.04554	0.0021645	0.0279763	0.209257
P84095	9	3	60.1056	3.67026e-05	0.00184584	1.9692	0.999833	initial stage	Advanced	21764.7	Rho-related GTP-binding protein RhoG OS=Homo sapiens OX=9606 GN=RHOG PE=1 SV=1	43203.3	44899.3	36172.8	33162.8	26485	32788.4	36118.6	6927.21	0.191791	19326.4	20564.9	20476.2	18918.9	18508.4	17814.7	19268.2	1091.42	0.0566433	21269.1	24700.7	18420.8	14752.9	11341.2	19565.8	18341.7	4741.25	0.258495	0.0021645	0.0426468	0.533472	-1.87451	0.937229	0.937	0.951915	-1.05051	0.0021645	0.0279763	0.50782
Q5TZA2	69	37	433.723	3.87446e-05	0.00184599	3.06141	0.999815	initial stage	Advanced	228923	Rootletin OS=Homo sapiens OX=9606 GN=CROCC PE=1 SV=1	488169	629994	646384	388190	231339	352099	456029	163353	0.358207	169820	191854	312314	187354	194802	248577	217454	53498.7	0.246024	187650	182680	145791	115156	113978	148505	148960	31656.5	0.212516	0.00865801	0.0805778	0.476841	-2.09713	0.0151515	0.539423	0.685021	-1.45981	0.0021645	0.0279763	0.326646
Q5VZM2	2	1	12.6037	4.0805e-05	0.00184694	2.81658	0.999795	Advanced	initial stage	43706.8	Ras-related GTP-binding protein B OS=Homo sapiens OX=9606 GN=RRAGB PE=1 SV=1	1030.43	1669.94	2066.66	1409.35	3472.92	3107.61	2126.15	969.858	0.456156	5419.61	4541.52	7216.03	4872.69	6320.62	6878.31	5874.8	1094.87	0.186368	7928.81	7702.93	5297.6	5233.44	6081.06	3687.08	5988.49	1615.96	0.269844	0.0021645	0.0426468	2.76311	2.76311	0.937229	0.937	1.01935	1.01935	0.0021645	0.0279763	2.81658
Q13938	8	5	69.6091	4.81937e-05	0.00191764	2.05187	0.999718	initial stage	Advanced	30525.1	Calcyphosin OS=Homo sapiens OX=9606 GN=CAPS PE=1 SV=2	73535.5	65053.6	63306.7	44218.5	48262.9	86986.4	63560.6	15866.3	0.249625	30427.6	31077.8	25747.8	30436.3	37464.2	37428.7	32097.1	4563.54	0.142179	27470.7	39051.7	20640.2	32702.9	36621.6	29374.2	30976.9	6659.64	0.214987	0.0021645	0.0426468	0.504984	-1.98026	0.818182	0.921911	0.9651	-1.03616	0.0021645	0.0279763	0.48736
P35609	27	8	235.801	4.9605e-05	0.00191764	1.85704	0.999703	initial stage	Advanced	104424	Alpha-actinin-2 OS=Homo sapiens OX=9606 GN=ACTN2 PE=1 SV=1	132897	137831	189838	126658	97595.4	104631	131575	32681	0.248383	77675	113425	76799.1	76791.2	86932.3	92037	87276.6	14271.8	0.163524	75639.4	67069.8	71065.7	71811.7	70122.7	69403.4	70852.1	2857.3	0.0403277	0.00865801	0.0805778	0.663322	-1.50756	0.0021645	0.412974	0.811811	-1.23181	0.0021645	0.0279763	0.538492
Q7L1Q6	19	10	140.175	5.04091e-05	0.00191764	1.57579	0.999693	initial stage	Advanced	48214.4	Basic leucine zipper and W2 domain-containing protein 1 OS=Homo sapiens OX=9606 GN=BZW1 PE=1 SV=1	244347	218267	310773	226005	249100	180270	238127	43186.3	0.181358	160399	164865	161860	173939	174636	160853	166092	6539.76	0.0393743	148607	166201	129203	135543	148585	178556	151116	18525.2	0.12259	0.0021645	0.0426468	0.697494	-1.43371	0.24026	0.83426	0.909831	-1.09911	0.0021645	0.0279763	0.634601
Q9UHQ9	11	8	89.8393	5.52453e-05	0.00191764	1.71909	0.999637	initial stage	Advanced	34266	NADH-cytochrome b5 reductase 1 OS=Homo sapiens OX=9606 GN=CYB5R1 PE=1 SV=1	83868.4	82943.5	104377	69044.8	65600.2	66700.3	78755.6	14918.5	0.189428	40227.8	50135.4	60023.5	38684	41258.4	46727.1	46176	8042.73	0.174175	50927.2	59262.1	40118.2	42278.7	40939.3	41348.5	45812.3	7689.46	0.167847	0.0021645	0.0426468	0.586321	-1.70555	0.937229	0.937	0.992123	-1.00794	0.0021645	0.0279763	0.581702
P31350	3	2	22.56	5.54624e-05	0.00191764	3.24717	0.999634	initial stage	Intermidiate	45162.9	Ribonucleoside-diphosphate reductase subunit M2 OS=Homo sapiens OX=9606 GN=RRM2 PE=1 SV=1	212792	213571	503175	286800	212279	459636	314709	132973	0.422528	83869.6	132621	45037.2	155946	86343.4	77690.2	96917.8	40255.1	0.415353	107554	76528.5	70638.2	98653.7	107214	120947	96922.5	19523.7	0.201436	0.0021645	0.0426468	0.30796	-3.24717	0.937229	0.937	1.00005	1.00005	0.0021645	0.0279763	0.307975
P60866	5	4	43.4832	5.71953e-05	0.00191764	1.63069	0.999613	initial stage	Advanced	13486.8	40S ribosomal protein S20 OS=Homo sapiens OX=9606 GN=RPS20 PE=1 SV=1	125499	130639	159410	114847	160624	136927	137991	18536	0.134328	102822	86049	82293.3	84998.8	106238	94034.4	92739.3	9993.57	0.10776	103591	86889.9	83757.5	95191.6	62235.5	76062.6	84621.4	14504.2	0.171401	0.0021645	0.0426468	0.672068	-1.48794	0.484848	0.894933	0.912465	-1.09593	0.0021645	0.0279763	0.613239
Q8IZF7	3	3	22.5435	6.21583e-05	0.00200961	2.59929	0.99955	initial stage	Intermidiate	79823.2	Adhesion G-protein coupled receptor F2 OS=Homo sapiens OX=9606 GN=ADGRF2 PE=2 SV=1	13433.4	23374.3	18610	16661	29438.3	17097.8	19769.1	5740.58	0.290381	9254	9683.47	6606.74	7143.85	7395.35	5550.12	7605.59	1582.08	0.208015	7466.18	6902.02	5595.48	9379.31	13024.5	12254.1	9103.6	3007	0.330309	0.0021645	0.0426468	0.38472	-2.59929	0.393939	0.865099	1.19696	1.19696	0.0021645	0.0279763	0.460496
P26232	4	1	37.4673	7.45262e-05	0.00215862	4.96691	0.999378	initial stage	Intermidiate	106112	Catenin alpha-2 OS=Homo sapiens OX=9606 GN=CTNNA2 PE=1 SV=5	109147	88213.8	156245	100823	29114.8	27761.7	85217.6	49636.2	0.582464	13793.4	17357.3	16901.6	19259.6	20777.7	14852.7	17157.1	2617.59	0.152566	16640.6	14269.6	11284.8	18796.7	20139.4	24926.4	17676.2	4762.68	0.26944	0.0021645	0.0426468	0.201332	-4.96691	0.937229	0.937	1.03026	1.03026	0.0021645	0.0279763	0.207425
Q96E17	14	5	101.256	7.63056e-05	0.00215862	8.49392	0.999352	initial stage	Advanced	26180.4	Ras-related protein Rab-3C OS=Homo sapiens OX=9606 GN=RAB3C PE=1 SV=1	140309	102797	362963	231328	172982	399767	235024	121513	0.517022	34580.6	85572.1	7920.43	53283.9	29445.7	19458.6	38376.9	27674.1	0.721114	39206	23351.3	15823.9	14220.7	12344.6	61071.8	27669.7	19097.1	0.69018	0.0021645	0.0426468	0.163289	-6.12411	0.588745	0.90515	0.720999	-1.38696	0.0021645	0.0279763	0.117731
Q13510	11	8	78.2944	7.97746e-05	0.00218837	1.56189	0.9993	initial stage	Advanced	45115.9	Acid ceramidase OS=Homo sapiens OX=9606 GN=ASAH1 PE=1 SV=5	107628	136541	118652	152891	141657	116979	129058	17298.3	0.134035	95438.7	67518.7	105859	71440.2	89459.3	81736.6	85242.1	14585.8	0.17111	73617.1	97520.3	78828.9	75190.9	89246.4	81373	82629.4	9144.38	0.110667	0.0021645	0.0426468	0.660494	-1.51402	0.818182	0.921911	0.96935	-1.03162	0.0021645	0.0279763	0.64025
P84243	14	3	174.698	8.31162e-05	0.00221298	36.8903	0.999249	Advanced	initial stage	15385	Histone H3.3 OS=Homo sapiens OX=9606 GN=H3-3A PE=1 SV=2	15579.5	1518.76	2615.79	1999.3	262.274	9114.92	5181.76	5965.13	1.15118	71130.1	21602.6	275117	17747.7	98628.6	72178.4	92734.1	94731.4	1.02154	151992	72804.1	24043.8	228482	483311	186307	191157	161393	0.844298	0.0021645	0.0426468	17.8963	17.8963	0.179654	0.829849	2.06134	2.06134	0.0021645	0.0279763	36.8903
P09429	11	1	88.4189	9.9868e-05	0.00239687	2.28637	0.998976	Advanced	initial stage	25064.9	High mobility group protein B1 OS=Homo sapiens OX=9606 GN=HMGB1 PE=1 SV=3	18592.9	9841.73	22402.5	12597.9	10581.5	25064.9	16513.6	6436.83	0.38979	31991.8	27664.6	45685.1	38983.8	43473.6	31034.6	36472.3	7313.28	0.200516	39689	28555.9	40566.9	40414.6	48386.2	28924.2	37756.1	7672.68	0.203217	0.0021645	0.0426468	2.20862	2.20862	0.818182	0.921911	1.0352	1.0352	0.0021645	0.0279763	2.28637
P53992	4	2	31.5222	0.000105859	0.00239687	3.89689	0.998873	Intermidiate	initial stage	119865	Protein transport protein Sec24C OS=Homo sapiens OX=9606 GN=SEC24C PE=1 SV=3	1869.58	1397.61	457.584	1503.31	488.554	6525.65	2040.38	2269.88	1.11248	8447.97	6244.79	8532.62	9464.72	5815.51	9201.19	7951.13	1543.44	0.194116	6943.82	10785.5	8867.49	6840.42	7636.06	6446.59	7919.98	1641.88	0.207309	0.00865801	0.0805778	3.89689	3.89689	0.937229	0.937	0.996082	0.996082	0.004329	0.0364065	3.88162
Q9UG01	16	7	107.801	0.000108794	0.00239687	2.48215	0.998821	initial stage	Advanced	199344	Intraflagellar transport protein 172 homolog OS=Homo sapiens OX=9606 GN=IFT172 PE=1 SV=2	43225.7	35296.8	46218	25369.4	20623.1	21716.9	32075	11118.8	0.346651	17862.7	14322.4	17078.9	18511.3	18997.9	15205.3	16996.4	1866.36	0.109809	11910.3	16459.9	10373.3	17971.7	11696	9122.43	12922.3	3506.46	0.27135	0.0021645	0.0426468	0.529896	-1.88716	0.0649351	0.67332	0.760294	-1.31528	0.0021645	0.0279763	0.402876
P43490	9	4	67.1428	0.000109046	0.00239687	2.75509	0.998817	Advanced	initial stage	55806.3	Nicotinamide phosphoribosyltransferase OS=Homo sapiens OX=9606 GN=NAMPT PE=1 SV=1	17026.6	20906	10884.2	10729	9212.61	16452.9	14201.9	4603.3	0.324133	24464.1	20796.4	23670.1	29952.8	45578.5	44055.3	31419.5	10803.4	0.343845	58519.1	43636.6	27243.8	39146.3	30071.8	36147.3	39127.5	11211.4	0.286535	0.004329	0.0589098	2.21235	2.21235	0.309524	0.856993	1.24532	1.24532	0.0021645	0.0279763	2.75509
P08697	2	1	23.0679	0.000111416	0.00239687	408.405	0.998774	Advanced	initial stage	54908	Alpha-2-antiplasmin OS=Homo sapiens OX=9606 GN=SERPINF2 PE=1 SV=3	46.1026	25.2029	0	19.054	0	19.9153	18.3791	17.2833	0.940374	514.466	263.97	449.817	108.517	154.943	716.326	368.007	233.677	0.634979	2587.87	293.636	38956.9	1276.26	1592.29	329.867	7506.14	15431.4	2.05584	0.00499812	0.0669008	20.0231	20.0231	0.0649351	0.67332	20.3967	20.3967	0.00499812	0.041301	408.405
P04844	18	10	163.215	0.0001165	0.00239687	3.93864	0.998682	Advanced	initial stage	69398.1	Dolichyl-diphosphooligosaccharide--protein glycosyltransferase subunit 2 OS=Homo sapiens OX=9606 GN=RPN2 PE=1 SV=3	41901.1	44534.8	20779.1	28239.4	15494.7	47410.7	33060	13404.3	0.405454	90811.4	49208.1	126779	60543.1	136839	120927	97518	36595.9	0.375273	93269.7	119996	243179	128342	119779	76702.1	130211	58662.2	0.450516	0.0021645	0.0426468	2.94973	2.94973	0.588745	0.90515	1.33525	1.33525	0.0021645	0.0279763	3.93864
P35232	17	14	155.123	0.000134043	0.00269651	1.59251	0.998352	initial stage	Advanced	29861.1	Prohibitin OS=Homo sapiens OX=9606 GN=PHB PE=1 SV=1	496312	567843	484566	478940	477179	346034	475146	71857.8	0.151233	252602	323771	375366	262648	288045	289143	298596	45024.1	0.150786	351016	257945	374430	276292	280381	250109	298362	51635.2	0.173062	0.004329	0.0589098	0.62843	-1.59127	0.699134	0.914815	0.999216	0.999216	0.00865801	0.0535135	0.627938
P02774	21	9	180.398	0.000145288	0.00270716	1.99947	0.99813	initial stage	Intermidiate	54514.4	Vitamin D-binding protein OS=Homo sapiens OX=9606 GN=GC PE=1 SV=2	79286.1	104879	137508	58274.2	108391	82788.1	95187.8	27671.2	0.290701	45948.9	59435.9	57721.3	39847	41208.6	41477.8	47606.6	8760.08	0.18401	50543.1	49311.6	50396.8	36147.5	62577.4	43581.3	48759.6	8751.88	0.17949	0.004329	0.0589098	0.500134	-1.99947	0.699134	0.914815	1.02422	1.02422	0.004329	0.0364065	0.512247
Q9UNA4	4	4	22.4492	0.000148028	0.00270716	2.58693	0.998075	Advanced	initial stage	83804.5	DNA polymerase iota OS=Homo sapiens OX=9606 GN=POLI PE=1 SV=3	10671.3	15299.5	9624.24	12361.4	10729	5958.86	10774	3082.85	0.286137	12996.9	22957.3	19298.3	10260.2	12221.8	12696	15071.8	4924.8	0.326756	35419.2	26266	28118	25470.7	17671.2	34285.3	27871.7	6489.25	0.232825	0.132035	0.348626	1.3989	1.3989	0.00865801	0.48945	1.84927	1.84927	0.0021645	0.0279763	2.58693
Q6DKJ4	4	2	29.7444	0.00015261	0.00270716	5.92607	0.997982	Intermidiate	initial stage	48791.4	Nucleoredoxin OS=Homo sapiens OX=9606 GN=NXN PE=1 SV=2	29656.4	11992.7	9577.47	10826.4	1743.79	44709.3	18084.3	15949.7	0.881963	76158.1	47152.8	119988	66276.8	153280	180159	107169	52638.1	0.491168	106722	99648.2	74485.6	99304.7	112326	86811.4	96549.7	13792.9	0.142858	0.0021645	0.0426468	5.92607	5.92607	0.937229	0.937	0.90091	-1.10999	0.0021645	0.0279763	5.33886
P14136	11	3	105.263	0.000153001	0.00270716	3.15096	0.997974	initial stage	Advanced	49937.3	Glial fibrillary acidic protein OS=Homo sapiens OX=9606 GN=GFAP PE=1 SV=1	69016.4	68625.8	159560	133586	135803	188417	125835	48403.6	0.38466	44526.7	62883	28315	61257.5	47787	30851.9	45936.9	14597.2	0.317767	42950.1	33596.2	51273.5	35483.2	22667.9	53641.3	39935.4	11693.3	0.292805	0.0021645	0.0426468	0.365057	-2.7393	0.588745	0.90515	0.869354	-1.15028	0.0021645	0.0279763	0.317364
P59190	13	4	116.163	0.000156686	0.00270716	8.63158	0.997899	Advanced	initial stage	24675.8	Ras-related protein Rab-15 OS=Homo sapiens OX=9606 GN=RAB15 PE=1 SV=1	1414.77	895.62	293.593	1056.04	4200.02	408.494	1378.09	1443.42	1.04741	7630.11	26312	8525.76	4905.19	8503.34	3399.3	9879.29	8313.25	0.841483	18974.2	5989.78	18714.4	10571.4	3342.37	13778.4	11895.1	6479.77	0.544744	0.004329	0.0589098	7.16883	7.16883	0.588745	0.90515	1.20404	1.20404	0.004329	0.0364065	8.63158
O76070	6	2	46.5255	0.00015786	0.00270716	14.0446	0.997875	initial stage	Intermidiate	13330.8	Gamma-synuclein OS=Homo sapiens OX=9606 GN=SNCG PE=1 SV=2	8372.67	4424.98	1920.41	2010.74	4009.23	9021.21	4959.87	3074.64	0.619903	95.0795	196.505	424.777	103.689	35.7437	1263.11	353.151	466.322	1.32046	97.0181	1877.08	373.732	267.205	166.136	319.069	516.707	674.006	1.30442	0.0021645	0.0426468	0.0712017	-14.0446	0.484848	0.894933	1.46313	1.46313	0.0021645	0.0279763	0.104178
Q15181	7	4	59.9775	0.000161236	0.00270716	3.08712	0.997805	initial stage	Intermidiate	33116.3	Inorganic pyrophosphatase OS=Homo sapiens OX=9606 GN=PPA1 PE=1 SV=2	114393	118013	387266	258835	116944	176878	195388	109440	0.560118	54112	74413.7	55357.9	80693	61826.4	53345.3	63291.4	11617.2	0.183551	52499.6	54945.1	58143.9	61800.7	111813	68580.2	67963.7	22208.7	0.326773	0.0021645	0.0426468	0.323926	-3.08712	0.937229	0.937	1.07382	1.07382	0.0021645	0.0279763	0.347839
O00487	4	4	23.2236	0.000162805	0.00270716	1.84166	0.997772	Intermidiate	initial stage	34748.2	26S proteasome non-ATPase regulatory subunit 14 OS=Homo sapiens OX=9606 GN=PSMD14 PE=1 SV=1	9320.61	6501.22	12028.9	7642.23	5672.17	7844.79	8168.33	2263.79	0.277142	13559.9	16487.2	15827.4	13604.1	18430.4	12350.6	15043.3	2266.93	0.150694	16793.7	10621.5	13479	14497.4	12678.4	11249.3	13219.9	2253.87	0.170491	0.0021645	0.0426468	1.84166	1.84166	0.24026	0.83426	0.87879	-1.13793	0.00865801	0.0535135	1.61843
P13796	35	24	304.517	0.000164041	0.00270716	2.28755	0.997746	Advanced	initial stage	70858.8	Plastin-2 OS=Homo sapiens OX=9606 GN=LCP1 PE=1 SV=6	212825	140783	96034.5	205013	216793	259096	188424	59119.3	0.313757	384383	357821	294839	324137	361055	368747	348497	32909.2	0.0944316	426135	362445	342686	513950	632235	308721	431029	122353	0.283863	0.0021645	0.0426468	1.84954	1.84954	0.309524	0.856993	1.23682	1.23682	0.0021645	0.0279763	2.28755
Q9Y678	31	17	258.023	0.000164477	0.00270716	2.01766	0.997737	Advanced	initial stage	99030.1	Coatomer subunit gamma-1 OS=Homo sapiens OX=9606 GN=COPG1 PE=1 SV=1	58291.4	60512.1	37778.7	68933.1	39293.1	53356.2	53027.4	12312.5	0.23219	98375.4	75609.3	113614	77604.8	93545.3	90377.6	91521	14052.2	0.15354	84463.2	93716.2	165923	99244.1	114881	83721.6	106992	31049.6	0.290207	0.0021645	0.0426468	1.72592	1.72592	0.309524	0.856993	1.16904	1.16904	0.0021645	0.0279763	2.01766
Q16853	10	8	78.8104	0.000173314	0.00280166	2.70894	0.997551	initial stage	Intermidiate	85192.3	Membrane primary amine oxidase OS=Homo sapiens OX=9606 GN=AOC3 PE=1 SV=3	59787.6	58127.7	97585.1	118577	159001	70049.8	93854.8	39680.9	0.42279	48171.9	33257.2	31434.2	28152.1	37664.3	29198.2	34646.3	7431.75	0.214503	33106.7	44475.3	36565.7	34598.6	64951.9	28533.4	40372	13128.3	0.325185	0.0021645	0.0426468	0.369148	-2.70894	0.484848	0.894933	1.16526	1.16526	0.00865801	0.0535135	0.430153
P11182	4	3	25.7241	0.000194572	0.00304384	4.85299	0.99709	Advanced	initial stage	53886.4	Lipoamide acyltransferase component of branched-chain alpha-keto acid dehydrogenase complex_ mitochondrial OS=Homo sapiens OX=9606 GN=DBT PE=1 SV=3	1527.67	1128.77	272.041	1101.66	482.494	3421.69	1322.39	1126.41	0.851804	6032.86	3768.65	5315.47	3275.15	5041.63	7751.58	5197.56	1612.23	0.31019	3807.19	6438.92	12873.9	5077.06	6767.25	3540.87	6417.53	3426.17	0.533877	0.004329	0.0589098	3.93043	3.93043	0.588745	0.90515	1.23472	1.23472	0.0021645	0.0279763	4.85299
Q9GZM7	24	22	213.184	0.000195939	0.00304384	2.27662	0.997059	initial stage	Advanced	53756.2	Tubulointerstitial nephritis antigen-like OS=Homo sapiens OX=9606 GN=TINAGL1 PE=1 SV=1	600610	317447	446767	477954	361779	277114	413612	118973	0.287645	387933	215504	244090	179852	280913	300681	268162	73097.5	0.272587	176171	201731	158900	150342	235245	167679	181678	31618.4	0.174035	0.0411255	0.195135	0.648342	-1.5424	0.0151515	0.539423	0.677494	-1.47603	0.0021645	0.0279763	0.439248
Q9UH99	2	1	11.712	0.000198934	0.00304384	122.971	0.996993	Advanced	initial stage	80539.1	SUN domain-containing protein 2 OS=Homo sapiens OX=9606 GN=SUN2 PE=1 SV=3	0	0	0	0	0	8.84257	1.47376	3.60996	2.44949	4.60333	0	45.1815	52.7819	20.0805	113.508	39.3592	42.0496	1.06836	41.1656	14.4942	129.424	367.108	308.315	226.874	181.23	143.448	0.791527	0.0281385	0.164238	26.7066	26.7066	0.0930736	0.67332	4.60452	4.60452	0.00366455	0.0364065	122.971
P00505	19	13	143.516	0.000201745	0.00304384	2.06404	0.996931	initial stage	Advanced	47916.9	Aspartate aminotransferase_ mitochondrial OS=Homo sapiens OX=9606 GN=GOT2 PE=1 SV=3	222025	326037	396732	267638	218414	316679	291254	68757.5	0.236074	170386	116290	164893	177318	214290	158502	166946	31630.4	0.189465	116283	209037	100231	118075	142706	160321	141109	39506.4	0.279971	0.0021645	0.0426468	0.573198	-1.7446	0.179654	0.829849	0.845236	-1.1831	0.0021645	0.0279763	0.484487
Q15771	5	2	40.3108	0.000242532	0.00349614	22.0953	0.995998	Advanced	initial stage	23400.4	Ras-related protein Rab-30 OS=Homo sapiens OX=9606 GN=RAB30 PE=1 SV=2	0	0	0	0	1243.92	11.2063	209.187	506.932	2.42334	54.6537	1252.85	307.906	6023.56	3413	346.288	1899.71	2369.21	1.24714	10666.8	236.517	5347.38	1401.1	7657.84	2422.73	4622.07	4018.11	0.869331	0.012987	0.117745	9.08138	9.08138	0.24026	0.83426	2.43304	2.43304	0.004329	0.0364065	22.0953
P68366	27	5	379.314	0.000243309	0.00349614	1.71946	0.99598	initial stage	Advanced	50665.8	Tubulin alpha-4A chain OS=Homo sapiens OX=9606 GN=TUBA4A PE=1 SV=1	93952	87855	132365	95771.5	124692	96059.8	105116	18534.6	0.176325	67422	69826.6	56064.6	82749.1	70203	61917.6	68030.5	9005.61	0.132376	59848.4	49982.8	50428.5	59142.2	93411.7	53985.8	61133.2	16355.5	0.267539	0.0021645	0.0426468	0.647195	-1.54513	0.132035	0.765901	0.898615	-1.11282	0.004329	0.0364065	0.581579
O00151	8	6	57.4321	0.00025592	0.0036043	1.67402	0.995683	initial stage	Advanced	36528	PDZ and LIM domain protein 1 OS=Homo sapiens OX=9606 GN=PDLIM1 PE=1 SV=4	73207.2	93735.3	79231.7	64050.4	136837	86957.9	89003.2	25621.4	0.28787	47588.7	54423	65527.5	51852.9	59338	52543.6	55212.3	6333.61	0.114714	56338.7	49462.3	55789.2	55698.9	55628.5	46086.2	53167.3	4318.98	0.0812338	0.004329	0.0589098	0.62034	-1.61202	0.937229	0.937	0.962961	-1.03846	0.0021645	0.0279763	0.597363
Q96TA1	9	7	68.0764	0.0002588	0.0036043	2.62862	0.995614	initial stage	Advanced	84651.3	Protein Niban 2 OS=Homo sapiens OX=9606 GN=NIBAN2 PE=1 SV=3	225582	343958	264015	162591	102098	148439	207780	88040.5	0.423719	81860.7	76048.7	136688	65400	66429.6	103272	88283.1	27422.1	0.310615	76972.2	61758.5	85252.8	76354.2	94893.3	79041.2	79045.4	10955.1	0.138592	0.00865801	0.0805778	0.424887	-2.35357	0.937229	0.937	0.895362	-1.11687	0.0021645	0.0279763	0.380428
O15523	8	2	49.0652	0.000271119	0.00370188	5.12645	0.995321	Advanced	initial stage	73610	ATP-dependent RNA helicase DDX3Y OS=Homo sapiens OX=9606 GN=DDX3Y PE=1 SV=2	2442.85	1683.14	1323.77	980.823	1862	1751.49	1674.01	497.134	0.296972	2748.69	4040.31	4636.33	2247.5	6240.23	6368.21	4380.21	1720.65	0.392824	6280.96	3232.13	20171.5	10494.1	6461.26	4850.45	8581.75	6169.46	0.718905	0.004329	0.0589098	2.6166	2.6166	0.0930736	0.67332	1.95921	1.95921	0.0021645	0.0279763	5.12645
P20336	8	2	61.4855	0.000276154	0.00370188	11.9018	0.9952	initial stage	Advanced	25212.1	Ras-related protein Rab-3A OS=Homo sapiens OX=9606 GN=RAB3A PE=1 SV=1	5066.84	6813.97	51134.2	11267.2	2240.48	24487.5	16835	18535.9	1.10103	1136.06	1701.34	2216.43	632.504	1189.2	1615.51	1415.17	548.741	0.387755	717.731	987.709	3443.81	1148.45	1234.6	954.701	1414.5	1009.98	0.714018	0.0021645	0.0426468	0.0840613	-11.8961	0.588745	0.90515	0.999524	0.999524	0.004329	0.0364065	0.0840212
P14678	2	1	18.6997	0.000282163	0.00370188	13.2482	0.995055	Intermidiate	initial stage	24781.3	Small nuclear ribonucleoprotein-associated proteins B and B' OS=Homo sapiens OX=9606 GN=SNRPB PE=1 SV=2	182.029	114.047	0.958184	93.4829	106.839	95.2131	98.7616	58.0315	0.587592	556.547	740.915	2096.79	1507.63	1442.05	1506.57	1308.42	566.694	0.433114	994.031	1033.85	2361.24	1031.42	1339.66	964.154	1287.39	543.365	0.422066	0.0021645	0.0426468	13.2482	13.2482	0.818182	0.921911	0.98393	-1.01633	0.0021645	0.0279763	13.0353
Q02790	12	9	95.7098	0.000294639	0.00379958	1.51572	0.994752	initial stage	Intermidiate	52089.8	Peptidyl-prolyl cis-trans isomerase FKBP4 OS=Homo sapiens OX=9606 GN=FKBP4 PE=1 SV=3	69295.5	77791.2	82831.1	85922.2	57723.8	72335.8	74316.6	10234.4	0.137714	50604.2	43344.4	49954.5	55023	41553.8	53702.8	49030.4	5464.48	0.111451	55600.6	60736.7	58280.5	40458.3	56992.8	57720.5	54964.9	7305.58	0.132914	0.0021645	0.0426468	0.659751	-1.51572	0.0649351	0.67332	1.12104	1.12104	0.00865801	0.0535135	0.739605
Q9C0A0	19	10	116.585	0.000303269	0.00379958	2.55507	0.994541	initial stage	Advanced	147271	Contactin-associated protein-like 4 OS=Homo sapiens OX=9606 GN=CNTNAP4 PE=1 SV=3	233174	191132	209108	150599	111323	102615	166325	53378.3	0.320927	95775.2	117063	161461	112194	73256.4	71777.6	105255	33410.2	0.317423	59927	87414.1	45954.7	63577.7	71798.1	61905.3	65096.2	13774	0.211594	0.0930736	0.288753	0.632824	-1.58022	0.0151515	0.539423	0.618464	-1.61691	0.0021645	0.0279763	0.391379
Q15847	3	3	29.5345	0.000305327	0.00379958	3.33897	0.994491	initial stage	Advanced	7854.77	Adipogenesis regulatory factor OS=Homo sapiens OX=9606 GN=ADIRF PE=1 SV=1	30362.4	41227.8	30465.4	23142.1	48879.9	31643.4	34286.8	9190.55	0.268049	8941.28	23354.6	20438.2	9731.58	5216.98	8837.88	12753.4	7310.75	0.573238	4756.41	17818.1	8375.23	10412.6	9619.41	10630.3	10268.7	4278.71	0.416676	0.004329	0.0589098	0.371963	-2.68844	0.818182	0.921911	0.80517	-1.24197	0.0021645	0.0279763	0.299493
Q14697	33	24	291.021	0.000306399	0.00379958	1.57767	0.994465	initial stage	Advanced	107330	Neutral alpha-glucosidase AB OS=Homo sapiens OX=9606 GN=GANAB PE=1 SV=3	469040	449671	519954	485054	421878	287547	438857	81144.1	0.184898	306599	292450	310553	303248	331193	310669	309118	12730.9	0.0411845	270274	357598	254334	278531	276372	231895	278168	42624.2	0.153232	0.0649351	0.240442	0.704371	-1.41971	0.0649351	0.67332	0.899874	-1.11127	0.004329	0.0364065	0.633845
P78412	2	1	10.676	0.000315304	0.00385717	Infinity	0.994246	Advanced	initial stage	49038.3	Iroquois-class homeodomain protein IRX-6 OS=Homo sapiens OX=9606 GN=IRX6 PE=1 SV=3	0	0	0	0	0	0	0	0	#DIV/0!	9.15409	108.458	490.831	0	0	0	101.407	195.48	1.92767	118.231	175.947	20.4551	219.863	565.704	892.618	332.136	331.239	0.997297	0.181818	0.419144	#DIV/0!	#DIV/0!	0.0411255	0.660196	3.27527	3.27527	0.00277843	0.0351627	0
P36873	17	2	129.769	0.000356132	0.00425471	2.34712	0.993229	Intermidiate	initial stage	37725.2	Serine/threonine-protein phosphatase PP1-gamma catalytic subunit OS=Homo sapiens OX=9606 GN=PPP1CC PE=1 SV=1	8920.97	11673.4	6170.78	6783.56	9276.2	12432.2	9209.51	2516.47	0.273247	23106.9	15844.3	20609.6	16177.3	25429.2	28527.4	21615.8	5068.25	0.23447	21875.4	20930.4	8903.36	24160.3	17188.5	18936.3	18665.7	5351.27	0.28669	0.0021645	0.0426468	2.34712	2.34712	0.588745	0.90515	0.863521	-1.15805	0.025974	0.103425	2.02678
P35908	31	13	282.639	0.00035797	0.00425471	1.48066	0.993183	initial stage	Advanced	65718.1	Keratin_ type II cytoskeletal 2 epidermal OS=Homo sapiens OX=9606 GN=KRT2 PE=1 SV=2	94246.9	129058	133367	100552	129876	105935	115506	17183.2	0.148765	79473.8	80728.3	76520.7	89680.5	82700.9	95546.5	84108.4	7132.15	0.0847971	77603.6	76988.2	101419	62956.7	69986.8	79104.4	78009.7	12971.9	0.166286	0.004329	0.0589098	0.728176	-1.37329	0.179654	0.829849	0.92749	-1.07818	0.00865801	0.0535135	0.675376
O75083	31	25	243.566	0.000361901	0.00425471	1.49443	0.993084	initial stage	Intermidiate	66877.9	WD repeat-containing protein 1 OS=Homo sapiens OX=9606 GN=WDR1 PE=1 SV=4	445562	423636	380605	301964	277248	311828	356807	69671.1	0.195263	258593	225112	258452	229188	231911	229289	238757	15463.6	0.0647669	253611	296625	261834	221119	269999	276937	263354	25363.8	0.0963107	0.0021645	0.0426468	0.66915	-1.49443	0.132035	0.765901	1.10302	1.10302	0.004329	0.0364065	0.738085
P39023	15	9	115.063	0.000406597	0.00465917	2.80963	0.991951	initial stage	Advanced	46394.1	60S ribosomal protein L3 OS=Homo sapiens OX=9606 GN=RPL3 PE=1 SV=2	435942	394989	338080	300099	295687	283039	341306	61680.5	0.180719	152042	120760	204738	162367	194872	215257	175006	36134.4	0.206475	183933	240097	76747.2	72203.4	46674.4	109207	121477	75028.2	0.617633	0.0021645	0.0426468	0.512754	-1.95025	0.179654	0.829849	0.694131	-1.44065	0.0021645	0.0279763	0.355918
P61088	8	4	57.8208	0.000442923	0.00500963	4.83076	0.991021	Advanced	initial stage	17194.9	Ubiquitin-conjugating enzyme E2 N OS=Homo sapiens OX=9606 GN=UBE2N PE=1 SV=1	2479.43	472.462	128.329	837.567	889.881	677.804	914.245	815.477	0.891968	5931.71	2553.56	5760.05	2110.73	1932.66	4543.82	3805.42	1834.84	0.482165	2624.69	4486.31	3290.04	5475.85	7748.84	2873.26	4416.5	1954.11	0.442456	0.00865801	0.0805778	4.16236	4.16236	0.588745	0.90515	1.16058	1.16058	0.0021645	0.0279763	4.83076
P62942	3	3	20.1502	0.00044825	0.00500963	1.90626	0.990884	initial stage	Advanced	12007.8	Peptidyl-prolyl cis-trans isomerase FKBP1A OS=Homo sapiens OX=9606 GN=FKBP1A PE=1 SV=2	51523.1	55150	86729.7	67759.8	59405.5	94971.7	69256.6	17772.6	0.25662	44081.3	50250.5	56486.2	43003.5	47009.9	65029.3	50976.8	8428.68	0.165344	39548	47869.4	32188.7	25033.2	33576.6	39770.5	36331.1	7844.75	0.215924	0.0411255	0.195135	0.736056	-1.35859	0.0151515	0.539423	0.712698	-1.40312	0.0021645	0.0279763	0.524586
Q9H008	6	3	34.8069	0.000458619	0.00502936	4.07438	0.990617	Advanced	initial stage	29450.5	Phospholysine phosphohistidine inorganic pyrophosphate phosphatase OS=Homo sapiens OX=9606 GN=LHPP PE=1 SV=2	4985.95	1946.14	1482.18	1070.24	717.435	6197.73	2733.28	2284.34	0.835751	5850.14	6431.33	15341.5	5341.98	12350.1	7041.66	8726.12	4116.4	0.471733	11682.8	8114.49	5651.6	12681	14140	14548.6	11136.4	3537.35	0.317638	0.00865801	0.0805778	3.19255	3.19255	0.393939	0.865099	1.27622	1.27622	0.004329	0.0364065	4.07438
P62249	7	4	78.2282	0.000461127	0.00502936	1.69726	0.990552	initial stage	Intermidiate	16559.4	40S ribosomal protein S16 OS=Homo sapiens OX=9606 GN=RPS16 PE=1 SV=2	187205	198261	141818	116348	103437	156141	150535	37727.7	0.250624	76535.1	77626.6	91884.3	99952.7	100680	85480.5	88693.1	10594.8	0.119454	101009	99177	110679	69130	82985.8	75640.1	89770.3	16270.9	0.18125	0.0021645	0.0426468	0.589186	-1.69726	0.937229	0.937	1.01214	1.01214	0.004329	0.0364065	0.596342
P22392	12	2	131.421	0.000484195	0.00521809	2.44628	0.989956	Advanced	initial stage	17412.1	Nucleoside diphosphate kinase B OS=Homo sapiens OX=9606 GN=NME2 PE=1 SV=1	30356	19909.4	7435.64	21049.7	25678.8	34597.7	23171.2	9499.72	0.40998	54515.1	32861.1	55256.8	45344.3	58407.6	71025.8	52901.8	12850.6	0.242914	55183	57710.9	55641.9	47635	77284.2	46644.7	56683.3	11058.3	0.19509	0.004329	0.0589098	2.28308	2.28308	0.699134	0.914815	1.07148	1.07148	0.0021645	0.0279763	2.44628
P07437	32	3	408.282	0.000507531	0.00540523	1.67832	0.989352	initial stage	Intermidiate	50127.2	Tubulin beta chain OS=Homo sapiens OX=9606 GN=TUBB PE=1 SV=2	124857	103748	100076	150077	120966	95616.4	115890	20413.1	0.176142	77531.8	82396.1	55349.7	76940.8	59503.7	62586.5	69051.4	11251.1	0.162937	76900.9	69412.2	119838	83284.6	74524.9	76091.7	83342	18427	0.221101	0.0021645	0.0426468	0.595835	-1.67832	0.393939	0.865099	1.20696	1.20696	0.0151515	0.0739003	0.719146
P02760	5	4	39.7214	0.000519683	0.00541523	2.96198	0.989036	initial stage	Intermidiate	39912	Protein AMBP OS=Homo sapiens OX=9606 GN=AMBP PE=1 SV=1	107117	74844	169471	242163	137353	240665	161936	69117.1	0.426818	59567.4	79314.4	41554.7	79999.9	36314.6	31277.1	54671.4	21582.8	0.394774	69114.5	55922.8	58660.8	46388.1	80186.2	87405.5	66279.7	15548.1	0.234583	0.00865801	0.0805778	0.337612	-2.96198	0.309524	0.856993	1.21233	1.21233	0.00865801	0.0535135	0.409296
P05783	34	28	363.976	0.000520434	0.00541523	1.655	0.989017	initial stage	Advanced	48057.9	Keratin_ type I cytoskeletal 18 OS=Homo sapiens OX=9606 GN=KRT18 PE=1 SV=2	828100	917610	983721	631547	653341	762150	796078	141139	0.177293	423109	660413	602660	387928	455564	507147	506137	106342	0.210106	581189	590303	417736	453695	467513	375650	481014	87193.3	0.18127	0.00865801	0.0805778	0.635788	-1.57285	0.588745	0.90515	0.950364	-1.05223	0.0021645	0.0279763	0.60423
O95834	11	9	72.5645	0.000540888	0.00553314	2.00612	0.988486	initial stage	Advanced	71648.3	Echinoderm microtubule-associated protein-like 2 OS=Homo sapiens OX=9606 GN=EML2 PE=1 SV=1	200704	216310	288715	130770	144817	189980	195216	56458.5	0.289211	107327	165785	143953	136005	86602	106446	124353	29231.1	0.235065	105360	122660	100658	83108.5	84436.8	87639	97310.4	15359.4	0.157839	0.025974	0.153069	0.637002	-1.56985	0.0649351	0.67332	0.782533	-1.2779	0.0021645	0.0279763	0.498476
P25786	10	8	68.0185	0.000571995	0.00568827	2.00718	0.987676	initial stage	Advanced	29840.8	Proteasome subunit alpha type-1 OS=Homo sapiens OX=9606 GN=PSMA1 PE=1 SV=1	431772	427086	510585	196252	422712	418455	401144	106145	0.264607	193758	228803	235203	223594	242824	293780	236327	32787.9	0.13874	275189	214879	202054	171944	164592	170471	199855	41932.5	0.209815	0.0411255	0.195135	0.589133	-1.69741	0.0930736	0.67332	0.84567	-1.18249	0.0151515	0.0739003	0.498212
O95373	2	1	13.356	0.00058096	0.00568827	2.92921	0.987443	Intermidiate	initial stage	120828	Importin-7 OS=Homo sapiens OX=9606 GN=IPO7 PE=1 SV=1	4115.67	3417.55	1630.57	3002.01	612.118	4624.74	2900.44	1521.62	0.524617	8884.5	8314.67	10958.6	7042.53	6120.36	9655.48	8496.02	1752.07	0.206222	7585.75	6550.16	9229.04	8196.3	6800.89	5803.75	7360.98	1235.64	0.167863	0.0021645	0.0426468	2.92921	2.92921	0.24026	0.83426	0.866403	-1.1542	0.0021645	0.0279763	2.53788
P20700	39	22	296.491	0.000593048	0.00568827	1.37471	0.987128	initial stage	Advanced	66693.6	Lamin-B1 OS=Homo sapiens OX=9606 GN=LMNB1 PE=1 SV=2	194147	190730	256985	170036	169328	190443	195278	32136.1	0.164566	156986	139504	152470	151489	162993	170291	155622	10565.8	0.0678942	152031	131378	158651	140544	145874	123823	142050	12947.8	0.0911497	0.00865801	0.0805778	0.796926	-1.25482	0.132035	0.765901	0.91279	-1.09554	0.0021645	0.0279763	0.727426
Q99497	13	11	137.14	0.000597696	0.00568827	2.11463	0.987007	initial stage	Advanced	20062.2	Parkinson disease protein 7 OS=Homo sapiens OX=9606 GN=PARK7 PE=1 SV=2	109019	145024	116028	160761	111755	135161	129625	20813.8	0.160569	111471	59592.4	89547	46465.5	80334.2	119886	84549.4	28598.8	0.338249	56413.7	73158.4	40200.8	72764.7	63910.8	61345	61298.9	12230.6	0.199523	0.025974	0.153069	0.652263	-1.53312	0.179654	0.829849	0.725007	-1.3793	0.0021645	0.0279763	0.472895
P11215	3	3	19.2151	0.000603995	0.00568827	4.02796	0.986843	Advanced	initial stage	128490	Integrin alpha-M OS=Homo sapiens OX=9606 GN=ITGAM PE=1 SV=2	4698.11	338.578	432.239	1228.17	270.517	968.282	1322.65	1696.85	1.28292	3968.24	4771.57	2280.16	3954.36	2899.45	2901.57	3462.56	920.974	0.265981	10568	3602.23	5006.34	4463.32	3839.26	4486.36	5327.58	2615.78	0.490988	0.0411255	0.195135	2.61789	2.61789	0.132035	0.765901	1.53863	1.53863	0.025974	0.103425	4.02796
Q9UQ80	12	6	88.5284	0.00061025	0.00568827	2.04224	0.98668	initial stage	Advanced	44129.1	Proliferation-associated protein 2G4 OS=Homo sapiens OX=9606 GN=PA2G4 PE=1 SV=3	130080	172938	257579	116927	113813	185918	162876	55127	0.33846	76079.2	86774.5	149209	80834.5	91363	78050.6	93718.4	27768.8	0.296301	89329.3	71078.2	87495.3	89594	66046.7	74977.9	79753.6	10338.4	0.129629	0.0151515	0.117745	0.575398	-1.73793	0.393939	0.865099	0.850991	-1.1751	0.0021645	0.0279763	0.489659
P46778	5	2	58.822	0.000612051	0.00568827	9.47218	0.986633	initial stage	Advanced	18621.9	60S ribosomal protein L21 OS=Homo sapiens OX=9606 GN=RPL21 PE=1 SV=2	1987.69	2357.33	5576.31	992.88	1351.83	586.039	2142.01	1801.69	0.841122	494.156	329.652	343.777	510.552	103.631	118.031	316.633	175.976	0.555772	84.6723	602.411	193.885	125.677	27.9612	322.216	226.137	210.348	0.930179	0.0021645	0.0426468	0.14782	-6.76496	0.393939	0.865099	0.714193	-1.40018	0.004329	0.0364065	0.105572
Q6UB35	3	2	16.2363	0.00061433	0.00568827	5.20009	0.986573	Advanced	initial stage	106703	Monofunctional C1-tetrahydrofolate synthase_ mitochondrial OS=Homo sapiens OX=9606 GN=MTHFD1L PE=1 SV=1	24604.4	12007.3	10725	15671.7	20113	49023.7	22024.2	14196.1	0.644568	60216.8	36663.3	32961	25769.2	122121	52658.6	55065.1	35254.4	0.640232	169724	50586	50211.5	130286	200525	85835.1	114528	62831.3	0.548611	0.0151515	0.117745	2.50021	2.50021	0.0930736	0.67332	2.07986	2.07986	0.0021645	0.0279763	5.20009
Q9Y2Q3	6	4	37.8131	0.000622052	0.00568827	2.39145	0.986372	initial stage	Advanced	25611	Glutathione S-transferase kappa 1 OS=Homo sapiens OX=9606 GN=GSTK1 PE=1 SV=3	336330	277750	348134	219618	235518	164300	263608	71020.1	0.269415	128400	157520	233339	67980.7	118232	101989	134577	56714.4	0.421428	110408	96134.9	83536.9	125686	91807.5	153803	110229	26031.2	0.236155	0.00865801	0.0805778	0.510518	-1.9588	0.393939	0.865099	0.819082	-1.22088	0.0021645	0.0279763	0.418156
P23193	4	1	22.7032	0.000622078	0.00568827	6.71319	0.986371	Intermidiate	initial stage	34425.9	Transcription elongation factor A protein 1 OS=Homo sapiens OX=9606 GN=TCEA1 PE=1 SV=2	1755.02	453.676	188.712	295.456	11.5233	1241.59	657.663	686.349	1.04362	4049.42	3305.48	4642.91	3793.78	4843.48	5855.03	4415.02	901.091	0.204097	2838.88	3943.01	6171.48	4751.2	4532.38	2763.93	4166.81	1286.5	0.308749	0.0021645	0.0426468	6.71319	6.71319	0.699134	0.914815	0.943782	-1.05957	0.0021645	0.0279763	6.33579
Q00005	7	2	57.4296	0.00064689	0.00582899	34.265	0.985725	Advanced	initial stage	52109.4	Serine/threonine-protein phosphatase 2A 55 kDa regulatory subunit B beta isoform OS=Homo sapiens OX=9606 GN=PPP2R2B PE=1 SV=1	102.723	13.7615	60.7352	23.7265	0	77.4678	46.4024	40.1879	0.866074	306.255	182.069	848.527	224.984	448.678	552.612	427.187	248.722	0.582233	611.895	308.283	6510.41	1053.86	677.536	377.892	1589.98	2424.84	1.52507	0.0021645	0.0426468	9.20615	9.20615	0.132035	0.765901	3.72197	3.72197	0.0021645	0.0279763	34.265
P07910	9	4	94.4451	0.000651578	0.00582899	2.82003	0.985603	initial stage	Advanced	33727.1	Heterogeneous nuclear ribonucleoproteins C1/C2 OS=Homo sapiens OX=9606 GN=HNRNPC PE=1 SV=4	224042	280472	303414	93552.5	171510	192308	210883	76471.5	0.362625	58443.1	84792.1	122840	70624.3	83718.5	96085.6	86084	22187.1	0.257738	130792	65583.3	90366.1	74714.5	34499.7	52726.2	74780.4	33387.9	0.44648	0.00865801	0.0805778	0.408207	-2.44974	0.484848	0.894933	0.868691	-1.15116	0.004329	0.0364065	0.354606
O15260	5	4	38.9002	0.000661445	0.00582899	2.43348	0.985346	Advanced	initial stage	30622.2	Surfeit locus protein 4 OS=Homo sapiens OX=9606 GN=SURF4 PE=1 SV=3	6224.34	7352.16	5629.26	5192.06	1922.08	11010.1	6221.68	2970.02	0.477366	15448.6	10453.9	9273.42	11856.6	11444.7	13060.3	11922.9	2151.04	0.180412	12343.1	15289.6	19413.6	15202.7	15377.6	13215.2	15140.3	2444.33	0.161445	0.00865801	0.0805778	1.91635	1.91635	0.0649351	0.67332	1.26985	1.26985	0.0021645	0.0279763	2.43348
P35504	7	1	65.2038	0.000667091	0.00582899	4.61559	0.985199	Advanced	initial stage	60641.5	UDP-glucuronosyltransferase 1A5 OS=Homo sapiens OX=9606 GN=UGT1A5 PE=1 SV=1	1077.18	399.851	94.0673	728.053	36.8511	1071	567.834	463.227	0.815779	2063.49	2793.6	2759.29	2603.46	2577.88	2197.39	2499.19	300.771	0.120348	2207.51	2287.07	3457.01	3246.05	2665.3	1862.41	2620.89	624.422	0.238248	0.0021645	0.0426468	4.40126	4.40126	0.818182	0.921911	1.0487	1.0487	0.0021645	0.0279763	4.61559
Q9Y230	5	1	28.3783	0.000677394	0.00582899	52.4993	0.98493	Advanced	initial stage	51327.8	RuvB-like 2 OS=Homo sapiens OX=9606 GN=RUVBL2 PE=1 SV=3	0	42.5452	0	0	48.1239	0	15.1115	23.477	1.55359	0	114.832	0	0	0	4.74804	19.9301	46.5312	2.33472	605.549	62.2917	2977.9	890.37	113.066	110.892	793.344	1120.71	1.41263	0.848485	0.941069	1.31887	1.31887	0.012987	0.539423	39.8064	39.8064	0.00433691	0.0364065	52.4993
Q15834	3	1	29.643	0.000680993	0.00582899	2.16884	0.984837	initial stage	Advanced	22433	Coiled-coil domain-containing protein 85B OS=Homo sapiens OX=9606 GN=CCDC85B PE=1 SV=2	67062.7	113613	119444	47004	67094.5	91934.8	84358.8	28763.7	0.340969	39856.9	41928.6	31097.2	41605	23845.7	55077.5	38901.8	10645.5	0.27365	56169.7	41859.4	31105.5	32597.5	28897.3	42745.7	38895.9	10220.8	0.262772	0.004329	0.0589098	0.461147	-2.16851	0.818182	0.921911	0.999847	0.999847	0.004329	0.0364065	0.461076
Q13310	11	4	74.2428	0.000682541	0.00582899	2.6632	0.984797	initial stage	Advanced	71125.2	Polyadenylate-binding protein 4 OS=Homo sapiens OX=9606 GN=PABPC4 PE=1 SV=1	113274	115731	206880	59513.6	48624.6	93399.8	106237	56454.9	0.531405	41375.6	63651.2	54595.4	44077.5	48946.6	48366.8	50168.8	8006.66	0.159594	41718	39071.2	41045.9	41206.2	41969.9	34333.3	39890.7	2908.04	0.0729001	0.025974	0.153069	0.472234	-2.11759	0.00865801	0.48945	0.79513	-1.25766	0.0021645	0.0279763	0.375488
Q86TI2	2	1	10.9208	0.000704447	0.00595984	4.41714	0.984227	Advanced	initial stage	99061.9	Dipeptidyl peptidase 9 OS=Homo sapiens OX=9606 GN=DPP9 PE=1 SV=3	5824.75	3050.9	543.92	3247.33	1221.37	1514.55	2567.14	1914.22	0.745663	5660.13	5369.33	10247.1	7292.14	6382.61	7124.6	7012.65	1759.5	0.250903	6236.47	5110.92	21347.3	11617.3	15411.6	8312.86	11339.4	6177.57	0.544788	0.00865801	0.0805778	2.7317	2.7317	0.309524	0.856993	1.61699	1.61699	0.004329	0.0364065	4.41714
P07384	30	16	218.575	0.000712245	0.00597003	1.65903	0.984024	initial stage	Advanced	82517.5	Calpain-1 catalytic subunit OS=Homo sapiens OX=9606 GN=CAPN1 PE=1 SV=1	193385	232907	359567	210484	247363	187196	238483	63591.4	0.266649	182225	176676	190686	151835	159115	142420	167159	18882.1	0.112959	131909	159525	138221	139966	177519	115352	143749	21820.8	0.151799	0.004329	0.0589098	0.700927	-1.42668	0.0930736	0.67332	0.859949	-1.16286	0.0021645	0.0279763	0.602761
P13073	3	3	23.806	0.000720117	0.00598064	2.61218	0.983819	initial stage	Advanced	19633.8	Cytochrome c oxidase subunit 4 isoform 1_ mitochondrial OS=Homo sapiens OX=9606 GN=COX4I1 PE=1 SV=1	66943.3	67273.7	75421.3	43574.7	25876	37011.2	52683.4	19902	0.377767	22515.5	21699.4	31074.1	22325.9	37280.4	20281.5	25862.8	6778.17	0.262082	25828.1	17157.8	23698.3	23802.8	10782.8	19740.3	20168.3	5568.44	0.276098	0.0151515	0.117745	0.49091	-2.03703	0.393939	0.865099	0.779821	-1.28235	0.0021645	0.0279763	0.382822
Q8NE71	4	4	22.4014	0.000728376	0.00599423	1.54521	0.983605	initial stage	Intermidiate	96382.1	ATP-binding cassette sub-family F member 1 OS=Homo sapiens OX=9606 GN=ABCF1 PE=1 SV=2	86403.5	92337.1	88016	77529.9	87911.8	107739	89989.5	9968.6	0.110775	48187.7	53361	79278.8	48139.1	56682.7	63777.9	58237.9	11854.2	0.203547	76551.3	71657.5	57863.5	53924.2	42639.5	48970.4	58601.1	13134.8	0.22414	0.004329	0.0589098	0.647163	-1.54521	0.937229	0.937	1.00624	1.00624	0.0021645	0.0279763	0.651199
Q9NUL5	3	2	16.3533	0.000750009	0.00611665	4.33123	0.983043	initial stage	Advanced	33794.6	Shiftless antiviral inhibitor of ribosomal frameshifting protein OS=Homo sapiens OX=9606 GN=SHFL PE=1 SV=2	4181.49	4142.62	8993.64	2146.6	1920.5	4160.39	4257.54	2544.67	0.597687	1873.88	1274.33	1352.9	668.788	1074.17	1937.07	1363.52	482.465	0.353838	453.416	1931.7	1086.09	523.041	422.453	1481.21	982.986	626.915	0.637766	0.004329	0.0589098	0.32026	-3.12246	0.309524	0.856993	0.720917	-1.38712	0.004329	0.0364065	0.230881
P14923	18	8	115.636	0.000788109	0.00632232	2.82661	0.982056	Intermidiate	initial stage	82486.3	Junction plakoglobin OS=Homo sapiens OX=9606 GN=JUP PE=1 SV=3	34817.9	25005.3	14112.2	22712.8	10908.4	39310.4	24477.8	11152.5	0.455617	43119.8	32052.4	83108.6	60831.8	116984	79038.1	69189.2	30671.5	0.4433	70469.2	67942.3	51554.1	77984.1	56422.6	42540	61152	13244.9	0.216589	0.00865801	0.0805778	2.82661	2.82661	0.588745	0.90515	0.883838	-1.13143	0.0021645	0.0279763	2.49826
P49588	30	16	231.95	0.000803976	0.00632232	1.77697	0.981645	Advanced	initial stage	107552	Alanine--tRNA ligase_ cytoplasmic OS=Homo sapiens OX=9606 GN=AARS1 PE=1 SV=2	78745.2	78923.1	59224.8	69372.9	132228	113898	88731.9	28165.9	0.317427	156497	102331	111632	106748	117117	145424	123291	22269.1	0.180622	145096	196171	133709	163001	161737	146332	157674	21854.5	0.138605	0.0930736	0.288753	1.38948	1.38948	0.0411255	0.660196	1.27888	1.27888	0.0021645	0.0279763	1.77697
O14979	11	5	91.9185	0.000804414	0.00632232	3.99026	0.981634	initial stage	Advanced	46608.7	Heterogeneous nuclear ribonucleoprotein D-like OS=Homo sapiens OX=9606 GN=HNRNPDL PE=1 SV=3	146327	247022	244534	103739	74365.6	86754.4	150457	77746.9	0.516738	38924.2	31340.1	86474.1	37601.7	60651.6	72546	54589.6	22137.4	0.405525	57851.3	65073.5	24454.1	21553.1	14718.4	42586.1	37706.1	20705.5	0.549129	0.004329	0.0589098	0.362825	-2.75615	0.24026	0.83426	0.690719	-1.44777	0.0021645	0.0279763	0.25061
P62847	2	2	11.9609	0.000809235	0.00632232	1.87405	0.981509	Advanced	initial stage	15423.2	40S ribosomal protein S24 OS=Homo sapiens OX=9606 GN=RPS24 PE=1 SV=1	8856.26	5597.28	9302.72	4548.4	5330.98	6421.68	6676.22	1960.47	0.29365	9863.99	16324.6	13482.6	10226	9993.6	11752.4	11940.5	2556.41	0.214095	8500.5	10025.3	17052	12959.3	15374.8	11157.4	12511.6	3259.39	0.26051	0.0021645	0.0426468	1.78852	1.78852	0.818182	0.921911	1.04782	1.04782	0.00865801	0.0535135	1.87405
Q92743	5	5	33.3267	0.000810147	0.00632232	5.52388	0.981486	Advanced	initial stage	52199.5	Serine protease HTRA1 OS=Homo sapiens OX=9606 GN=HTRA1 PE=1 SV=1	2096.4	1022.22	2121.67	4644.58	5662.93	2112.2	2943.33	1792.44	0.608984	4523.47	6664.27	5815.26	6038.16	4866.04	3902.28	5301.58	1040.82	0.196322	11795.8	5480.07	6937.25	10600.1	19435.3	43303.2	16258.6	14117.4	0.868302	0.0411255	0.195135	1.80122	1.80122	0.0151515	0.539423	3.06675	3.06675	0.004329	0.0364065	5.52388
P19971	15	11	168.491	0.000846163	0.00654695	3.50229	0.980557	Advanced	initial stage	50354.8	Thymidine phosphorylase OS=Homo sapiens OX=9606 GN=TYMP PE=1 SV=2	32049.3	25484.8	14297.5	31681.1	12337	19840.6	22615	8508.24	0.37622	48985	50095.9	43235.9	42791.7	198897	50195.1	72366.7	62076.3	0.857803	95185.8	39350.4	58019.1	114790	103540	64341	79204.4	29570.5	0.373344	0.0021645	0.0426468	3.19994	3.19994	0.309524	0.856993	1.09449	1.09449	0.0021645	0.0279763	3.50229
Q9BS26	9	6	53.8405	0.000866182	0.00660709	1.76396	0.980041	initial stage	Advanced	47370.5	Endoplasmic reticulum resident protein 44 OS=Homo sapiens OX=9606 GN=ERP44 PE=1 SV=1	29255.9	34960	51644	27764.3	23926.5	39445.6	34499.4	10032.5	0.290803	23910.2	22517.2	28110.4	22589.3	30072.1	27285.8	25747.5	3176.07	0.123354	21719.1	22437.1	21485.5	15676.7	16826.9	19202.1	19557.9	2804.46	0.143393	0.0649351	0.240442	0.746318	-1.33991	0.0021645	0.412974	0.759604	-1.31648	0.0021645	0.0279763	0.566906
Q01469	14	11	151.394	0.000872305	0.00660709	2.41554	0.979884	initial stage	Advanced	15506.6	Fatty acid-binding protein 5 OS=Homo sapiens OX=9606 GN=FABP5 PE=1 SV=3	473682	731987	516562	312118	306136	363867	450725	162254	0.359985	133573	131637	401911	180496	163208	235825	207775	102478	0.493216	162642	277932	133481	182147	206798	156565	186594	51121.5	0.273971	0.0151515	0.117745	0.460979	-2.16929	0.937229	0.937	0.89806	-1.11351	0.0021645	0.0279763	0.413987
Q9H2U2	7	6	46.2256	0.000879034	0.00660709	4.4177	0.979711	initial stage	Advanced	38433.5	Inorganic pyrophosphatase 2_ mitochondrial OS=Homo sapiens OX=9606 GN=PPA2 PE=1 SV=2	265366	347164	319285	135433	99435.1	243712	235066	98968.6	0.421026	81968.7	76505.2	236699	33165.5	81041.5	90328.2	99951.4	69976.7	0.700107	47357.9	101417	22798	52027.1	53898	41762	53209.9	26137.9	0.491221	0.00865801	0.0805778	0.425207	-2.3518	0.179654	0.829849	0.532358	-1.87844	0.004329	0.0364065	0.226362
Q9H299	3	1	35.0142	0.000883131	0.00660709	1.98737	0.979606	initial stage	Advanced	10494.8	SH3 domain-binding glutamic acid-rich-like protein 3 OS=Homo sapiens OX=9606 GN=SH3BGRL3 PE=1 SV=1	30586.5	38437.1	32164.7	27108.8	22729.8	41031.7	32009.8	6854.11	0.214126	18972.8	16266.4	15800.4	18255.7	33832.3	21842.6	20828.4	6727.33	0.322989	19579.6	19704.9	14828.3	12952.4	10730.8	18843.7	16106.6	3820.54	0.237203	0.025974	0.153069	0.650688	-1.53683	0.309524	0.856993	0.773301	-1.29316	0.0021645	0.0279763	0.503178
O60716	26	13	194.685	0.000892036	0.00661901	2.05116	0.979377	initial stage	Advanced	108740	Catenin delta-1 OS=Homo sapiens OX=9606 GN=CTNND1 PE=1 SV=1	185380	100544	204423	201566	141363	106173	156575	47020.4	0.300307	118522	74962.7	135418	102339	96576	108254	106012	20458.8	0.192986	69943.8	109665	66462.9	58371.1	79733.7	73831.1	76334.6	17830.9	0.233589	0.0930736	0.288753	0.677069	-1.47695	0.0411255	0.660196	0.720056	-1.38878	0.00865801	0.0535135	0.487528
Q9HA92	4	3	23.3675	0.000923589	0.00679742	2.28592	0.978569	initial stage	Advanced	49169.8	Radical S-adenosyl methionine domain-containing protein 1_ mitochondrial OS=Homo sapiens OX=9606 GN=RSAD1 PE=1 SV=2	14118.5	23971.5	14815.4	23543.8	8022.31	18485.7	17159.5	6118.04	0.356539	11277.2	11386.2	16068.8	12412.8	12694.9	11590.8	12571.8	1806.3	0.143679	6169.57	10065.5	5642.9	5442.17	8608.54	9111.11	7506.64	1992.97	0.265495	0.132035	0.348626	0.732642	-1.36492	0.0021645	0.412974	0.597102	-1.67476	0.0151515	0.0739003	0.437462
Q8NHP1	4	1	25.5894	0.000966695	0.0070573	1.52503	0.977469	initial stage	Advanced	37369.2	Aflatoxin B1 aldehyde reductase member 4 OS=Homo sapiens OX=9606 GN=AKR7L PE=2 SV=7	94446.6	101878	123774	68382.5	85814.9	102511	96134.4	18531.6	0.192768	68486.1	79455.5	82164.8	55475.7	77670.5	70704.2	72326.1	9772.45	0.135116	68275.5	53501.9	63277.5	64278.3	68052.8	60841.2	63037.9	5476.09	0.0868699	0.0411255	0.195135	0.752344	-1.32918	0.0411255	0.660196	0.871578	-1.14734	0.0021645	0.0279763	0.655727
P61106	15	9	120.508	0.00100681	0.00723347	2.27627	0.97645	Advanced	initial stage	24125.1	Ras-related protein Rab-14 OS=Homo sapiens OX=9606 GN=RAB14 PE=1 SV=4	112437	87210.4	96630.7	74381.6	78306.8	89539.6	89751	13679.6	0.152418	158602	140736	126157	135263	110132	127509	133066	16250	0.122119	229879	123338	154885	167947	404445	145293	204298	104415	0.511091	0.004329	0.0589098	1.48262	1.48262	0.0930736	0.67332	1.53531	1.53531	0.0021645	0.0279763	2.27627
O94919	2	1	11.5808	0.00104638	0.00742926	33.0706	0.975449	Advanced	initial stage	55758	Endonuclease domain-containing 1 protein OS=Homo sapiens OX=9606 GN=ENDOD1 PE=1 SV=2	21.059	20.9227	0	0	0	201.176	40.5262	79.3708	1.95851	482.368	110.725	670.871	20.0041	324.956	981.526	431.742	359.442	0.832539	455.97	2602.85	1568.45	2983.36	53.8942	376.845	1340.23	1241.84	0.926589	0.0238095	0.153069	10.6534	10.6534	0.309524	0.856993	3.10424	3.10424	0.004329	0.0364065	33.0706
P05556	18	10	121.316	0.00105047	0.00742926	1.47772	0.975345	initial stage	Advanced	91723	Integrin beta-1 OS=Homo sapiens OX=9606 GN=ITGB1 PE=1 SV=2	102648	105140	152691	89325.1	138772	111435	116669	24044.6	0.206093	97360.9	76022.9	83554.9	76938.1	85252.6	97630.8	86126.7	9512.61	0.110449	77366.4	74010.4	88262.7	67922.6	88621.5	77528.2	78951.9	8133.85	0.103023	0.00865801	0.0805778	0.738217	-1.35462	0.393939	0.865099	0.916695	-1.09087	0.0021645	0.0279763	0.67672
Q14980	37	22	252.6	0.00108607	0.00762146	1.57068	0.974449	initial stage	Advanced	239343	Nuclear mitotic apparatus protein 1 OS=Homo sapiens OX=9606 GN=NUMA1 PE=1 SV=2	517929	535795	672500	586177	859298	615721	631236	124847	0.197781	505606	496540	376499	378023	374215	429004	426648	61242.8	0.143544	440914	361816	344852	322954	570406	370385	401888	91655.1	0.228061	0.0021645	0.0426468	0.675892	-1.47953	0.24026	0.83426	0.941966	-1.06161	0.00865801	0.0535135	0.636668
P02745	2	2	12.2466	0.00109744	0.00762903	21.5307	0.974164	Advanced	initial stage	26301.7	Complement C1q subcomponent subunit A OS=Homo sapiens OX=9606 GN=C1QA PE=1 SV=2	185.952	137.397	8.46181	97.374	109.462	175.203	118.975	64.4317	0.541557	227.99	462.958	271.943	435.377	270.216	484.957	358.907	114.132	0.318	1270.25	243.136	10574.1	1320.33	1021.27	940.672	2561.62	3944.19	1.53973	0.0021645	0.0426468	3.01666	3.01666	0.0411255	0.660196	7.13728	7.13728	0.0021645	0.0279763	21.5307
Q9H4A6	3	1	18.1201	0.001104	0.00762903	15.2637	0.973999	Advanced	initial stage	34095.7	Golgi phosphoprotein 3 OS=Homo sapiens OX=9606 GN=GOLPH3 PE=1 SV=1	156.668	44.7551	0	64.2286	0	154.423	70.0123	70.8648	1.01218	354.962	563.102	329.617	307.303	1071.2	1043.47	611.609	357.231	0.584084	616.529	937.668	1788.53	1521.45	902.816	644.873	1068.64	479.981	0.44915	0.00499812	0.0669008	8.73573	8.73573	0.132035	0.765901	1.74727	1.74727	0.00499812	0.041301	15.2637
P63104	24	13	316.25	0.00114294	0.00781407	1.52245	0.973025	initial stage	Advanced	27916.2	14-3-3 protein zeta/delta OS=Homo sapiens OX=9606 GN=YWHAZ PE=1 SV=1	1.02075e+06	1.11298e+06	1.1113e+06	969085	1.15643e+06	834135	1.03411e+06	119614	0.115668	604655	645601	917135	748801	846115	821264	763929	120924	0.158292	811667	746910	463119	681608	732947	639191	679240	121093	0.178278	0.00865801	0.0805778	0.738729	-1.35368	0.24026	0.83426	0.889141	-1.12468	0.0021645	0.0279763	0.656834
Q8TD10	8	6	48.5583	0.00114804	0.00781407	1.88567	0.972898	initial stage	Intermidiate	51879.4	Mirror-image polydactyly gene 1 protein OS=Homo sapiens OX=9606 GN=MIPOL1 PE=1 SV=1	156231	128244	88528.7	100083	118695	93228.3	114168	25620.9	0.224413	81480.7	57078	74054.8	52599	39358.2	58701	60545.3	15154.2	0.250296	51443.7	102236	62438.1	60570	48422.5	81114.6	67704.2	20430.8	0.301766	0.0021645	0.0426468	0.530316	-1.88567	0.699134	0.914815	1.11824	1.11824	0.0151515	0.0739003	0.593021
P49720	10	7	84.9922	0.00118029	0.00797359	1.78108	0.972095	initial stage	Advanced	23234.1	Proteasome subunit beta type-3 OS=Homo sapiens OX=9606 GN=PSMB3 PE=1 SV=2	124795	133916	223094	109043	119657	141832	142056	41286.9	0.290638	80537.1	97426.6	71436.5	86622.8	111589	98842.4	91075.8	14408.7	0.158206	90698.4	91670.5	69806.2	93360.4	51068.2	81946.1	79758.3	16574.4	0.207808	0.004329	0.0589098	0.641125	-1.55976	0.309524	0.856993	0.875735	-1.1419	0.0021645	0.0279763	0.561456
P49915	14	8	107.096	0.00121011	0.00806426	3.02096	0.971356	Advanced	initial stage	77456.9	GMP synthase [glutamine-hydrolyzing] OS=Homo sapiens OX=9606 GN=GMPS PE=1 SV=1	11742	8957.09	3646.64	5884.84	1850.12	7603.92	6614.11	3599.94	0.544283	15320.3	10602.7	13386.2	12958.7	12871.9	15715.6	13475.9	1860.84	0.138087	14179	12894.5	32910.6	24951.8	22253.4	12696.3	19980.9	8173.09	0.409044	0.004329	0.0589098	2.03745	2.03745	0.309524	0.856993	1.48272	1.48272	0.0021645	0.0279763	3.02096
P62333	8	5	56.0829	0.00121766	0.00806426	1.62095	0.971169	initial stage	Intermidiate	44458.2	26S proteasome regulatory subunit 10B OS=Homo sapiens OX=9606 GN=PSMC6 PE=1 SV=1	44434	48233.8	90108.9	45836.2	61134.8	57709.4	57909.5	17136	0.29591	34031.8	32290.2	42041.7	33279.2	33687.2	39023.7	35725.6	3887.96	0.108828	32804	34578.7	44096.9	44742	39364.5	32251.2	37972.9	5589.93	0.147208	0.0021645	0.0426468	0.616922	-1.62095	0.588745	0.90515	1.0629	1.0629	0.004329	0.0364065	0.655728
P37837	17	13	141.958	0.00123601	0.00806582	1.57441	0.970716	initial stage	Advanced	37711.3	Transaldolase OS=Homo sapiens OX=9606 GN=TALDO1 PE=1 SV=2	258548	289159	350137	216491	171114	239314	254127	61630.9	0.24252	171768	203899	225013	186218	177054	190858	192468	19481	0.101217	180989	143453	167006	171264	161147	144608	161411	14943.8	0.0925824	0.0930736	0.288753	0.75737	-1.32036	0.00865801	0.48945	0.838638	-1.19241	0.00865801	0.0535135	0.635159
P55039	3	2	26.4377	0.0012487	0.00806582	3.92119	0.970404	initial stage	Advanced	41145.7	Developmentally-regulated GTP-binding protein 2 OS=Homo sapiens OX=9606 GN=DRG2 PE=1 SV=1	31139.8	56085.9	46580.1	14543.1	28081.8	10847.3	31213	17648	0.565407	12280.3	12091.2	28783.3	10059.3	10367.7	13002.6	14430.7	7123.92	0.493663	10827.5	8915.57	8660.05	4723.82	7821.25	6812.28	7960.08	2070.51	0.260112	0.0649351	0.240442	0.462331	-2.16295	0.00865801	0.48945	0.551606	-1.81289	0.0021645	0.0279763	0.255024
Q9NYL9	12	6	82.1912	0.00125631	0.00806582	2.13838	0.970216	initial stage	Intermidiate	39765.9	Tropomodulin-3 OS=Homo sapiens OX=9606 GN=TMOD3 PE=1 SV=1	64067.3	59144.4	161244	45306	70766.1	54499	75837.9	42719.5	0.5633	31191.8	34287.1	36787.6	29605.5	45914.5	35004.5	35465.2	5746.9	0.162043	27284	40517.6	33873.3	38121.9	40700.6	37854.1	36391.9	5099.3	0.140122	0.004329	0.0589098	0.467645	-2.13838	0.588745	0.90515	1.02613	1.02613	0.0021645	0.0279763	0.479865
Q14210	2	2	14.5204	0.00127001	0.00809638	1.58147	0.969879	initial stage	Advanced	13856.7	Lymphocyte antigen 6D OS=Homo sapiens OX=9606 GN=LY6D PE=1 SV=1	28928.2	40034.8	35463.2	34011.3	25183	23463.9	31180.7	6408.48	0.205527	21204.7	26214.8	27545.6	21846.3	23646.5	25331.2	24298.2	2501.68	0.102957	19757.4	17947	24598	15488	17214.5	23293	19716.3	3574.71	0.181307	0.0930736	0.288753	0.779269	-1.28325	0.0411255	0.660196	0.811431	-1.23239	0.004329	0.0364065	0.632323
P00558	37	22	470.789	0.00133062	0.00836613	1.91628	0.968397	initial stage	Advanced	45014	Phosphoglycerate kinase 1 OS=Homo sapiens OX=9606 GN=PGK1 PE=1 SV=3	431760	616684	776335	814011	685382	436972	626857	164328	0.262145	478751	276387	384970	424687	496082	490563	425240	84768.3	0.199342	353247	385133	260027	234220	398317	331790	327122	66739.5	0.20402	0.0649351	0.240442	0.678368	-1.47413	0.0649351	0.67332	0.769265	-1.29994	0.0021645	0.0279763	0.521845
P67936	24	9	272.818	0.00133081	0.00836613	1.68388	0.968392	initial stage	Intermidiate	28635.9	Tropomyosin alpha-4 chain OS=Homo sapiens OX=9606 GN=TPM4 PE=1 SV=3	444810	402181	475317	303501	354539	334485	385806	66554.5	0.172508	215167	247461	231325	222248	224433	234066	229117	11221.6	0.0489778	272748	252945	262862	329385	130945	257687	251095	65145.1	0.259444	0.0021645	0.0426468	0.593865	-1.68388	0.0649351	0.67332	1.09593	1.09593	0.004329	0.0364065	0.650834
O94905	12	4	75.2037	0.00140856	0.00871137	2.06693	0.966508	initial stage	Advanced	38067.7	Erlin-2 OS=Homo sapiens OX=9606 GN=ERLIN2 PE=1 SV=1	79821.3	88399.8	119221	53369.2	45781	68539.8	75855.4	26522.8	0.34965	34943.8	46055.8	48226.3	43859.9	61958.4	51704	47791.4	8941.27	0.18709	47483.2	43695.3	38526.4	24835.6	31211	34445.3	36699.5	8300.89	0.226186	0.0411255	0.195135	0.630033	-1.58722	0.0411255	0.660196	0.76791	-1.30224	0.004329	0.0364065	0.483808
Q9H6S3	9	4	53.4487	0.0014146	0.00871137	2.59717	0.966362	initial stage	Advanced	81248	Epidermal growth factor receptor kinase substrate 8-like protein 2 OS=Homo sapiens OX=9606 GN=EPS8L2 PE=1 SV=2	34499.3	61842.4	57029.5	47149.1	21343.9	23101.8	40827.7	17192.7	0.421105	16714.9	25138.6	30427.3	18818.7	11861.7	17920.7	20147	6599.21	0.327553	23800.1	13568	16699.6	12760.8	12513.6	14978.3	15720.1	4253.62	0.270585	0.025974	0.153069	0.493464	-2.02649	0.179654	0.829849	0.780269	-1.28161	0.00865801	0.0535135	0.385035
P13671	8	7	66.751	0.00147184	0.0089422	13.2313	0.964988	Advanced	initial stage	108436	Complement component C6 OS=Homo sapiens OX=9606 GN=C6 PE=1 SV=3	3091.03	1016.3	424.63	1835.43	450.169	822.748	1273.38	1028.3	0.807531	5059.01	5822.48	7087.41	3541.71	4263.19	3293.5	4844.55	1447.34	0.298756	10082.6	3235.92	73389.8	4653.6	5920.58	3808.58	16848.5	27807.1	1.65042	0.0021645	0.0426468	3.80447	3.80447	0.588745	0.90515	3.47783	3.47783	0.0021645	0.0279763	13.2313
Q13268	18	12	223.66	0.00152942	0.0092029	4.76493	0.963616	initial stage	Advanced	30325.8	Dehydrogenase/reductase SDR family member 2_ mitochondrial OS=Homo sapiens OX=9606 GN=DHRS2 PE=1 SV=4	441786	1.4156e+06	1.3061e+06	922847	388037	739593	868994	429723	0.494507	145136	397332	551073	262450	121537	810495	381337	264826	0.694467	119234	392203	150368	108184	172665	151582	182373	105438	0.578146	0.0649351	0.240442	0.438826	-2.27881	0.179654	0.829849	0.478246	-2.09098	0.004329	0.0364065	0.209867
Q96MU5	4	2	24.1213	0.00153869	0.0092029	11.4128	0.963396	Advanced	initial stage	27290.5	Uncharacterized protein C17orf77 OS=Homo sapiens OX=9606 GN=C17orf77 PE=2 SV=2	454.684	353.904	1126.31	1279.04	3670.65	444.46	1221.51	1261.37	1.03263	3125.53	4817.73	294.021	1445.52	453.656	587.247	1787.28	1818.78	1.01762	8837.99	5294.91	51262	8924.41	4723.02	4602.48	13940.8	18390.2	1.31916	0.699134	0.845169	1.46318	1.46318	0.00865801	0.48945	7.79999	7.79999	0.0021645	0.0279763	11.4128
P54652	34	10	333.532	0.00154525	0.0092029	1.97842	0.963241	initial stage	Intermidiate	70306.2	Heat shock-related 70 kDa protein 2 OS=Homo sapiens OX=9606 GN=HSPA2 PE=1 SV=1	60705.4	56344.1	28086.8	44124.2	27137.3	47337.1	43955.8	14001.2	0.318528	15388.1	18835.1	30047.3	20582.6	23457.2	24995.3	22217.6	5124.71	0.23066	27238.9	19614.6	26522.4	14712.6	20059.1	29535.2	22947.1	5689.62	0.247945	0.00865801	0.0805778	0.505454	-1.97842	0.937229	0.937	1.03284	1.03284	0.0151515	0.0739003	0.52205
P02794	13	8	95.3931	0.00156391	0.00925317	1.58937	0.962799	initial stage	Advanced	21396.8	Ferritin heavy chain OS=Homo sapiens OX=9606 GN=FTH1 PE=1 SV=2	53837.1	51384.9	78421	60545.4	71672.4	57029	62148.3	10669.7	0.171681	35345.9	43058.9	41383.7	51128.7	63294.7	35737	44991.5	10659.3	0.236918	40244.4	38750.1	38820.9	32317	49718	34764.7	39102.5	5984.25	0.15304	0.025974	0.153069	0.723938	-1.38133	0.24026	0.83426	0.869109	-1.1506	0.0021645	0.0279763	0.629181
Q9UHD8	13	6	93.7984	0.00159292	0.00930318	2.1155	0.962115	initial stage	Advanced	65686.7	Septin-9 OS=Homo sapiens OX=9606 GN=SEPTIN9 PE=1 SV=2	61810.8	55618.4	62501.8	33436.6	40125.6	40419.6	48985.5	12528.5	0.255759	30548.3	32083.3	54064.8	30073.4	28887.6	28343.7	34000.2	9916.98	0.291674	23028.4	24566.7	25422.1	30711.6	10892.7	24311.6	23155.5	6571.97	0.283819	0.0151515	0.117745	0.694088	-1.44074	0.025974	0.660196	0.681041	-1.46834	0.0021645	0.0279763	0.472702
Q8IXQ9	2	2	20.1113	0.00169147	0.00979763	3.30293	0.959811	Advanced	initial stage	29859.9	Electron transfer flavoprotein beta subunit lysine methyltransferase OS=Homo sapiens OX=9606 GN=ETFBKMT PE=1 SV=1	35499.3	10205.5	19506.9	32749.5	16587.6	20370.8	22486.6	9732.78	0.432826	78553.6	53723.5	65730.4	33152.8	75302	29839.1	56050.3	20916.4	0.373172	130943	28999.5	65138.2	100533	46145.1	73871.4	74271.7	36947.4	0.497462	0.0151515	0.117745	2.49261	2.49261	0.699134	0.914815	1.32509	1.32509	0.00865801	0.0535135	3.30293
P27105	11	6	101.956	0.00169922	0.00979763	2.02631	0.959631	Advanced	initial stage	31901.9	Stomatin OS=Homo sapiens OX=9606 GN=STOM PE=1 SV=3	33712.2	28429.1	29088.2	51956.1	22077.6	26930.9	32032.4	10455.1	0.326393	56833.7	78019.4	34732.1	64382.8	47851.7	42933.9	54125.6	15647.2	0.289091	98259.7	41743.2	67257.3	58759.9	62728.9	60695.8	64907.5	18518.9	0.285313	0.0151515	0.117745	1.68972	1.68972	0.393939	0.865099	1.1992	1.1992	0.004329	0.0364065	2.02631
Q96NA2	7	6	40.3511	0.00182633	0.0103559	3.33837	0.956705	initial stage	Intermidiate	44371.5	Rab-interacting lysosomal protein OS=Homo sapiens OX=9606 GN=RILP PE=1 SV=1	58909.9	57653.6	196694	96275.7	259210	102028	128462	81653.7	0.635626	57835.1	51408.6	28595	25989.8	25253.5	41800.4	38480.4	14010.4	0.364092	45473.2	24218.6	20994.4	26924.1	79706.7	38306.8	39270.6	21851.7	0.55644	0.004329	0.0589098	0.299547	-3.33837	0.699134	0.914815	1.02054	1.02054	0.00865801	0.0535135	0.305699
O75367	14	11	145.326	0.00183036	0.0103559	1.98433	0.956613	initial stage	Advanced	39788.2	Core histone macro-H2A.1 OS=Homo sapiens OX=9606 GN=MACROH2A1 PE=1 SV=4	131481	174729	279377	108454	94722.4	206584	165891	69514.2	0.419034	85919.8	92615.9	115709	73566	102202	93368.5	93896.8	14308.3	0.152383	87813.4	84968.2	84826.8	86226.5	86030.4	71740.2	83600.9	5909.15	0.0706828	0.0151515	0.117745	0.566013	-1.76674	0.132035	0.765901	0.890349	-1.12316	0.0021645	0.0279763	0.503949
O95994	6	2	47.6596	0.00184188	0.0103563	4.66028	0.956351	Advanced	initial stage	20036.3	Anterior gradient protein 2 homolog OS=Homo sapiens OX=9606 GN=AGR2 PE=1 SV=1	1066.69	359.706	52.0628	651.596	23.0127	655.32	468.064	402.485	0.859892	1548.78	1828.35	2651.5	1450.55	1095.05	1577.99	1692.04	526.762	0.311319	2262.96	1462.84	2785.68	2503.55	2172.96	1899.88	2181.31	462.867	0.212197	0.0021645	0.0426468	3.61496	3.61496	0.132035	0.765901	1.28916	1.28916	0.0021645	0.0279763	4.66028
Q9ULC5	14	9	100.691	0.00187798	0.0104297	1.92446	0.955531	initial stage	Advanced	76903.3	Long-chain-fatty-acid--CoA ligase 5 OS=Homo sapiens OX=9606 GN=ACSL5 PE=1 SV=1	34560.1	38760.3	26095.7	25928.4	43810.4	73031.2	40364.4	17477.2	0.432985	21665.7	23800.6	24993.7	20469.2	16425.2	21536.7	21481.9	2977.97	0.138627	20836.6	17981.8	16697.2	17682.6	28095	24552.9	20974.4	4508.08	0.214933	0.0021645	0.0426468	0.532198	-1.879	0.818182	0.921911	0.976376	-1.0242	0.00865801	0.0535135	0.519626
P19087	5	1	46.4325	0.00189321	0.0104502	3.23903	0.955186	initial stage	Advanced	40746.2	Guanine nucleotide-binding protein G(t) subunit alpha-2 OS=Homo sapiens OX=9606 GN=GNAT2 PE=1 SV=4	6025.58	11830.7	3166.46	4413.87	15055.3	8123.34	8102.53	4572.2	0.564293	2639.33	4106.24	3079.03	3897.75	4745.36	4141.71	3768.24	771.325	0.204691	4174.71	2896.91	1870.11	1271.61	2694.17	2101.66	2501.53	1006.4	0.402315	0.0411255	0.195135	0.465069	-2.15022	0.0930736	0.67332	0.663846	-1.50637	0.004329	0.0364065	0.308734
Q9Y2X3	8	5	48.8263	0.00195871	0.0107463	1.69303	0.95371	initial stage	Advanced	60091.5	Nucleolar protein 58 OS=Homo sapiens OX=9606 GN=NOP58 PE=1 SV=1	34501.6	45958.1	36884.1	26238.9	20377	29815.4	32295.9	8915.97	0.276072	15789.7	15544.7	29823.6	18152.9	18234.8	21874.9	19903.4	5367.82	0.269693	19750.1	19965.4	17517.8	16983.1	20862.8	19375.2	19075.7	1505.7	0.0789329	0.025974	0.153069	0.616284	-1.62263	0.818182	0.921911	0.958414	-1.04339	0.004329	0.0364065	0.590655
Q9H2M3	4	2	25.693	0.00204382	0.0111456	1.90527	0.951812	initial stage	Advanced	40867.5	S-methylmethionine--homocysteine S-methyltransferase BHMT2 OS=Homo sapiens OX=9606 GN=BHMT2 PE=1 SV=1	81624.4	79230.7	140490	70680.6	160861	78280.3	101861	38530.8	0.378268	66505.7	75457.2	66989	65655.8	79316.7	77043	71827.9	6103.89	0.0849794	70640.5	54734.5	39094.4	43934.8	58691.1	53680.9	53462.7	11147.3	0.208506	0.0411255	0.195135	0.705155	-1.41813	0.0151515	0.539423	0.744316	-1.34351	0.0021645	0.0279763	0.524859
P02545	55	31	662.478	0.00206858	0.0112131	1.68447	0.951264	initial stage	Advanced	74424.7	Prelamin-A/C OS=Homo sapiens OX=9606 GN=LMNA PE=1 SV=1	739312	984917	1.15773e+06	841017	773584	1.0507e+06	924544	166140	0.1797	595593	552213	990089	547325	514882	610029	635022	177332	0.279254	582313	595071	379303	558874	452432	725185	548863	120410	0.219381	0.025974	0.153069	0.686849	-1.45592	0.588745	0.90515	0.864321	-1.15698	0.0021645	0.0279763	0.593658
P62258	23	11	225.462	0.00209358	0.0112811	2.10571	0.950712	initial stage	Advanced	29345	14-3-3 protein epsilon OS=Homo sapiens OX=9606 GN=YWHAE PE=1 SV=1	140916	123285	260600	95310.5	112435	104680	139538	61363.9	0.439766	114841	97233.3	132484	102002	69890.9	75438.3	98648.1	23604.9	0.239284	70287.5	85639.9	51773.4	59454.2	54409.7	76034	66266.4	13296.2	0.200647	0.179654	0.416314	0.706963	-1.4145	0.0411255	0.660196	0.671746	-1.48866	0.0021645	0.0279763	0.4749
P40616	2	2	13.0371	0.0022388	0.0118796	2.46497	0.94754	Advanced	initial stage	20531.6	ADP-ribosylation factor-like protein 1 OS=Homo sapiens OX=9606 GN=ARL1 PE=1 SV=1	1622.14	1777.37	710.179	3017.88	2396.69	1180.78	1784.17	829.585	0.464969	2666.41	2029.66	2596.17	3247.98	2309.48	2177.16	2504.48	437.729	0.174779	2482.77	6139.47	5324.01	2974.86	3835.79	5630.73	4397.94	1511.25	0.343626	0.132035	0.348626	1.40372	1.40372	0.025974	0.660196	1.75603	1.75603	0.00865801	0.0535135	2.46497
P0DP23	6	3	43.1189	0.00225716	0.0118796	2.44824	0.947143	initial stage	Advanced	16837.7	Calmodulin-1 OS=Homo sapiens OX=9606 GN=CALM1 PE=1 SV=1	24139.3	10479.6	10364.5	14162.8	31052.5	21646.2	18640.8	8348.33	0.447852	8776.18	13264.7	8499.78	8354.37	11683.1	12975.6	10592.3	2310.7	0.21815	6004.24	8367.79	5113.93	10718.7	6061.92	9417.3	7613.98	2223.05	0.29197	0.0649351	0.240442	0.56823	-1.75985	0.0930736	0.67332	0.718823	-1.39116	0.00865801	0.0535135	0.408457
Q9Y5K6	7	4	51.3923	0.00226572	0.0118796	2.1176	0.946959	initial stage	Advanced	71679.3	CD2-associated protein OS=Homo sapiens OX=9606 GN=CD2AP PE=1 SV=1	31130.8	39600.6	31999.7	17575.9	17805.3	17995.1	26017.9	9481.47	0.364421	18224	13235.3	17385.4	19132.9	18260	20480.2	17786.3	2464.09	0.138539	11229.7	18595.4	7149.96	14621.2	11926.2	10196.6	12286.5	3930.69	0.319919	0.393939	0.630322	0.683618	-1.46281	0.0411255	0.660196	0.690785	-1.44763	0.0151515	0.0739003	0.472233
P62314	5	4	46.6737	0.00227028	0.0118796	4.13643	0.946861	Advanced	initial stage	13281.6	Small nuclear ribonucleoprotein Sm D1 OS=Homo sapiens OX=9606 GN=SNRPD1 PE=1 SV=1	1807.17	327.879	76.8988	269.398	92.272	309.719	480.556	658.892	1.3711	1276.81	1295.76	1757.38	621.405	1122.95	1282.29	1226.1	365.825	0.298365	1246.65	1126.24	4332.84	3035	1378.03	807.972	1987.79	1389.33	0.698935	0.0649351	0.240442	2.55141	2.55141	0.588745	0.90515	1.62123	1.62123	0.025974	0.103425	4.13643
P05787	58	34	775.377	0.00231185	0.0119194	2.24872	0.945967	initial stage	Advanced	53704.4	Keratin_ type II cytoskeletal 8 OS=Homo sapiens OX=9606 GN=KRT8 PE=1 SV=7	1.80602e+06	2.02267e+06	1.81836e+06	1.20647e+06	1.09538e+06	2.00472e+06	1.65894e+06	405273	0.244297	1.10034e+06	899556	2.10219e+06	756674	891733	1.06266e+06	1.13553e+06	489824	0.431363	681809	1.42021e+06	443621	614240	669445	597032	737727	344999	0.467651	0.0930736	0.288753	0.68449	-1.46094	0.0411255	0.660196	0.649678	-1.53922	0.00865801	0.0535135	0.444698
P62861	2	2	19.6449	0.00232721	0.0119194	2.2812	0.945638	initial stage	Advanced	6647.87	40S ribosomal protein S30 OS=Homo sapiens OX=9606 GN=FAU PE=1 SV=1	32947	54884.2	56896.5	24362.8	25197.5	52045.4	41055.6	15223.8	0.37081	16304.7	18854.7	40721.5	24635.3	23925.8	31667.6	26018.3	8944.97	0.343796	22232.1	19808.2	17139.5	17769	15218.7	15816.5	17997.4	2625.92	0.145906	0.0649351	0.240442	0.633733	-1.57795	0.0649351	0.67332	0.69172	-1.44567	0.0021645	0.0279763	0.438366
P56470	6	3	36.4278	0.00236924	0.0119819	3.89394	0.944741	Advanced	initial stage	36055.3	Galectin-4 OS=Homo sapiens OX=9606 GN=LGALS4 PE=1 SV=1	3760.72	482.879	139.241	459.48	287.099	1473.22	1100.44	1385.18	1.25876	3434.59	2355.47	7275.44	2193.17	2075.65	3702.85	3506.2	1967.01	0.56101	3175.27	1215.9	5417.1	5531.18	5986.36	4384.46	4285.05	1810.53	0.422522	0.0411255	0.195135	3.18618	3.18618	0.484848	0.894933	1.22214	1.22214	0.0151515	0.0739003	3.89394
P11142	47	24	545.376	0.00242276	0.0121642	1.41887	0.943605	initial stage	Advanced	71126.3	Heat shock cognate 71 kDa protein OS=Homo sapiens OX=9606 GN=HSPA8 PE=1 SV=1	571649	588242	787937	462428	545429	626164	596975	108440	0.181649	478994	358346	457824	414864	395271	496371	433612	53048.9	0.122342	426503	462756	452029	341743	496948	344454	420739	64257.8	0.152726	0.00865801	0.0805778	0.726348	-1.37675	0.818182	0.921911	0.970312	-1.0306	0.00865801	0.0535135	0.704785
Q96C86	4	3	23.402	0.00243216	0.0121642	1.69733	0.943406	initial stage	Intermidiate	38779.9	m7GpppX diphosphatase OS=Homo sapiens OX=9606 GN=DCPS PE=1 SV=2	19258.5	23165.9	21777.6	18483.9	11472.2	22199.1	19392.9	4275.01	0.220442	11878.5	12396.9	7485.66	10871.9	12525.3	13394.8	11425.5	2100.73	0.183863	16422.8	11701.9	10608.2	10298.1	7948.64	13106.7	11681.1	2881.38	0.246671	0.025974	0.153069	0.589159	-1.69733	0.818182	0.921911	1.02237	1.02237	0.0151515	0.0739003	0.602338
P13645	32	21	305.488	0.00252132	0.0123526	1.95237	0.941533	initial stage	Advanced	59055.3	Keratin_ type I cytoskeletal 10 OS=Homo sapiens OX=9606 GN=KRT10 PE=1 SV=6	110263	166531	201707	148730	296450	113879	172927	69463.8	0.401695	114614	103958	86376.9	129363	84806.9	99209.8	103055	17043.9	0.165387	83804.5	82682.5	86923.8	69203.1	79420.7	129401	88572.7	20909.7	0.236074	0.025974	0.153069	0.595945	-1.67801	0.132035	0.765901	0.859471	-1.16351	0.00865801	0.0535135	0.512197
P51608	4	3	23.9091	0.00254048	0.0123526	1.58176	0.941133	initial stage	Advanced	52611.8	Methyl-CpG-binding protein 2 OS=Homo sapiens OX=9606 GN=MECP2 PE=1 SV=1	44912.9	60049.2	75354.1	45264.5	71159.5	54460.3	58533.4	12828.3	0.219161	36292.3	55588.1	47294.5	52854.8	41809.8	44015.9	46309.2	7152	0.15444	41858.8	35093.6	36424.3	27993.5	35941.7	44719.6	37005.3	5820.7	0.157294	0.0930736	0.288753	0.791159	-1.26397	0.0649351	0.67332	0.79909	-1.25142	0.0021645	0.0279763	0.632208
P10589	2	1	9.8964	0.00254829	0.0123526	Infinity	0.940971	Advanced	initial stage	47125.2	COUP transcription factor 1 OS=Homo sapiens OX=9606 GN=NR2F1 PE=1 SV=1	0	0	0	0	0	0	0	0	#DIV/0!	220.722	21.1469	0	1.23206	0	0	40.5168	88.676	2.18862	4.58401	135.547	408.141	28.8666	55.412	7.80219	106.725	155.303	1.45517	0.181818	0.419144	#DIV/0!	#DIV/0!	0.0909091	0.67332	2.6341	2.6341	0.00277843	0.0351627	0
Q06210	2	2	11.6547	0.00255298	0.0123526	1.76552	0.940873	initial stage	Advanced	79605	Glutamine--fructose-6-phosphate aminotransferase [isomerizing] 1 OS=Homo sapiens OX=9606 GN=GFPT1 PE=1 SV=3	85485.5	102501	189224	119771	102842	97721.6	116258	37406.5	0.321755	75368.3	84748.8	80006.2	79988.6	58200.6	92582.4	78482.5	11521.4	0.146802	44535.7	76466.5	72179.2	62621.4	84199.2	55091	65848.8	14628.3	0.22215	0.004329	0.0589098	0.675074	-1.48132	0.132035	0.765901	0.839026	-1.19186	0.0021645	0.0279763	0.566405
P48444	15	9	101.052	0.00255993	0.0123526	2.41535	0.940729	initial stage	Intermidiate	57666.7	Coatomer subunit delta OS=Homo sapiens OX=9606 GN=ARCN1 PE=1 SV=1	72962.7	135473	116396	66569.9	32148	101431	87496.6	37533	0.428966	29339.9	28134.3	47752	24569.6	37328.8	50226.5	36225.2	10759.6	0.29702	27439.5	52522.4	42217	41863.1	31179.9	29297.6	37419.9	9750.46	0.260569	0.0151515	0.117745	0.414018	-2.41535	0.818182	0.921911	1.03298	1.03298	0.0151515	0.0739003	0.427673
P15559	8	6	65.0886	0.00257723	0.0123526	2.96469	0.940369	Advanced	initial stage	30924.7	NAD(P)H dehydrogenase [quinone] 1 OS=Homo sapiens OX=9606 GN=NQO1 PE=1 SV=1	54849.2	49268	22386.7	36862.1	34258	26469.9	37349	12651.8	0.338745	128841	134133	69757.3	57233.7	46264.2	74693.6	85153.7	37271.6	0.437698	110909	45305.1	167171	63556	163563	113865	110728	49985.1	0.451422	0.00865801	0.0805778	2.27995	2.27995	0.588745	0.90515	1.30033	1.30033	0.00865801	0.0535135	2.96469
A0A0J9YVY3	2	1	14.1587	0.00258562	0.0123526	12.343	0.940195	Intermidiate	initial stage	13019.7	Immunoglobulin heavy variable 7-4-1 OS=Homo sapiens OX=9606 GN=IGHV7-4-1 PE=3 SV=1	377.565	221.222	59.4974	27.6625	0	259.093	157.507	151.049	0.958999	1314.76	1255.82	2620.91	2226.47	1855	2391.67	1944.11	568.481	0.292413	1510.85	1663.89	116.123	1361.07	1803.11	1766.9	1370.32	636.178	0.464253	0.0021645	0.0426468	12.343	12.343	0.24026	0.83426	0.704861	-1.41872	0.0151515	0.0739003	8.7001
P01042	8	2	48.5174	0.00259264	0.0123526	4.38075	0.94005	initial stage	Intermidiate	73041	Kininogen-1 OS=Homo sapiens OX=9606 GN=KNG1 PE=1 SV=2	44367.4	27772.7	8969.35	54819.1	36127.1	70655.2	40451.8	21469.1	0.530732	7356.53	16642.8	6412.75	12141.8	6659.32	6190.7	9233.99	4259.59	0.461295	11754	6709.84	8098.35	10806.8	29041	19810.3	14370	8513.35	0.592437	0.00865801	0.0805778	0.228271	-4.38075	0.179654	0.829849	1.55621	1.55621	0.0411255	0.138339	0.355239
Q8WXF1	15	12	108.422	0.0026178	0.0124072	2.12523	0.939529	initial stage	Advanced	58857.8	Paraspeckle component 1 OS=Homo sapiens OX=9606 GN=PSPC1 PE=1 SV=1	146225	161427	77879.2	232287	112798	198495	154852	56057	0.362004	94675.9	111539	88328.7	87742.6	75511.9	69201.6	87833.2	14886.1	0.169481	59509	54586.5	69432.7	59821.8	130861	62970.9	72863.6	28829.9	0.395669	0.025974	0.153069	0.567208	-1.76302	0.0930736	0.67332	0.829568	-1.20545	0.00865801	0.0535135	0.470538
P99999	7	6	61.6452	0.00264172	0.0124554	2.05787	0.939036	initial stage	Intermidiate	11862.8	Cytochrome c OS=Homo sapiens OX=9606 GN=CYCS PE=1 SV=2	213105	192389	374790	317317	452963	251449	300336	100776	0.335544	190273	212613	132689	134678	97032	108382	145945	45860.2	0.31423	190747	115285	117590	138506	238432	182873	163905	48556.6	0.296248	0.004329	0.0589098	0.485939	-2.05787	0.484848	0.894933	1.12307	1.12307	0.00865801	0.0535135	0.545741
P11047	35	21	246.454	0.00266609	0.0125051	1.55737	0.938535	initial stage	Advanced	183306	Laminin subunit gamma-1 OS=Homo sapiens OX=9606 GN=LAMC1 PE=1 SV=3	205543	169792	200073	246685	228267	136093	197742	39938.4	0.201972	169148	152832	130066	169518	163144	124200	151485	19890.5	0.131304	109942	129582	94136.9	134174	147206	146791	126972	21114.2	0.16629	0.025974	0.153069	0.766071	-1.30536	0.0930736	0.67332	0.838184	-1.19306	0.00865801	0.0535135	0.642109
Q15691	9	7	55.52	0.0026964	0.0125436	1.58481	0.937913	initial stage	Intermidiate	30170.2	Microtubule-associated protein RP/EB family member 1 OS=Homo sapiens OX=9606 GN=MAPRE1 PE=1 SV=3	208855	193830	213847	141601	134414	170552	177183	33952.1	0.191621	92401.7	124899	161442	113257	91354.7	87449.8	111801	28373.3	0.253785	143820	95050.7	146377	107828	109035	118616	120121	20764.5	0.172863	0.00865801	0.0805778	0.63099	-1.58481	0.484848	0.894933	1.07442	1.07442	0.025974	0.103425	0.677949
Q03252	27	14	180.912	0.00271733	0.0125436	1.74226	0.937486	initial stage	Advanced	70062.6	Lamin-B2 OS=Homo sapiens OX=9606 GN=LMNB2 PE=1 SV=4	232629	277649	348556	202950	171502	289079	253727	64185.7	0.252971	144137	172475	192864	158111	142174	141227	158498	20724.7	0.130757	177595	173940	144237	140278	77335.9	160401	145631	36704.5	0.252037	0.00865801	0.0805778	0.624678	-1.60082	0.937229	0.937	0.918821	-1.08835	0.00865801	0.0535135	0.573968
Q99733	7	3	44.741	0.00272946	0.0125436	1.36167	0.937238	initial stage	Advanced	42994.6	Nucleosome assembly protein 1-like 4 OS=Homo sapiens OX=9606 GN=NAP1L4 PE=1 SV=1	68471.7	74146.8	57538.1	58158.2	43788.8	64001.3	61017.5	10525.8	0.172504	60626.7	61420	53172.6	61350.5	53436.5	60341.5	58391.3	3962.72	0.0678648	53280.9	42783.1	36292.8	42576.5	47122.2	46810	44810.9	5705.11	0.127315	0.588745	0.77654	0.95696	-1.04498	0.004329	0.412974	0.767425	-1.30306	0.0151515	0.0739003	0.734395
P02100	4	1	44.1814	0.00272971	0.0125436	2.6966	0.937233	initial stage	Advanced	16259.9	Hemoglobin subunit epsilon OS=Homo sapiens OX=9606 GN=HBE1 PE=1 SV=2	243498	164626	136912	109766	65584.4	82004.8	133732	64664	0.483535	45631.6	54999.5	76164.5	49832.2	64541.6	59850.4	58503.3	10984.9	0.187765	58544	57489.6	50624.5	16182.2	64796.3	49919.5	49592.7	17268.9	0.348214	0.004329	0.0589098	0.437467	-2.28588	0.699134	0.914815	0.847691	-1.17968	0.0021645	0.0279763	0.370837
Q86YS6	7	2	70.5095	0.00289797	0.0132495	2.27593	0.933838	initial stage	Advanced	23567.5	Ras-related protein Rab-43 OS=Homo sapiens OX=9606 GN=RAB43 PE=1 SV=1	14505.6	19981	21171.9	19165.6	6565.88	9534.5	15154.1	6022.67	0.397429	9129.86	8923.81	7796.09	6778.35	5568.31	6711.61	7484.67	1388.79	0.185551	4469.06	6907.46	4714.52	9910.48	7525.2	6423.75	6658.41	2000.82	0.300495	0.0411255	0.195135	0.493905	-2.02468	0.484848	0.894933	0.889607	-1.12409	0.025974	0.103425	0.439381
P36957	16	11	123.717	0.0029517	0.0133602	2.19612	0.932767	initial stage	Advanced	49097.6	Dihydrolipoyllysine-residue succinyltransferase component of 2-oxoglutarate dehydrogenase complex_ mitochondrial OS=Homo sapiens OX=9606 GN=DLST PE=1 SV=4	462403	546697	336044	718046	661616	533455	543044	137217	0.252681	312464	487899	262705	271577	213365	196877	290814	105161	0.361607	258898	156483	122229	203952	483953	258126	247274	128083	0.51798	0.00865801	0.0805778	0.535527	-1.86732	0.24026	0.83426	0.85028	-1.17608	0.00865801	0.0535135	0.455348
O75197	7	3	45.0555	0.00299669	0.0134295	2.43554	0.931876	initial stage	Intermidiate	182395	Low-density lipoprotein receptor-related protein 5 OS=Homo sapiens OX=9606 GN=LRP5 PE=1 SV=2	34160.8	21832.5	25303.6	17976	18459.8	17935.3	22611.3	6353.44	0.280985	8186.36	12458.9	15235.4	7232.26	6812.18	5778.24	9283.89	3723.27	0.401047	21169.3	10820.2	13693.1	5051.01	14032.7	15808.7	13429.2	5348	0.398238	0.0021645	0.0426468	0.410586	-2.43554	0.24026	0.83426	1.4465	1.4465	0.0151515	0.0739003	0.593914
P38117	8	8	52.3245	0.00301451	0.0134429	1.74427	0.931524	Intermidiate	Advanced	28071.8	Electron transfer flavoprotein subunit beta OS=Homo sapiens OX=9606 GN=ETFB PE=1 SV=3	27291.7	42986.4	26075.3	33473	29485.6	34553.1	32310.9	6203.25	0.191987	18581.7	41811.1	22437.9	46636.2	28539.2	39460	32911	11354.4	0.345002	19379.7	21836.1	20131.9	18701.4	17190.5	15968.9	18868.1	2093.58	0.110959	0.937229	0.941069	1.01857	1.01857	0.025974	0.660196	0.573306	-1.74427	0.0021645	0.0279763	0.583955
P16615	19	12	139.941	0.00304352	0.0135057	1.52779	0.930953	initial stage	Advanced	116411	Sarcoplasmic/endoplasmic reticulum calcium ATPase 2 OS=Homo sapiens OX=9606 GN=ATP2A2 PE=1 SV=1	96510.1	105898	143040	75258.8	98237.3	100274	103203	22150.3	0.214628	56530.7	73153.3	97570.1	72904.8	74907.7	66612.6	73613.2	13543.6	0.183983	67795.8	65718.5	86673.1	71991.2	56874.9	56250.6	67550.7	11229.1	0.166232	0.00865801	0.0805778	0.713284	-1.40197	0.309524	0.856993	0.917644	-1.08975	0.004329	0.0364065	0.654541
Q9ULW8	12	7	94.2987	0.00306802	0.013548	1.57198	0.930472	initial stage	Advanced	76112.1	Protein-arginine deiminase type-3 OS=Homo sapiens OX=9606 GN=PADI3 PE=1 SV=2	112832	77670.8	83499.5	113003	85323.7	97408.1	94956.1	15323.5	0.161375	56281.9	73027.3	61332	74796.2	89259.8	52233.5	67821.8	13810.2	0.203625	60196.6	76990.7	56803.1	55482.2	40309.7	72649.6	60405.3	13161.2	0.217881	0.0151515	0.117745	0.714243	-1.40008	0.484848	0.894933	0.890648	-1.12278	0.0021645	0.0279763	0.63614
P63096	10	2	82.4139	0.00310738	0.0136552	4.51108	0.929703	Advanced	initial stage	40931.4	Guanine nucleotide-binding protein G(i) subunit alpha-1 OS=Homo sapiens OX=9606 GN=GNAI1 PE=1 SV=2	1086.04	1181	177.556	759.628	1398.14	1212.84	969.201	441.017	0.455032	1086.06	3883.57	6405.87	2487.63	4724.53	4709.61	3882.88	1872.23	0.482176	6909.05	1568	7849.31	5410.48	2288.66	2207.36	4372.14	2701.67	0.617929	0.0151515	0.117745	4.00627	4.00627	0.818182	0.921911	1.12601	1.12601	0.0021645	0.0279763	4.51108
P09917	4	2	23.903	0.00313327	0.0137024	2.4706	0.929198	Advanced	Intermidiate	78724.7	Polyunsaturated fatty acid 5-lipoxygenase OS=Homo sapiens OX=9606 GN=ALOX5 PE=1 SV=2	6288.62	4641.37	9803	6780.43	5494.97	9340.68	7058.18	2083.16	0.295141	2530.36	3000.96	2690.52	3900.48	4000.32	3051.62	3195.71	616.553	0.192932	7073.1	4716.73	7675.59	18011.1	3711.11	6184.31	7895.33	5168.99	0.65469	0.0021645	0.0426468	0.452767	-2.20864	0.00865801	0.48945	2.4706	2.4706	0.937229	0.938739	1.11861
O60701	19	9	173.124	0.00329	0.0143187	1.92154	0.926175	initial stage	Advanced	55708.5	UDP-glucose 6-dehydrogenase OS=Homo sapiens OX=9606 GN=UGDH PE=1 SV=1	527528	567913	657340	313682	317272	454744	473080	138513	0.292791	194544	213982	437573	198179	249546	332076	270984	96267	0.35525	278901	331933	269259	173246	213969	209883	246198	57673.6	0.234257	0.025974	0.153069	0.572807	-1.74579	0.818182	0.921911	0.908536	-1.10067	0.00865801	0.0535135	0.520416
O15347	3	1	19.1413	0.00340346	0.014691	3.9242	0.924018	Intermidiate	initial stage	23151.1	High mobility group protein B3 OS=Homo sapiens OX=9606 GN=HMGB3 PE=1 SV=4	60.6064	24.3869	940.464	78.0641	1091.55	100.319	382.565	493.608	1.29026	1818.86	1702.9	590.066	3056.07	803.258	1036.41	1501.26	904.713	0.602635	1159.9	2088.77	813.425	2158.07	530.927	955.404	1284.42	681.702	0.530748	0.0411255	0.195135	3.9242	3.9242	0.937229	0.937	0.855558	-1.16883	0.0411255	0.138339	3.35738
P14780	4	2	23.7985	0.00344041	0.014691	6.90126	0.923322	Intermidiate	initial stage	79541.8	Matrix metalloproteinase-9 OS=Homo sapiens OX=9606 GN=MMP9 PE=1 SV=3	153.191	228.002	91.8842	369.982	1498.88	1844.22	697.693	767.843	1.10055	6949.3	2710.87	1869.58	1830.61	9284.11	6245.31	4814.96	3117.16	0.64739	5596.37	2610.16	335.214	1239.48	1653.77	1089.66	2087.44	1873.97	0.897736	0.004329	0.0589098	6.90126	6.90126	0.0411255	0.660196	0.433532	-2.30663	0.132035	0.295994	2.99192
P49207	3	3	26.1597	0.00344673	0.014691	1.5481	0.923203	initial stage	Advanced	13521.1	60S ribosomal protein L34 OS=Homo sapiens OX=9606 GN=RPL34 PE=1 SV=3	40584	41256.3	43180	48746.1	53100.6	34472.8	43556.6	6554.46	0.150481	39396.9	38808.5	42295.2	39966.3	31245.4	32941.7	37442.3	4342	0.115965	31651.6	35514.7	24392.7	16615.1	27028.2	33611.2	28135.6	6996.48	0.24867	0.0649351	0.240442	0.859624	-1.1633	0.0411255	0.660196	0.751438	-1.33078	0.004329	0.0364065	0.645954
Q9HAW8	12	4	112.966	0.00345469	0.014691	3.07832	0.923053	Advanced	initial stage	60608.1	UDP-glucuronosyltransferase 1A10 OS=Homo sapiens OX=9606 GN=UGT1A10 PE=1 SV=1	31186.9	42707.9	13439.5	27481.6	71725.7	11915.7	33076.2	22157.5	0.669894	28391.6	65589.9	19408.9	25202.2	48202.7	13062.5	33309.6	19783.4	0.593924	139725	71363.7	76298.9	96833.5	51218	175475	101819	46959.9	0.46121	0.937229	0.941069	1.00706	1.00706	0.004329	0.412974	3.05675	3.05675	0.00865801	0.0535135	3.07832
P35527	27	21	250.702	0.00347292	0.014691	2.1411	0.922711	initial stage	Advanced	62292.5	Keratin_ type I cytoskeletal 9 OS=Homo sapiens OX=9606 GN=KRT9 PE=1 SV=3	385080	564679	632317	260786	494175	300358	439566	148390	0.337584	213188	220538	223010	228171	243820	230769	226583	10448.9	0.0461152	234533	208894	259804	172172	74370.4	282021	205299	74785.3	0.364275	0.0021645	0.0426468	0.51547	-1.93998	0.937229	0.937	0.906066	-1.10367	0.004329	0.0364065	0.46705
Q3ZCM7	20	4	211.611	0.00357288	0.0149098	2.21406	0.920847	initial stage	Advanced	50289.4	Tubulin beta-8 chain OS=Homo sapiens OX=9606 GN=TUBB8 PE=1 SV=2	101473	91635.6	68946.8	208710	135824	105484	118679	49141.2	0.414069	55263.5	118177	41960.1	59915	41395.7	34027.5	58456.4	30785.6	0.526643	53493.2	36553.5	44902.9	51155.8	76315.3	59192.9	53602.3	13560.8	0.252989	0.025974	0.153069	0.492559	-2.03021	0.937229	0.937	0.916962	-1.09056	0.004329	0.0364065	0.451658
P35998	10	7	66.2025	0.00360798	0.0149823	1.82452	0.920197	Intermidiate	initial stage	49033.1	26S proteasome regulatory subunit 7 OS=Homo sapiens OX=9606 GN=PSMC2 PE=1 SV=3	11589.2	9894.17	13134	27344.6	11745.3	10234.6	13990.3	6644.69	0.474949	19158.7	24091.8	23453.1	37547.2	28297.6	20605.3	25525.6	6682.83	0.261809	20288.7	23421.7	14659	18225.5	17890.2	19520.4	19000.9	2903.76	0.152822	0.025974	0.153069	1.82452	1.82452	0.025974	0.660196	0.744387	-1.34339	0.0649351	0.182419	1.35815
Q8TE77	6	5	49.3828	0.00380863	0.0157054	1.48025	0.916526	initial stage	Advanced	73337.8	Protein phosphatase Slingshot homolog 3 OS=Homo sapiens OX=9606 GN=SSH3 PE=1 SV=2	70736.6	76975.8	68880.1	58633.1	62353	64466.6	67007.5	6557.92	0.0978684	48224	56356.7	83072.4	53409.2	48983.7	43363.6	55568.3	14198.6	0.255517	56505	45933	50274.9	42655.9	40110.4	36126.3	45267.6	7331.78	0.161965	0.0649351	0.240442	0.829284	-1.20586	0.179654	0.829849	0.81463	-1.22755	0.0021645	0.0279763	0.67556
P30049	4	3	22.5492	0.00381681	0.0157054	1.92583	0.916378	Advanced	initial stage	17490	ATP synthase subunit delta_ mitochondrial OS=Homo sapiens OX=9606 GN=ATP5F1D PE=1 SV=2	11185.4	10220.4	9591.9	11562.7	7503.02	5870.52	9322.32	2217.85	0.237908	8931.14	13800.4	15755.5	10335.4	9152.22	18509.7	12747.4	3915.83	0.307187	19047	14489.6	28530.6	15416.5	14272	15963.5	17953.2	5459.29	0.304084	0.24026	0.476176	1.36741	1.36741	0.0930736	0.67332	1.40838	1.40838	0.0021645	0.0279763	1.92583
Q03169	4	2	33.564	0.00389363	0.015949	5.43233	0.914994	Intermidiate	initial stage	73060.6	Tumor necrosis factor alpha-induced protein 2 OS=Homo sapiens OX=9606 GN=TNFAIP2 PE=1 SV=2	1479.31	1483.35	599.097	79.5441	91.9863	3898.37	1271.94	1431.97	1.12581	5362.41	3137.21	5684.6	2888.49	10641.4	13743.6	6909.62	4357.17	0.630595	4669.96	1909.62	3409.88	2681.77	3659.71	1861.76	3032.12	1092.85	0.360423	0.00865801	0.0805778	5.43233	5.43233	0.0649351	0.67332	0.438826	-2.27881	0.0411255	0.138339	2.38385
P11586	9	8	58.6015	0.00398146	0.0162353	1.4487	0.913424	initial stage	Advanced	102244	C-1-tetrahydrofolate synthase_ cytoplasmic OS=Homo sapiens OX=9606 GN=MTHFD1 PE=1 SV=3	57211.2	65543.5	93096.1	47145.3	62797.1	61263.9	64509.5	15404.6	0.238796	41937.9	44504.6	42834	55961	44980.3	43728.9	45657.8	5166.77	0.113163	47807.5	39068.8	56562.9	47887.7	37453.4	38395.7	44529.3	7541.08	0.169351	0.004329	0.0589098	0.707769	-1.41289	0.818182	0.921911	0.975284	-1.02534	0.0151515	0.0739003	0.690275
P58512	2	1	11.4	0.00413831	0.0167992	3.18002	0.910654	Advanced	initial stage	21935	Uncharacterized protein encoded by LINC01547 OS=Homo sapiens OX=9606 GN=LINC01547 PE=2 SV=1	2402.29	3272.5	3158.51	4135.61	9997.64	2787.76	4292.38	2854.35	0.664981	9517.48	5820.33	8328.24	4356.54	10610.4	11187.1	8303.35	2714.99	0.326975	12387.9	15233.3	3603.09	19245.8	13955.2	17473.8	13649.9	5496.69	0.402692	0.025974	0.153069	1.93444	1.93444	0.0649351	0.67332	1.6439	1.6439	0.00865801	0.0535135	3.18002
O00429	24	17	153.61	0.00423297	0.0171067	1.91687	0.909004	initial stage	Advanced	82390.5	Dynamin-1-like protein OS=Homo sapiens OX=9606 GN=DNM1L PE=1 SV=2	449549	392387	401001	319177	201291	289094	342083	90228.4	0.263762	177930	239758	437321	168212	208944	219851	242003	99285.8	0.410267	229992	166054	168508	177409	171743	157051	178460	26126.9	0.146403	0.132035	0.348626	0.707438	-1.41355	0.0930736	0.67332	0.737428	-1.35607	0.004329	0.0364065	0.521685
P35900	31	16	364.981	0.00430624	0.0173255	1.81187	0.907736	initial stage	Advanced	48543.7	Keratin_ type I cytoskeletal 20 OS=Homo sapiens OX=9606 GN=KRT20 PE=1 SV=1	259717	392934	357787	243097	205316	302140	293499	71488.2	0.243572	216975	288658	439551	184413	213404	369373	285396	100885	0.35349	197551	175151	198457	133198	102357	165205	161986	37850	0.233662	0.818182	0.920321	0.972392	-1.02839	0.00865801	0.48945	0.567585	-1.76185	0.0021645	0.0279763	0.551915
P20810	13	11	93.3558	0.00457645	0.0182029	3.51748	0.903136	initial stage	Advanced	76972.1	Calpastatin OS=Homo sapiens OX=9606 GN=CAST PE=1 SV=4	45935.7	14465.7	55604.3	47956.3	18223.6	55556.2	39623.6	18489.9	0.466639	26941.8	13786.7	30792.3	11486	12164.9	19206.2	19063	8154.85	0.427784	3597.63	19738.3	6594.65	9138.3	13517.6	15002.2	11264.8	5932.3	0.526623	0.0649351	0.240442	0.481102	-2.07856	0.179654	0.829849	0.590924	-1.69226	0.0151515	0.0739003	0.284295
A0A0B4J1V1	3	1	21.1375	0.00460355	0.0182029	2.85238	0.902682	initial stage	Advanced	13010.7	Immunoglobulin heavy variable 3-21 OS=Homo sapiens OX=9606 GN=IGHV3-21 PE=1 SV=1	4379.93	8406.42	11391.8	7437.91	7367.14	8688.23	7945.24	2278	0.286713	4471.44	3284.49	3777.68	6362.79	3790.8	2549.96	4039.53	1304.1	0.322835	1945.13	2218.3	508.126	2045.9	4212.55	5782.89	2785.48	1885.85	0.677029	0.00865801	0.0805778	0.508421	-1.96687	0.179654	0.829849	0.689556	-1.45021	0.004329	0.0364065	0.350585
Q7Z3E2	6	4	42.0836	0.00460474	0.0182029	3.17482	0.902662	initial stage	Advanced	104371	Coiled-coil domain-containing protein 186 OS=Homo sapiens OX=9606 GN=CCDC186 PE=1 SV=2	31247.7	23785.9	80095.7	51938.4	84791.1	120836	65449.2	36727.3	0.561157	44702.6	21829.6	7882	22249.5	18752.2	12313.2	21288.2	12776.2	0.600156	21829.6	16601.7	9933.32	19274.5	36005.7	20045.6	20615	8610.16	0.417664	0.00865801	0.0805778	0.325263	-3.07444	0.937229	0.937	0.96838	-1.03265	0.00865801	0.0535135	0.314978
P08779	42	13	432.739	0.00481927	0.0188556	1.75259	0.8991	initial stage	Advanced	51610.1	Keratin_ type I cytoskeletal 16 OS=Homo sapiens OX=9606 GN=KRT16 PE=1 SV=4	265634	266528	255730	180700	276079	228308	245497	35726.5	0.145527	121912	129677	154057	138215	251645	147673	157197	47715.4	0.30354	247638	120907	75385.3	124759	138927	132843	140077	57289	0.408983	0.00865801	0.0805778	0.640321	-1.56172	0.309524	0.856993	0.891093	-1.12222	0.00865801	0.0535135	0.570585
P07686	4	2	32.4792	0.00482553	0.0188556	5.07059	0.898997	initial stage	Advanced	63567.6	Beta-hexosaminidase subunit beta OS=Homo sapiens OX=9606 GN=HEXB PE=1 SV=3	20367.3	49995	94322.4	18118.7	9426.16	23077.9	35884.6	31731.9	0.884276	4019.07	9685.18	9122.77	26437.3	6982.45	11827.6	11345.7	7853.74	0.692219	5424.34	8272.82	13494.9	5662.48	6073.78	3533.71	7077	3490.36	0.493197	0.0649351	0.240442	0.316173	-3.16283	0.24026	0.83426	0.623759	-1.60318	0.004329	0.0364065	0.197216
P04264	33	18	342.824	0.00484033	0.0188556	1.87564	0.898754	initial stage	Intermidiate	66209.9	Keratin_ type II cytoskeletal 1 OS=Homo sapiens OX=9606 GN=KRT1 PE=1 SV=6	381389	697203	617232	298314	597904	234497	471090	191018	0.405482	259012	294355	264216	241584	228274	219530	251162	27253.8	0.108511	215232	198836	304972	254737	249739	297849	253561	42625.3	0.168107	0.025974	0.153069	0.53315	-1.87564	0.937229	0.937	1.00955	1.00955	0.0411255	0.138339	0.538243
Q96CP2	6	4	41.1943	0.00485316	0.0188556	2.87958	0.898544	initial stage	Advanced	14677.6	FLYWCH family member 2 OS=Homo sapiens OX=9606 GN=FLYWCH2 PE=1 SV=1	89483.3	59414.7	37012.5	60309.8	73164.4	21556.4	56823.5	24449.1	0.430264	32093.8	28506.5	43184.2	38502.7	23533.9	26632.4	32075.6	7483.8	0.233318	28179.2	33375.3	7270.4	9746.67	13203.5	26624.6	19733.3	10978.4	0.556338	0.132035	0.348626	0.564477	-1.77155	0.0930736	0.67332	0.615212	-1.62546	0.0151515	0.0739003	0.347273
P12081	12	6	72.3827	0.0049226	0.0190436	1.89581	0.897409	initial stage	Advanced	57980.9	Histidine--tRNA ligase_ cytoplasmic OS=Homo sapiens OX=9606 GN=HARS1 PE=1 SV=2	39088	28719	40884.7	24474.2	64074.8	39265.4	39417.7	13769.7	0.349329	29724.9	21869.5	35152.5	21284.3	30037.1	30545.1	28102.2	5429.24	0.193196	23563	30704.5	21723.4	14288.1	16277.5	18195.4	20792	5936.8	0.285533	0.132035	0.348626	0.712935	-1.40265	0.132035	0.765901	0.739869	-1.35159	0.00865801	0.0535135	0.527478
P08134	10	2	92.9613	0.00497121	0.0191498	5.93298	0.896619	Advanced	initial stage	22348.6	Rho-related GTP-binding protein RhoC OS=Homo sapiens OX=9606 GN=RHOC PE=1 SV=1	4253.91	2081.6	32.6444	857.04	420.833	2071.06	1619.51	1542.32	0.952337	3850.77	1984.05	3411.64	1317.11	6011.84	4656.53	3538.66	1722.32	0.486715	4886.03	9460.63	16096.7	11448.9	8102.48	7656.5	9608.54	3844.12	0.400073	0.132035	0.348626	2.18501	2.18501	0.004329	0.412974	2.71531	2.71531	0.0021645	0.0279763	5.93298
P08727	53	22	744.873	0.00499749	0.019164	2.43787	0.896193	initial stage	Advanced	44106.1	Keratin_ type I cytoskeletal 19 OS=Homo sapiens OX=9606 GN=KRT19 PE=1 SV=4	2.17096e+06	1.97748e+06	2.04114e+06	1.12127e+06	1.19632e+06	1.21723e+06	1.62073e+06	489727	0.302164	557469	389149	1.75008e+06	499039	827950	1.01972e+06	840569	502004	0.59722	966803	936469	379936	441185	756315	508180	664815	256541	0.385883	0.0151515	0.117745	0.518635	-1.92814	0.588745	0.90515	0.790911	-1.26437	0.0021645	0.0279763	0.410194
Q9UM07	2	1	13.0193	0.00501724	0.019164	15.6184	0.895874	Advanced	initial stage	75162.9	Protein-arginine deiminase type-4 OS=Homo sapiens OX=9606 GN=PADI4 PE=1 SV=2	282.747	278.645	13.5816	109.298	0	68.4293	125.45	126.472	1.00814	278.385	627.337	517.41	588.377	908.51	413.148	555.528	214.18	0.385543	6483.42	231.156	1183.06	1871.59	1441.02	545.716	1959.33	2294.83	1.17123	0.00865801	0.0805778	4.42827	4.42827	0.179654	0.829849	3.52696	3.52696	0.00865801	0.0535135	15.6184
Q9C075	7	4	52.3886	0.00507624	0.0193079	1.57448	0.894923	initial stage	Advanced	48302.3	Keratin_ type I cytoskeletal 23 OS=Homo sapiens OX=9606 GN=KRT23 PE=1 SV=2	10483.8	12953.3	14204.6	9031.78	17167.6	12513.4	12725.8	2852.57	0.224158	6764.33	9724.56	9430.79	10605	9953.67	8394.8	9145.53	1373.57	0.150191	7711.82	7993.59	11617.1	8127.19	7250.62	5794.84	8082.52	1926.96	0.238411	0.0411255	0.195135	0.718663	-1.39147	0.24026	0.83426	0.883768	-1.13152	0.00865801	0.0535135	0.635131
P35221	43	24	349.316	0.00511015	0.0193556	1.43881	0.894379	initial stage	Advanced	100756	Catenin alpha-1 OS=Homo sapiens OX=9606 GN=CTNNA1 PE=1 SV=1	282455	300784	356124	401350	420675	337879	349878	54407.1	0.155503	345316	265821	303640	315947	234562	231045	282722	46335.9	0.163892	223589	285356	182473	247452	281346	238814	243172	38319.6	0.157583	0.0930736	0.288753	0.808059	-1.23753	0.24026	0.83426	0.860109	-1.16264	0.004329	0.0364065	0.695019
P15428	10	9	87.8762	0.00522225	0.0196978	1.83728	0.892592	initial stage	Intermidiate	29205.5	15-hydroxyprostaglandin dehydrogenase [NAD(+)] OS=Homo sapiens OX=9606 GN=HPGD PE=1 SV=1	187692	323173	277404	195888	471648	169112	270819	114879	0.424189	176270	181955	134553	139350	125275	127011	147402	25149.7	0.17062	185144	108755	143721	149301	192451	146617	154331	30584.7	0.198176	0.00865801	0.0805778	0.544283	-1.83728	0.393939	0.865099	1.04701	1.04701	0.0151515	0.0739003	0.569869
P43243	25	16	192.956	0.00530435	0.019798	1.4348	0.891294	initial stage	Advanced	95136.6	Matrin-3 OS=Homo sapiens OX=9606 GN=MATR3 PE=1 SV=2	162460	157525	182765	309470	169591	168932	191790	58274.9	0.303847	145874	122577	147634	154787	134712	125106	138448	13041.1	0.0941945	125350	143065	129171	125485	151097	127858	133671	10790.7	0.0807258	0.0021645	0.0426468	0.721873	-1.38528	0.818182	0.921911	0.965493	-1.03574	0.0021645	0.0279763	0.696963
P11177	7	5	43.5674	0.00534882	0.019798	1.61114	0.890594	initial stage	Advanced	39575.7	Pyruvate dehydrogenase E1 component subunit beta_ mitochondrial OS=Homo sapiens OX=9606 GN=PDHB PE=1 SV=3	88334.3	102722	132579	99173.1	104663	72889	100060	19810.7	0.197988	72960.4	66033.8	95498.5	57358.4	86201.9	50057.9	71351.8	17226.1	0.241425	50511.4	61465.3	45227.1	78430.9	76146.5	60849.5	62105.1	13303.8	0.214215	0.025974	0.153069	0.713089	-1.40235	0.484848	0.894933	0.870407	-1.14889	0.00865801	0.0535135	0.620678
P62191	3	3	25.7487	0.00536204	0.019798	1.71805	0.890387	Intermidiate	initial stage	49355.7	26S proteasome regulatory subunit 4 OS=Homo sapiens OX=9606 GN=PSMC1 PE=1 SV=1	3315.39	4223.89	5065.46	3804.26	3353.48	6192.95	4325.9	1120.9	0.259114	5608.27	5889.86	8504.15	8005.89	6364.8	10219.7	7432.12	1794.07	0.241394	10721.7	6401.97	5881.64	8605.7	4637.64	5865.93	7019.1	2231.7	0.317947	0.00865801	0.0805778	1.71805	1.71805	0.818182	0.921911	0.944428	-1.05884	0.025974	0.103425	1.62257
Q14651	15	4	123.063	0.00536768	0.019798	1.30431	0.890298	initial stage	Advanced	70652.8	Plastin-1 OS=Homo sapiens OX=9606 GN=PLS1 PE=1 SV=2	62271.8	54455.1	58365.5	60309.6	56759.7	58690.8	58475.4	2718.14	0.0464834	63868.1	59239.2	44577.7	62731	48965.3	64988.4	57395	8564.78	0.149225	39049.2	47802.6	46932.9	34517.2	55779.8	44913.8	44832.6	7388.31	0.164798	0.588745	0.77654	0.981523	-1.01882	0.0411255	0.660196	0.781124	-1.28021	0.004329	0.0364065	0.766691
P30536	3	1	38.8157	0.00537474	0.019798	4.05257	0.890187	Advanced	initial stage	18942	Translocator protein OS=Homo sapiens OX=9606 GN=TSPO PE=1 SV=3	7562.3	8668.15	508.758	10038.3	4844.88	23172	9132.39	7659.78	0.838748	19954.3	13582.2	49747.7	17371.5	27947.9	29839.7	26407.2	13013.1	0.492784	29847.4	54573.3	63032.9	27180.6	27671.2	19752.5	37009.6	17427.7	0.470896	0.0151515	0.117745	2.8916	2.8916	0.309524	0.856993	1.4015	1.4015	0.004329	0.0364065	4.05257
P21281	7	5	43.3561	0.00538003	0.019798	2.64746	0.890105	initial stage	Advanced	56843	V-type proton ATPase subunit B_ brain isoform OS=Homo sapiens OX=9606 GN=ATP6V1B2 PE=1 SV=3	288633	304779	431562	153785	122311	144825	240983	121321	0.503442	74367.3	104152	275480	70146.1	97448.8	106938	121422	77019.5	0.634312	89414.9	87738.3	90299.6	103239	96038.9	79414.1	91024.2	8038.14	0.0883077	0.0151515	0.117745	0.503863	-1.98467	0.484848	0.894933	0.74965	-1.33396	0.0021645	0.0279763	0.377721
Q8N5K1	4	2	23.0038	0.00547181	0.0200442	5.30583	0.888673	initial stage	Advanced	15506.3	CDGSH iron-sulfur domain-containing protein 2 OS=Homo sapiens OX=9606 GN=CISD2 PE=1 SV=1	3579.57	5088.8	3064.44	3598.4	808.408	5036.96	3529.43	1570.46	0.444962	121.416	1075.75	1241.75	565.788	1102.98	1656.57	960.711	539.826	0.561902	1039.21	647.405	133.216	607.976	1300.43	262.956	665.199	445.377	0.669539	0.025974	0.153069	0.2722	-3.67377	0.484848	0.894933	0.692403	-1.44425	0.00865801	0.0535135	0.188472
P61026	9	5	96.9249	0.00549123	0.0200442	1.76265	0.888372	Advanced	initial stage	22769.1	Ras-related protein Rab-10 OS=Homo sapiens OX=9606 GN=RAB10 PE=1 SV=1	15056.3	9900.72	4465.04	13910.9	9259.46	13737.9	11055.1	3983.68	0.360349	20723	16658.4	18542.1	13302.6	17510	20276.7	17835.5	2714.24	0.152182	24311.4	19501.5	23922	17764	17147.6	14270.3	19486.1	3964.84	0.20347	0.0151515	0.117745	1.61333	1.61333	0.588745	0.90515	1.09255	1.09255	0.004329	0.0364065	1.76265
Q96P09	3	2	26.393	0.00560068	0.0203616	3.064	0.886681	initial stage	Advanced	27659.6	Baculoviral IAP repeat-containing protein 8 OS=Homo sapiens OX=9606 GN=BIRC8 PE=1 SV=2	97392.1	95754.4	129964	42949.9	48745.4	71663.3	81078.3	33043	0.407545	20274.7	23917	59698.3	19271	51184.9	60563.2	39151.5	20045.4	0.511996	45497	30449	32219.6	7835.35	21952.5	20815.8	26461.5	12732.2	0.481159	0.0649351	0.240442	0.482886	-2.07088	0.484848	0.894933	0.675875	-1.47956	0.004329	0.0364065	0.32637
Q16352	22	13	163.698	0.00566517	0.0204319	1.49778	0.885693	initial stage	Advanced	55561.8	Alpha-internexin OS=Homo sapiens OX=9606 GN=INA PE=1 SV=2	224831	290714	251011	232426	187323	161166	224579	45920.3	0.204473	169274	148209	221084	163499	126325	131906	160050	34327.1	0.214478	126327	163390	192971	131070	135417	150473	149941	25129.3	0.167594	0.025974	0.153069	0.712666	-1.40318	0.699134	0.914815	0.936843	-1.06741	0.0151515	0.0739003	0.667656
P18077	3	3	18.495	0.00596461	0.0213277	1.81359	0.881169	initial stage	Advanced	12594.7	60S ribosomal protein L35a OS=Homo sapiens OX=9606 GN=RPL35A PE=1 SV=2	93188.3	113331	140936	65199.9	134942	93092.9	106782	28648.2	0.268288	61773.5	76929.5	89000.3	80861.4	79456.1	82832.8	78475.6	9140.65	0.116478	87213.4	66500.1	58066.7	29693.4	48013	63785	58878.6	19264.1	0.327183	0.0411255	0.195135	0.734917	-1.3607	0.0930736	0.67332	0.750279	-1.33284	0.00865801	0.0535135	0.551393
Q8TEX9	5	3	32.399	0.0059693	0.0213277	5.16003	0.881099	Advanced	initial stage	120255	Importin-4 OS=Homo sapiens OX=9606 GN=IPO4 PE=1 SV=2	2270.35	1872.9	93.7691	781.728	55.3004	2437.91	1251.99	1079.23	0.862009	2947.37	2664.53	3794.13	3009.9	3035.67	4343.14	3299.12	634.743	0.192397	4400.9	3140.49	16739	5636.31	5816.09	3029.13	6460.32	5172.64	0.800679	0.0021645	0.0426468	2.6351	2.6351	0.0411255	0.660196	1.95819	1.95819	0.0021645	0.0279763	5.16003
P14091	4	2	26.2252	0.00598421	0.0213277	8.25812	0.880876	initial stage	Advanced	43192.8	Cathepsin E OS=Homo sapiens OX=9606 GN=CTSE PE=1 SV=3	14254.7	46732.4	106598	12624.6	11008.9	5258.75	32746.2	39050.1	1.19251	1354.49	2269.38	15319.7	2978.95	4635.77	2322.34	4813.44	5261.58	1.0931	2029.79	8100.71	3296.34	4069.44	767.84	5527.86	3965.33	2606.59	0.657345	0.025974	0.153069	0.146993	-6.80307	0.937229	0.937	0.823804	-1.21388	0.00865801	0.0535135	0.121093
O75396	7	5	44.5423	0.0060321	0.0214141	1.74749	0.880164	initial stage	Intermidiate	24821.5	Vesicle-trafficking protein SEC22b OS=Homo sapiens OX=9606 GN=SEC22B PE=1 SV=4	94061.9	101047	116871	92252.3	61202.2	69954.3	89231.5	20461	0.229303	44902.6	65136.3	34317.9	44598	66765.1	50655.7	51062.6	12688	0.248479	53515.1	41481.7	97163	32678.8	40671.8	49690.1	52533.4	23056	0.438882	0.00865801	0.0805778	0.572249	-1.74749	0.699134	0.914815	1.0288	1.0288	0.025974	0.103425	0.588732
Q8N2R8	3	3	19.1099	0.00612511	0.0216593	5.00876	0.878788	initial stage	Intermidiate	46232.1	Protein FAM43A OS=Homo sapiens OX=9606 GN=FAM43A PE=1 SV=2	59872.3	39299.8	40979.4	67607.1	20322.6	11153.7	39872.5	21807	0.546918	7439.72	2522.72	26473.1	5342.29	2933.91	3051.59	7960.55	9260.4	1.16329	7177.41	31847.2	2732.54	3173.32	11745.1	20486.4	12860.3	11389.5	0.885634	0.00865801	0.0805778	0.19965	-5.00876	0.393939	0.865099	1.61551	1.61551	0.0411255	0.138339	0.322536
P08729	49	22	759.293	0.00623109	0.0219483	3.17145	0.877232	initial stage	Advanced	51442.8	Keratin_ type II cytoskeletal 7 OS=Homo sapiens OX=9606 GN=KRT7 PE=1 SV=5	5.40505e+06	5.00606e+06	6.13341e+06	3.09428e+06	2.4664e+06	3.19734e+06	4.21709e+06	1.48805e+06	0.352863	541828	1.12964e+06	5.46417e+06	796772	1.38807e+06	2.2311e+06	1.92526e+06	1.82901e+06	0.950006	1.62572e+06	2.1071e+06	522287	1.38498e+06	1.20452e+06	1.13363e+06	1.3297e+06	529351	0.398097	0.0411255	0.195135	0.456538	-2.1904	0.937229	0.937	0.690661	-1.44789	0.0021645	0.0279763	0.315313
Q9BSJ8	20	13	147	0.00640005	0.0224561	1.8002	0.874778	Advanced	initial stage	123370	Extended synaptotagmin-1 OS=Homo sapiens OX=9606 GN=ESYT1 PE=1 SV=1	26267.7	42090.6	17563.9	30934.3	26530.6	26675.8	28343.8	8028.36	0.283249	35243.9	59020.2	32749.3	68146.4	42261.6	37901.9	45887.2	14357.9	0.312895	36597.7	47900.2	37011.3	60344.5	49892.3	74401.4	51024.6	14483.7	0.283857	0.0151515	0.117745	1.61895	1.61895	0.484848	0.894933	1.11196	1.11196	0.00865801	0.0535135	1.8002
P13804	15	6	135.325	0.00657857	0.0229403	1.65149	0.872218	initial stage	Advanced	35421.8	Electron transfer flavoprotein subunit alpha_ mitochondrial OS=Homo sapiens OX=9606 GN=ETFA PE=1 SV=1	99572.8	128028	81360.8	73644.7	64516.6	94525.3	90274.6	22580.1	0.250126	63419.9	55346.1	60687.8	41242.4	64931.3	57595.3	57203.8	8589.08	0.150149	37604.5	67772.1	65051.8	33482.2	75292.7	48771.4	54662.4	17202.9	0.314711	0.004329	0.0589098	0.633664	-1.57812	0.937229	0.937	0.955574	-1.04649	0.025974	0.103425	0.605513
P0C0L4	48	3	387.839	0.00660481	0.0229403	2.26271	0.871845	initial stage	Intermidiate	194383	Complement C4-A OS=Homo sapiens OX=9606 GN=C4A PE=1 SV=2	30506.1	31778.1	42493.1	36837.8	42717.9	60389.5	40787.1	10893.6	0.267084	17892.7	22022.4	17155.7	22486.4	18404.9	10192.5	18025.8	4430.53	0.245789	21001	17518.3	55803.6	20047.4	10012	24757.5	24856.6	15937	0.641155	0.0021645	0.0426468	0.441948	-2.26271	0.588745	0.90515	1.37895	1.37895	0.0411255	0.138339	0.609424
P20292	2	2	19.5749	0.00661406	0.0229403	3.72813	0.871714	Advanced	initial stage	18271.2	Arachidonate 5-lipoxygenase-activating protein OS=Homo sapiens OX=9606 GN=ALOX5AP PE=1 SV=2	1357.13	1142.02	3040.47	5452.26	2102.75	1436.29	2421.82	1637.73	0.67624	3759.39	5930.77	2338.99	4707.05	6250.5	2939.43	4321.02	1588.45	0.36761	23556.2	3199.17	9134.88	5612.11	4467.36	8203.4	9028.86	7459.28	0.82616	0.0649351	0.240442	1.7842	1.7842	0.179654	0.829849	2.08952	2.08952	0.00865801	0.0535135	3.72813
P37059	4	4	25.5695	0.00675362	0.0233349	2.06476	0.869742	Advanced	Intermidiate	43469.6	Estradiol 17-beta-dehydrogenase 2 OS=Homo sapiens OX=9606 GN=HSD17B2 PE=1 SV=1	22531.7	29882.1	13072.4	14770.7	13169.3	9340.97	17127.9	7618.14	0.44478	11056.2	19010.5	13064.6	24906.8	17334.5	8752.84	15687.6	5918.94	0.377301	41514.8	20669.9	25348.2	31822.1	48231.1	26760.7	32391.1	10518.2	0.324725	0.699134	0.845169	0.915909	-1.09181	0.004329	0.412974	2.06476	2.06476	0.025974	0.103425	1.89113
Q9NVA2	8	2	48.0866	0.0067984	0.0234003	4.01989	0.869113	Advanced	initial stage	49683.5	Septin-11 OS=Homo sapiens OX=9606 GN=SEPTIN11 PE=1 SV=3	357.6	13.1967	0	29.1476	0	0	66.6574	142.998	2.14527	214.594	297.163	92.3337	71.5705	91.6468	42.037	134.891	98.9923	0.73387	527.821	63.0809	38.1393	217.559	183.737	577.397	267.956	231.389	0.863537	0.0627706	0.240442	2.02364	2.02364	0.588745	0.90515	1.98646	1.98646	0.0238095	0.103425	4.01989
O14818	8	4	52.8158	0.00710472	0.024362	1.5245	0.864869	initial stage	Advanced	28058	Proteasome subunit alpha type-7 OS=Homo sapiens OX=9606 GN=PSMA7 PE=1 SV=1	52846.1	61787.9	71084.1	44987	86540.6	77496.4	65790.4	15569.1	0.236647	40719	52821.3	49906.9	44601.4	55786.3	40606.4	47406.9	6397.29	0.134944	60165.1	34888.4	39361.1	48407.6	37268.4	38841.6	43155.4	9517.58	0.220542	0.025974	0.153069	0.720575	-1.38778	0.179654	0.829849	0.910319	-1.09852	0.0151515	0.0739003	0.655953
P61006	9	2	99.0468	0.00719448	0.0245767	1.59469	0.863643	Intermidiate	initial stage	23839.3	Ras-related protein Rab-8A OS=Homo sapiens OX=9606 GN=RAB8A PE=1 SV=1	8428.63	9791.85	9003.09	10684.3	9170.43	8704.27	9297.09	821.848	0.0883985	13179.8	19559.7	8001.06	16584.8	16544.3	15086.2	14826	3944.91	0.266081	15111.1	13761.1	9520.29	15799.7	14726.7	12310.5	13538.2	2310.9	0.170694	0.0649351	0.240442	1.59469	1.59469	0.393939	0.865099	0.913143	-1.09512	0.00865801	0.0535135	1.45618
Q96CW1	5	4	27.959	0.00725511	0.0246907	2.2079	0.862819	initial stage	Intermidiate	49996.9	AP-2 complex subunit mu OS=Homo sapiens OX=9606 GN=AP2M1 PE=1 SV=2	329139	247043	484955	296693	236900	155449	291696	111656	0.382783	123875	108577	159180	84105.7	169337	147614	132115	32511.8	0.246087	178051	129017	51447.8	168717	187530	174820	148264	51568.3	0.347814	0.00865801	0.0805778	0.45292	-2.2079	0.24026	0.83426	1.12223	1.12223	0.025974	0.103425	0.508282
P62829	11	10	100.059	0.00755187	0.0256044	1.42227	0.858836	initial stage	Intermidiate	14979.5	60S ribosomal protein L23 OS=Homo sapiens OX=9606 GN=RPL23 PE=1 SV=1	99402.1	144463	143146	93894.2	91821.7	105903	113105	24279.3	0.214661	77385.3	60689	93590.4	75030.3	83945.6	86504.7	79524.2	11363.7	0.142896	97819.6	95363.7	101716	77370.5	81845.5	78275.4	88731.7	10779.5	0.121484	0.004329	0.0589098	0.703101	-1.42227	0.24026	0.83426	1.11578	1.11578	0.0930736	0.235146	0.784508
P49411	28	16	234.74	0.00762112	0.0257427	1.42985	0.857918	initial stage	Advanced	49883.8	Elongation factor Tu_ mitochondrial OS=Homo sapiens OX=9606 GN=TUFM PE=1 SV=2	237766	363885	279721	242170	222043	233569	263192	53050	0.201564	155720	167876	197825	165502	214759	214502	186031	26248.2	0.141096	191505	175805	277770	163493	142106	153741	184070	49005.2	0.266231	0.0021645	0.0426468	0.706825	-1.41478	0.484848	0.894933	0.989461	-1.01065	0.025974	0.103425	0.699375
Q9BY50	2	1	12.4423	0.00765561	0.0257631	2.5161	0.857462	Advanced	initial stage	21542.3	Signal peptidase complex catalytic subunit SEC11C OS=Homo sapiens OX=9606 GN=SEC11C PE=1 SV=3	840.24	266.777	1234.62	629.243	190.911	676.988	639.797	383.701	0.599724	965.94	1815.22	1411.68	539.276	1562.52	2165.91	1410.09	585.53	0.415242	1167.51	1295.61	2380.78	2148.39	1456.95	1209.51	1609.79	522.002	0.324266	0.0411255	0.195135	2.20397	2.20397	0.818182	0.921911	1.14162	1.14162	0.00865801	0.0535135	2.5161
Q9NZM3	5	3	26.153	0.00772308	0.0258939	2.78456	0.856574	initial stage	Advanced	194545	Intersectin-2 OS=Homo sapiens OX=9606 GN=ITSN2 PE=1 SV=3	183320	226256	277773	198125	108113	199037	198770	55596.5	0.279702	102220	151173	161113	113729	134587	72199.8	122504	33098.5	0.270184	99419.4	70263.1	24699	125329	11692.3	96895.2	71382.9	44923.6	0.629333	0.025974	0.153069	0.616307	-1.62257	0.0411255	0.660196	0.582701	-1.71615	0.004329	0.0364065	0.359123
O00294	9	6	60.858	0.00777834	0.0259829	1.53347	0.85585	initial stage	Advanced	60837.7	Tubby-related protein 1 OS=Homo sapiens OX=9606 GN=TULP1 PE=1 SV=3	11753.7	16391.1	15442.8	22106.8	14643.1	17329.5	16277.8	3433.17	0.210911	17064.5	12701	10527.1	13677.3	15190.4	10718.6	13313.1	2553.35	0.191792	9523.61	8223.91	13553.1	10885	8825.1	12679.4	10615	2148.45	0.202397	0.132035	0.348626	0.81787	-1.22269	0.0930736	0.67332	0.797333	-1.25418	0.00865801	0.0535135	0.652115
P17693	5	3	28.9997	0.00788476	0.0260343	2.26642	0.854463	Advanced	initial stage	38566.4	HLA class I histocompatibility antigen_ alpha chain G OS=Homo sapiens OX=9606 GN=HLA-G PE=1 SV=1	7600.53	9380.56	2429.29	8323.14	7462.63	8441.66	7272.97	2470.43	0.339673	9268.73	15283.6	11687.8	17702.5	11912.8	17056.5	13818.7	3364.19	0.243452	13650.3	16222	7228.1	19365.5	14475.4	27960.5	16483.6	6896.64	0.418393	0.004329	0.0589098	1.9	1.9	0.588745	0.90515	1.19285	1.19285	0.0411255	0.138339	2.26642
A0M8Q6	5	2	59.3045	0.00789166	0.0260343	2.2193	0.854373	initial stage	Advanced	11424.7	Immunoglobulin lambda constant 7 OS=Homo sapiens OX=9606 GN=IGLC7 PE=1 SV=3	23472.8	21589.7	25904.9	21712.8	44905	26703.5	27381.5	8839.32	0.322822	16077.7	22439.8	17338.3	15866	20024.5	16142.2	17981.4	2681.31	0.149116	22692.1	8904.59	12266.7	11517.3	3029.64	15617	12337.9	6588.95	0.534042	0.00865801	0.0805778	0.6567	-1.52276	0.0649351	0.67332	0.686146	-1.45741	0.00865801	0.0535135	0.450593
P12814	52	22	513.825	0.00791136	0.0260343	1.49483	0.854117	Advanced	Intermidiate	103628	Alpha-actinin-1 OS=Homo sapiens OX=9606 GN=ACTN1 PE=1 SV=2	244238	226381	176615	209979	346534	205313	234843	59186.8	0.252027	233165	244419	212604	206177	241034	202544	223324	18418.8	0.0824757	343647	295296	440426	317524	217686	388407	333831	77042.9	0.230784	0.937229	0.941069	0.950948	-1.05158	0.0151515	0.539423	1.49483	1.49483	0.0649351	0.182419	1.42151
O95758	10	3	67.3213	0.0079227	0.0260343	1.81766	0.85397	initial stage	Advanced	59974.8	Polypyrimidine tract-binding protein 3 OS=Homo sapiens OX=9606 GN=PTBP3 PE=1 SV=2	20291	21476.2	53222	16605.7	20564.5	29509.2	26944.8	13556.2	0.503111	11851.8	14090.6	14694.5	13130.9	17204.3	18450.5	14903.8	2491.33	0.167161	15408.5	14270.2	21032.6	14494.9	11497.2	12240	14823.9	3377.84	0.227864	0.00865801	0.0805778	0.553123	-1.80792	0.937229	0.937	0.994641	-1.00539	0.0151515	0.0739003	0.550159
O60506	30	17	232.968	0.0079375	0.0260343	1.47127	0.853779	Advanced	initial stage	69830.8	Heterogeneous nuclear ribonucleoprotein Q OS=Homo sapiens OX=9606 GN=SYNCRIP PE=1 SV=2	89916.5	54202.3	46395.3	82541.7	56959.7	50967.8	63497.2	18106.8	0.285158	80574.9	62113.6	80023.6	69916.7	74853.4	81036.7	74753.2	7540.73	0.100875	109837	81835.4	97488.5	78749.9	80848.6	111772	93421.9	15035.3	0.16094	0.393939	0.630322	1.17727	1.17727	0.025974	0.660196	1.24974	1.24974	0.0649351	0.182419	1.47127
P05455	14	7	95.5933	0.0080133	0.026188	1.3188	0.8528	initial stage	Advanced	47008.2	Lupus La protein OS=Homo sapiens OX=9606 GN=SSB PE=1 SV=2	37049.6	31498.8	48321.4	38213.9	33376.3	32395.9	36809.3	6229.32	0.169232	33785.1	40196.2	34177.9	32713.1	28295.2	31873.4	33506.8	3891.9	0.116153	29281.3	26006.8	26302	33123.5	28785.9	23967.9	27911.2	3211.72	0.115069	0.588745	0.77654	0.91028	-1.09856	0.0411255	0.660196	0.833002	-1.20048	0.00865801	0.0535135	0.758265
Q96KN1	6	2	44.1774	0.00814715	0.0265296	2.63366	0.851083	initial stage	Advanced	34702.4	Protein LRATD2 OS=Homo sapiens OX=9606 GN=LRATD2 PE=1 SV=1	8218.67	4528.15	8100.91	5958	2039.95	3901.82	5457.92	2442.36	0.44749	1987.5	2107.74	2875.29	2160.23	3633.79	4763.29	2921.31	1096.89	0.375478	2567.24	1398.67	2832.44	2681.55	2036.23	918.103	2072.37	772.167	0.372601	0.0930736	0.288753	0.535242	-1.86831	0.24026	0.83426	0.709399	-1.40964	0.0151515	0.0739003	0.3797
P61604	8	4	60.5254	0.00842819	0.0273464	1.7543	0.847527	initial stage	Advanced	10931.7	10 kDa heat shock protein_ mitochondrial OS=Homo sapiens OX=9606 GN=HSPE1 PE=1 SV=2	49803.5	76276.8	100495	45146.3	62332.9	51086.8	64190.1	21018.5	0.327442	28262.8	35015.1	57825.9	30723.4	51682.6	50283.3	42298.8	12465.5	0.294702	29666.1	38810.5	31826.9	34783.7	47128.4	37325.9	36590.3	6171.24	0.168658	0.132035	0.348626	0.658962	-1.51754	0.588745	0.90515	0.865041	-1.15601	0.004329	0.0364065	0.570029
Q15506	2	2	12.2266	0.00849474	0.0273662	3.91158	0.846694	initial stage	Advanced	17406.1	Sperm surface protein Sp17 OS=Homo sapiens OX=9606 GN=SPA17 PE=1 SV=1	65875.5	71478.1	69720.8	45600.6	13882.6	31407.8	49660.9	23541.7	0.474048	8967.58	40167.2	25095.3	6369.27	7066.61	15466.5	17188.7	13271	0.772075	16652.9	30106.1	6531.96	2951.42	14334.9	5597.93	12695.9	10047.8	0.791422	0.025974	0.153069	0.346122	-2.88915	0.484848	0.894933	0.738616	-1.35388	0.0151515	0.0739003	0.255651
Q9NVJ2	6	1	40.0074	0.00853633	0.0274027	10.5032	0.846176	Advanced	initial stage	21767.2	ADP-ribosylation factor-like protein 8B OS=Homo sapiens OX=9606 GN=ARL8B PE=1 SV=1	429.862	8.51187	0.252492	1173.08	2393.96	120.016	687.615	945.468	1.375	4488.72	6715.54	2995.81	12711.1	4762.53	2441.75	5685.9	3753.93	0.660217	10767.3	1959.53	183.16	5361.02	16522.1	8539.73	7222.14	6024.94	0.834232	0.0021645	0.0426468	8.26903	8.26903	0.818182	0.921911	1.27018	1.27018	0.025974	0.103425	10.5032
P07858	6	6	45.6601	0.00858567	0.0274637	1.51279	0.845562	initial stage	Intermidiate	38791.1	Cathepsin B OS=Homo sapiens OX=9606 GN=CTSB PE=1 SV=3	19382.1	24679	14425.5	17094.5	16755.1	24304.3	19440.1	4218.21	0.216985	10783	11615.1	10941.9	15578.3	14524.7	13660.1	12850.5	2017.06	0.156963	18347.8	15294.3	22822.9	21015.1	13921.6	13492.7	17482.4	3876.45	0.221734	0.00865801	0.0805778	0.661032	-1.51279	0.0649351	0.67332	1.36044	1.36044	0.393939	0.597831	0.899297
Q8IYI6	2	1	11.8737	0.00870294	0.0277077	4.47787	0.844111	initial stage	Advanced	82483.6	Exocyst complex component 8 OS=Homo sapiens OX=9606 GN=EXOC8 PE=1 SV=2	5539.1	5970.89	4706.62	3583.78	1409.94	2827.52	4006.31	1732.55	0.432456	1785.78	286.199	2547.75	73.8683	1033.12	868.64	1099.23	931.61	0.847514	550.863	1703.22	287.741	1040.18	821.501	964.634	894.691	484.097	0.541077	0.00865801	0.0805778	0.274374	-3.64466	0.937229	0.937	0.813928	-1.22861	0.004329	0.0364065	0.223321
Q9UJA5	4	4	24.3807	0.00872317	0.0277077	1.81312	0.843862	Advanced	initial stage	56084.5	tRNA (adenine(58)-N(1))-methyltransferase non-catalytic subunit TRM6 OS=Homo sapiens OX=9606 GN=TRMT6 PE=1 SV=1	16318.5	15878	4355.69	13192.7	7716.88	14974	12072.6	4913.34	0.406982	20061.3	13262.7	24596.4	16331.1	21882.1	26762.5	20482.7	5056.86	0.246885	20447.2	22456.4	22290.4	16606.1	27656.4	21878.4	21889.2	3570.27	0.163107	0.0151515	0.117745	1.69662	1.69662	0.588745	0.90515	1.06867	1.06867	0.0021645	0.0279763	1.81312
Q16762	3	2	18.0832	0.00876596	0.0277462	7.9746	0.843336	Intermidiate	initial stage	33657.1	Thiosulfate sulfurtransferase OS=Homo sapiens OX=9606 GN=TST PE=1 SV=4	824.828	283.314	0	171.221	2.28873	373.874	275.921	307.544	1.11461	2051.77	372.933	2585.09	1672.39	2080.62	4439.35	2200.36	1327.84	0.603464	955.315	3039	652.852	1482.27	1309.59	924.774	1393.97	858.239	0.615681	0.00865801	0.0805778	7.9746	7.9746	0.24026	0.83426	0.633518	-1.57849	0.004329	0.0364065	5.05205
P19623	3	3	18.0888	0.00885785	0.0279394	2.82009	0.842211	Advanced	initial stage	34395	Spermidine synthase OS=Homo sapiens OX=9606 GN=SRM PE=1 SV=1	2073.41	2924.35	3516.93	2264.97	7914.61	1099.42	3298.95	2404.21	0.728782	3082	3662.4	4841.94	2743.35	6027.97	3336.5	3949.03	1247.56	0.315917	5595.77	4426.49	22463.3	7763.6	7894.26	7676.65	9303.35	6598.74	0.709287	0.24026	0.476176	1.19706	1.19706	0.0151515	0.539423	2.35586	2.35586	0.0411255	0.138339	2.82009
O95833	4	3	29.2512	0.00890421	0.0279881	27.7525	0.841646	Advanced	initial stage	26933.6	Chloride intracellular channel protein 3 OS=Homo sapiens OX=9606 GN=CLIC3 PE=1 SV=2	240.951	137.404	260.418	0	15.5847	200.457	142.469	112.602	0.79036	35.4276	232.908	127.606	396.18	45.3081	435.837	212.211	173.521	0.817683	1674.03	416.381	5581.22	14219	389.582	1443.02	3953.87	5380.35	1.36078	0.588745	0.77654	1.48952	1.48952	0.0151515	0.539423	18.6318	18.6318	0.0021645	0.0279763	27.7525
Q6ZUA9	6	6	42.2168	0.00918315	0.0286875	2.0576	0.838279	initial stage	Advanced	150745	Maestro heat-like repeat family member 5 OS=Homo sapiens OX=9606 GN=MROH5 PE=2 SV=2	166157	113841	177945	145900	104868	49917	126438	47092.8	0.372458	87691.3	47414.7	78946.9	34745.8	81652.4	73448.9	67316.7	21215.3	0.315157	59251.1	51868.7	65625.5	64973.3	63734.2	63242.5	61449.2	5194.55	0.084534	0.025974	0.153069	0.532409	-1.87826	0.393939	0.865099	0.912839	-1.09548	0.0649351	0.182419	0.486003
P62834	5	1	40.9042	0.00919011	0.0286875	50.736	0.838196	Advanced	initial stage	21329.4	Ras-related protein Rap-1A OS=Homo sapiens OX=9606 GN=RAP1A PE=1 SV=1	28.5285	0	13.0691	0	15.2084	20.0351	12.8069	11.2542	0.878765	21.2503	32.125	74.5237	0	213.233	35.9283	62.8433	77.5896	1.23465	223.979	51.892	2540.89	829.217	204.184	48.455	649.769	970.299	1.4933	0.0627706	0.240442	4.90701	4.90701	0.0411255	0.660196	10.3395	10.3395	0.00499812	0.041301	50.736
P02533	48	5	538.895	0.00924909	0.0287724	2.51593	0.837491	initial stage	Intermidiate	51903.7	Keratin_ type I cytoskeletal 14 OS=Homo sapiens OX=9606 GN=KRT14 PE=1 SV=4	16866.2	15957	10839.2	13492.3	8648.74	12806.3	13101.6	3082.59	0.235283	4998.26	6003.55	4261.17	6673.01	4116.63	5192.23	5207.48	991.057	0.190314	12672.3	4780.18	5092.94	29650.1	6331.64	7383.08	10985	9582.02	0.872279	0.0021645	0.0426468	0.397468	-2.51593	0.132035	0.765901	2.10948	2.10948	0.132035	0.295994	0.838448
Q9UNZ2	7	5	53.4595	0.00932712	0.0289158	2.5605	0.836563	Advanced	initial stage	40572.9	NSFL1 cofactor p47 OS=Homo sapiens OX=9606 GN=NSFL1C PE=1 SV=2	8466.01	9322.55	6652.49	12601.9	13883.6	5900.09	9471.1	3193.76	0.337212	10675.8	14149.1	7816.58	8412.57	9643.67	6477.11	9529.13	2689.47	0.282237	28436.6	8093.64	44671.5	34636.5	12618.3	17047.9	24250.7	14075.8	0.580427	0.937229	0.941069	1.00613	1.00613	0.0411255	0.660196	2.54491	2.54491	0.0411255	0.138339	2.5605
P31949	6	2	62.7545	0.00936491	0.0289339	1.49506	0.836115	initial stage	Advanced	11854.5	Protein S100-A11 OS=Homo sapiens OX=9606 GN=S100A11 PE=1 SV=2	92146	90195.7	99668.4	74411.2	80182.5	114770	91895.6	14349.2	0.156147	63547.7	67435	103519	69276.4	73692.2	78460.6	75988.5	14438.2	0.190005	85754.9	66537.7	56500.8	41183.9	49150.2	69670.3	61466.3	15941.6	0.259355	0.0649351	0.240442	0.8269	-1.20934	0.179654	0.829849	0.80889	-1.23626	0.00865801	0.0535135	0.668871
P13667	34	23	289.872	0.00956731	0.0293277	1.52602	0.833733	initial stage	Advanced	73274.7	Protein disulfide-isomerase A4 OS=Homo sapiens OX=9606 GN=PDIA4 PE=1 SV=2	181351	199324	274535	181651	169079	200709	201108	37920	0.188555	126689	132939	96608.7	183074	216082	145128	150087	42824.2	0.285329	140973	147115	158081	120976	109149	114420	131786	19706.2	0.149532	0.132035	0.348626	0.7463	-1.33994	0.588745	0.90515	0.878063	-1.13887	0.0021645	0.0279763	0.655298
O43865	3	2	18.496	0.00957172	0.0293277	1.62717	0.833682	initial stage	Advanced	60035.1	S-adenosylhomocysteine hydrolase-like protein 1 OS=Homo sapiens OX=9606 GN=AHCYL1 PE=1 SV=2	20019.4	14029.5	25699.8	14550.4	16458.8	9756.93	16752.5	5513.9	0.329139	10591.2	15292.3	8789.61	10762.1	11606.1	11564.4	11434.3	2148.84	0.187929	9595.14	10981.5	12260.5	9325.03	9089.5	10521.2	10295.5	1205.78	0.117118	0.0930736	0.288753	0.682544	-1.46511	0.393939	0.865099	0.900404	-1.11061	0.0151515	0.0739003	0.614565
P02747	2	2	14.8419	0.00958957	0.0293277	10.1667	0.833473	Advanced	initial stage	26001.8	Complement C1q subcomponent subunit C OS=Homo sapiens OX=9606 GN=C1QC PE=1 SV=3	673.948	135.255	101.825	731.921	2500.19	356.143	749.881	896.934	1.1961	720.728	3006.67	172.284	2032.83	875.679	879.414	1281.27	1040.37	0.811989	5049.72	1126.23	30760.2	3706.62	2423.04	2677.09	7623.82	11410.5	1.49669	0.179654	0.416314	1.70863	1.70863	0.025974	0.660196	5.95022	5.95022	0.00865801	0.0535135	10.1667
Q7L5L3	2	1	11.5833	0.00966457	0.0294575	6.17466	0.832598	Advanced	initial stage	36995.6	Lysophospholipase D GDPD3 OS=Homo sapiens OX=9606 GN=GDPD3 PE=1 SV=3	1071.96	5.07978	28.088	188.264	2179.57	4789.49	1377.07	1870.67	1.35844	4743.43	4868.61	3885.99	2607.62	1428.14	2519.59	3342.23	1376.15	0.411747	13337.2	4000.69	2473.62	13017.6	15100	3088.71	8502.97	5885.75	0.692199	0.0649351	0.240442	2.42705	2.42705	0.24026	0.83426	2.5441	2.5441	0.0151515	0.0739003	6.17466
P21399	18	12	133.822	0.00976445	0.0294849	3.34362	0.83144	Advanced	initial stage	98912.3	Cytoplasmic aconitate hydratase OS=Homo sapiens OX=9606 GN=ACO1 PE=1 SV=3	59015.4	58697.7	85115.2	56492.4	82910.4	83377.9	70934.8	14140.2	0.199341	126736	455474	80565.5	91231.9	112007	118628	164107	143781	0.876138	221001	83673.1	552741	211463	157335	196861	237179	162522	0.685229	0.0151515	0.117745	2.31349	2.31349	0.179654	0.829849	1.44527	1.44527	0.004329	0.0364065	3.34362
P13646	41	16	481.077	0.00978066	0.0294849	4.3919	0.831252	initial stage	Advanced	49930.5	Keratin_ type I cytoskeletal 13 OS=Homo sapiens OX=9606 GN=KRT13 PE=1 SV=4	132225	312702	432149	140611	123269	481820	270463	161391	0.596723	62107.9	58793.7	603615	48022.6	70911.3	86637.9	155015	220149	1.42018	77235.1	62956.8	60503.5	65726.1	50023.5	53048.1	61582.2	9712.6	0.157718	0.0649351	0.240442	0.573147	-1.74475	0.588745	0.90515	0.397267	-2.5172	0.0021645	0.0279763	0.227692
Q58FG0	15	5	131.297	0.0097863	0.0294849	1.46294	0.831187	Advanced	initial stage	38966.2	Putative heat shock protein HSP 90-alpha A5 OS=Homo sapiens OX=9606 GN=HSP90AA5P PE=2 SV=1	233482	200615	262070	210156	330708	288680	254285	49688.3	0.195404	346505	243340	270835	334832	303691	353139	308724	44311.9	0.143532	375572	454845	278846	344341	312540	465883	372004	75720.8	0.203548	0.0649351	0.240442	1.21409	1.21409	0.179654	0.829849	1.20497	1.20497	0.0151515	0.0739003	1.46294
P48643	30	14	227.404	0.00980384	0.0294849	1.82019	0.830985	initial stage	Advanced	60127.4	T-complex protein 1 subunit epsilon OS=Homo sapiens OX=9606 GN=CCT5 PE=1 SV=1	339808	280101	227577	169805	213119	249784	246699	58652.1	0.237748	117994	120232	257946	113328	148363	169096	154493	55052.6	0.356343	141346	145646	226604	124532	67036.3	108043	135535	52912.3	0.390397	0.025974	0.153069	0.626242	-1.59683	0.588745	0.90515	0.877285	-1.13988	0.00865801	0.0535135	0.549393
O14556	3	1	28.4006	0.00989528	0.0294897	2.19983	0.829932	initial stage	Advanced	44843.4	Glyceraldehyde-3-phosphate dehydrogenase_ testis-specific OS=Homo sapiens OX=9606 GN=GAPDHS PE=1 SV=2	9728.7	16249.8	23633.1	7849.33	12910.5	20456.7	15138	6148.79	0.406182	6921.02	8050.37	7691.62	9675.52	11263.3	11646.7	9208.09	1962.65	0.213144	9886.14	9048.22	8990.19	5167.06	2927.06	5270.08	6881.46	2805.09	0.40763	0.0649351	0.240442	0.608276	-1.64399	0.24026	0.83426	0.747327	-1.3381	0.025974	0.103425	0.454581
Q9BRK4	3	2	18.2647	0.00990317	0.0294897	1.9221	0.829842	Advanced	Intermidiate	73443.8	Leucine zipper putative tumor suppressor 2 OS=Homo sapiens OX=9606 GN=LZTS2 PE=1 SV=2	80022.9	48298.1	71015.9	60092.7	88127.3	50469.7	66337.8	16125.6	0.243084	67607.7	96330.4	45624	76508	53555.9	51376.6	65167.1	19040.2	0.292175	196571	76095.3	94007.3	112454	76165.8	196253	125258	56733.5	0.452934	0.937229	0.941069	0.982353	-1.01796	0.0411255	0.660196	1.9221	1.9221	0.025974	0.103425	1.88818
P43686	16	12	130.217	0.00995631	0.0295508	1.659	0.829233	Intermidiate	initial stage	47480.4	26S proteasome regulatory subunit 6B OS=Homo sapiens OX=9606 GN=PSMC4 PE=1 SV=2	38397.6	32769.8	10888.8	22683.3	13877.3	29234.1	24641.8	10818.8	0.439042	38010.3	35460.3	49868.1	41740.3	36199.8	44006.3	40880.9	5492.02	0.134342	35161.3	33146.4	46516	39489.3	47031.2	30223.3	38594.6	7018.18	0.181844	0.0151515	0.117745	1.659	1.659	0.484848	0.894933	0.944075	-1.05924	0.025974	0.103425	1.56622
P68371	32	1	399.475	0.0100985	0.0298749	1.80057	0.827612	initial stage	Advanced	50287.4	Tubulin beta-4B chain OS=Homo sapiens OX=9606 GN=TUBB4B PE=1 SV=1	87624.3	114777	133910	47756.2	65418.5	85087.7	89095.6	31482.2	0.353353	66212.4	47900.4	68730.4	38295.3	37853.8	55388.7	52396.8	13395.4	0.255652	55642.7	41458.3	71908.3	50677.6	37080	40124.2	49481.8	13023.7	0.263201	0.0649351	0.240442	0.588097	-1.7004	0.937229	0.937	0.944367	-1.05891	0.025974	0.103425	0.555379
P00326	11	3	78.7433	0.0101525	0.0299101	11.1973	0.827	Intermidiate	initial stage	40723.1	Alcohol dehydrogenase 1C OS=Homo sapiens OX=9606 GN=ADH1C PE=1 SV=2	1197.12	1197.06	377.804	684.143	58.2704	405.281	653.28	465.584	0.712686	2014.42	2711.38	1013.59	1435.76	2808.99	33905.6	7314.96	13045.5	1.7834	2377.87	8600.7	1138.68	2828.92	3572.76	2021.03	3423.33	2663.07	0.77792	0.00865801	0.0805778	11.1973	11.1973	0.588745	0.90515	0.46799	-2.1368	0.00865801	0.0535135	5.24021
P54578	5	3	30.9781	0.0101765	0.0299101	3.85815	0.826729	initial stage	Advanced	56525.4	Ubiquitin carboxyl-terminal hydrolase 14 OS=Homo sapiens OX=9606 GN=USP14 PE=1 SV=3	206095	177366	46628.1	124946	22398.4	48447.3	104313	76525.2	0.733608	25892.4	38997.5	45069.4	34207.5	25963.9	22727.3	32143	8766.36	0.27273	23380.4	31559.5	40822.2	21118.6	12299	33043.3	27037.2	10121	0.374335	0.0649351	0.240442	0.308139	-3.24529	0.393939	0.865099	0.841152	-1.18885	0.025974	0.103425	0.259192
Q96KP4	25	18	224.867	0.0103821	0.0304158	1.79526	0.824419	initial stage	Advanced	53220.7	Cytosolic non-specific dipeptidase OS=Homo sapiens OX=9606 GN=CNDP2 PE=1 SV=2	360645	371654	717249	323508	302713	359276	405841	154770	0.381357	221564	263303	345721	196220	273655	427517	287997	85381.3	0.296467	216536	317430	221325	245447	175602	180032	226062	51965.4	0.229872	0.0930736	0.288753	0.70963	-1.40919	0.132035	0.765901	0.784947	-1.27397	0.004329	0.0364065	0.557022
Q9UL25	2	1	12.3706	0.0104482	0.0304207	3.32781	0.823681	initial stage	Advanced	24746.8	Ras-related protein Rab-21 OS=Homo sapiens OX=9606 GN=RAB21 PE=1 SV=3	22196.8	31331.2	10961.9	11395.3	4442.18	7998.24	14720.9	10078	0.684601	5612.68	7256.66	3715.42	5388.78	3366.72	6092.62	5238.81	1468.91	0.280389	2814.96	5780.19	8272.1	1311.54	2088.79	6274.07	4423.61	2749.53	0.621557	0.025974	0.153069	0.355875	-2.80997	0.699134	0.914815	0.844392	-1.18428	0.025974	0.103425	0.300498
Q9UJ72	14	11	125.553	0.0104682	0.0304207	2.10934	0.823459	initial stage	Advanced	37848	Annexin A10 OS=Homo sapiens OX=9606 GN=ANXA10 PE=1 SV=3	145513	146374	245186	114383	80419.5	53233.1	130851	66884.1	0.511146	82148.9	55424.5	86640.5	71969.9	65175.8	54063.6	69237.2	13524.6	0.195338	63347	64282.1	77269.9	55982.9	61976.3	49347.3	62034.2	9343.25	0.150614	0.132035	0.348626	0.529129	-1.8899	0.393939	0.865099	0.895967	-1.11611	0.0411255	0.138339	0.474082
O76039	5	3	26.5585	0.0104846	0.0304207	2.51495	0.823277	initial stage	Advanced	107862	Cyclin-dependent kinase-like 5 OS=Homo sapiens OX=9606 GN=CDKL5 PE=1 SV=2	6645.37	8260.49	5300.53	6960.07	7430.82	2174.01	6128.55	2169.04	0.353924	3574	3904.11	5328.96	1830.52	1623.06	3339.57	3266.7	1380.08	0.422469	1212.2	3063.53	1647.48	2790.36	2386.32	3521.17	2436.84	873.943	0.358637	0.0411255	0.195135	0.533031	-1.87606	0.24026	0.83426	0.745964	-1.34055	0.025974	0.103425	0.397622
P28065	3	3	24.7733	0.0105437	0.0304944	1.38582	0.822622	initial stage	Intermidiate	23378.4	Proteasome subunit beta type-9 OS=Homo sapiens OX=9606 GN=PSMB9 PE=1 SV=2	124904	109275	119375	110241	177512	138261	129928	25629.8	0.197262	100527	100391	94155.3	105802	87920	73737.3	93755.4	11575.2	0.123462	125378	71934.1	70737.7	94318.1	102344	101260	94328.7	20661	0.219032	0.0021645	0.0426468	0.721595	-1.38582	0.937229	0.937	1.00612	1.00612	0.025974	0.103425	0.726008
P50225	2	2	18.341	0.0107672	0.0310416	4.28642	0.820162	initial stage	Advanced	34279.5	Sulfotransferase 1A1 OS=Homo sapiens OX=9606 GN=SULT1A1 PE=1 SV=3	289066	351921	235922	132882	381059	241126	271996	89645	0.329582	14551.5	18023.1	224521	21265.4	262517	125568	111074	111406	1.00298	251658	23386.5	11077.5	11451	21264.9	61894.6	63455.3	94080.8	1.48263	0.025974	0.153069	0.408368	-2.44877	0.484848	0.894933	0.571287	-1.75043	0.0151515	0.0739003	0.233295
Q02543	12	8	98.2818	0.0108716	0.0311154	1.98913	0.819023	initial stage	Advanced	21047.5	60S ribosomal protein L18a OS=Homo sapiens OX=9606 GN=RPL18A PE=1 SV=2	60553.1	75276.9	122000	91908.4	134214	190314	112378	47169.5	0.41974	74541.4	77064.6	60871	61625.3	106476	72291.9	75478.4	16611.5	0.220082	74182.6	57841.7	62250.2	61854.2	30888.1	51959.1	56496	14510.7	0.256844	0.179654	0.416314	0.671648	-1.48887	0.0930736	0.67332	0.748505	-1.336	0.0151515	0.0739003	0.502732
P50135	4	4	31.921	0.010879	0.0311154	1.54092	0.818943	initial stage	Advanced	33637.3	Histamine N-methyltransferase OS=Homo sapiens OX=9606 GN=HNMT PE=1 SV=1	64962.3	64560.7	77309.5	72638.9	77534.3	92262.2	74878	10246.6	0.136844	46528.8	47825.1	69510.5	59084.2	40590.3	41680	50869.8	11253.3	0.221218	49875.5	46377.2	35438.1	27173.3	74132.7	58561.7	48593.1	16673.7	0.343129	0.00865801	0.0805778	0.679369	-1.47195	0.818182	0.921911	0.955244	-1.04685	0.0151515	0.0739003	0.648963
P36969	2	1	17.9644	0.0108959	0.0311154	2.61185	0.818759	initial stage	Advanced	22537.9	Phospholipid hydroperoxide glutathione peroxidase OS=Homo sapiens OX=9606 GN=GPX4 PE=1 SV=3	67641.9	79428.6	52674.6	32681.5	23387.6	66950.4	53794.1	21879.4	0.406724	12693.1	15603.7	68921.9	21828.9	30607.7	20891.3	28424.4	20769.7	0.7307	26056.2	15451.2	15453.6	23974.7	27028.8	15612.7	20596.2	5663.16	0.274962	0.0649351	0.240442	0.528393	-1.89253	0.818182	0.921911	0.724594	-1.38008	0.0151515	0.0739003	0.382871
Q92526	2	2	10.9244	0.0109525	0.0311787	1.482	0.818144	initial stage	Intermidiate	58391.8	T-complex protein 1 subunit zeta-2 OS=Homo sapiens OX=9606 GN=CCT6B PE=1 SV=5	34800.9	32378.2	32248.9	26940.7	30488.4	23761.7	30103.1	4054.94	0.134702	21081.2	21857.8	17775.9	18932.6	18963.5	23264.4	20312.6	2090.5	0.102916	21876.6	26000.6	15198	17729.4	15526.8	34869.8	21866.9	7588.84	0.347047	0.0021645	0.0426468	0.674766	-1.482	0.937229	0.937	1.07652	1.07652	0.0930736	0.235146	0.726399
Q58FF6	18	6	138.246	0.011125	0.0314945	2.03153	0.816285	Advanced	initial stage	58891.8	Putative heat shock protein HSP 90-beta 4 OS=Homo sapiens OX=9606 GN=HSP90AB4P PE=5 SV=1	10492.2	10025	11453.9	9026.96	103791	19397.5	27364.5	37627.9	1.37506	72275.8	44193.2	45461	45539.5	35627.6	41132.5	47371.6	12760.7	0.269374	76365.7	56796.1	25935.4	40091.3	86663.7	47698.4	55591.8	22718	0.408658	0.0649351	0.240442	1.73114	1.73114	0.484848	0.894933	1.17353	1.17353	0.0649351	0.182419	2.03153
P35080	5	2	37.8499	0.0111331	0.0314945	2.71673	0.816198	initial stage	Advanced	15388.4	Profilin-2 OS=Homo sapiens OX=9606 GN=PFN2 PE=1 SV=3	85235.3	55711.2	37071.1	36275.1	16882.7	52398.4	47262.3	23182.8	0.490514	28486.6	29071.8	55002.1	16249.8	18681.8	17099.6	27431.9	14644.3	0.53384	17324.2	30319.1	9830.68	12981.7	14733.9	19190.7	17396.7	7127.98	0.409731	0.132035	0.348626	0.580419	-1.72289	0.24026	0.83426	0.634178	-1.57684	0.0151515	0.0739003	0.368089
P29992	2	1	11.4638	0.0113805	0.0320943	5.43402	0.81356	Advanced	initial stage	42408.6	Guanine nucleotide-binding protein subunit alpha-11 OS=Homo sapiens OX=9606 GN=GNA11 PE=1 SV=2	740.681	281.437	36.4008	354.828	0	1342.74	459.347	508.328	1.10663	3149.86	1863.44	3264.34	1386.55	1617.78	2524.1	2301.01	799.103	0.347283	1219.44	2489.95	4624.32	1941.9	3071.6	1629.4	2496.1	1228.72	0.492254	0.0021645	0.0426468	5.00931	5.00931	0.937229	0.937	1.08478	1.08478	0.004329	0.0364065	5.43402
O94921	2	1	10.745	0.0115534	0.0324806	3.48895	0.811737	initial stage	Advanced	53513.2	Cyclin-dependent kinase 14 OS=Homo sapiens OX=9606 GN=CDK14 PE=1 SV=3	58661.5	32908.4	14816.7	13105	6247.85	24404.5	25024	18935.8	0.756705	7669.01	5148.25	19497.6	7229.91	9106.81	10082	9788.93	5047.54	0.515638	5541.73	9549.98	6754.6	7146.73	7171.9	6869.13	7172.35	1309.9	0.182632	0.0930736	0.288753	0.391182	-2.55636	0.179654	0.829849	0.7327	-1.36482	0.0411255	0.138339	0.286619
P01861	18	5	225.705	0.0116335	0.0326047	2.69167	0.810898	initial stage	Intermidiate	36453.8	Immunoglobulin heavy constant gamma 4 OS=Homo sapiens OX=9606 GN=IGHG4 PE=1 SV=1	137592	128293	47862.3	303736	190987	237164	174272	89927.5	0.516017	75569	94011.3	42246.6	79586.5	57845.4	39212	64745.1	21907.4	0.338363	91143.8	40744.3	65756.7	75639.8	118341	58510	75022.5	27093.3	0.361136	0.025974	0.153069	0.371517	-2.69167	0.588745	0.90515	1.15874	1.15874	0.0411255	0.138339	0.43049
Q86Y46	15	4	129.587	0.0116746	0.0326129	2.58013	0.810469	Advanced	initial stage	59493.7	Keratin_ type II cytoskeletal 73 OS=Homo sapiens OX=9606 GN=KRT73 PE=1 SV=1	46640.5	15149.6	69507.2	33958.8	236226	74859.1	79390.2	79973.9	1.00735	174946	115147	102907	118914	185963	127848	137621	34309.3	0.249303	240656	235456	65681.8	199194	220517	267518	204837	71821.1	0.350625	0.0649351	0.240442	1.73347	1.73347	0.0649351	0.67332	1.48842	1.48842	0.0649351	0.182419	2.58013
P13674	4	3	24.6794	0.0117085	0.0326129	2.41855	0.810115	Advanced	initial stage	61334.5	Prolyl 4-hydroxylase subunit alpha-1 OS=Homo sapiens OX=9606 GN=P4HA1 PE=1 SV=2	3948.55	3310.76	1266.07	1656.77	900.485	4216.24	2549.81	1447.64	0.567743	2048.37	2698.97	4796.86	3115.34	4926.5	4382.31	3661.39	1202.98	0.328557	4322.35	6526.62	10017.9	7038.67	3146.58	5948.97	6166.84	2378.72	0.385727	0.179654	0.416314	1.43595	1.43595	0.0649351	0.67332	1.68429	1.68429	0.0151515	0.0739003	2.41855
Q5MNZ6	2	1	11.4243	0.0118673	0.0329537	445.727	0.808469	initial stage	Intermidiate	38920.2	WD repeat domain phosphoinositide-interacting protein 3 OS=Homo sapiens OX=9606 GN=WDR45B PE=1 SV=2	18.4006	3534.93	914.562	4642.23	0	18.6632	1521.46	2049.1	1.34679	4.96096	0	15.5197	0	0	0	3.41344	6.254	1.83217	0	0	15.607	5.01286	0.0662408	9.18727	4.97889	6.39345	1.28411	0.021645	0.153069	0.00224353	-445.727	0.372294	0.865099	1.45861	1.45861	0.0411255	0.138339	0.00327244
Q6ZP82	8	4	43.8084	0.0119797	0.0330788	2.23046	0.80731	Intermidiate	initial stage	167288	Coiled-coil domain-containing protein 141 OS=Homo sapiens OX=9606 GN=CCDC141 PE=1 SV=2	30369.8	34033	22880.6	18574.3	41407.1	45411.4	32112.7	10377.7	0.323166	61049.5	29444.4	71290.6	37617.3	130853	99501.4	71626	38295.4	0.534658	93664.4	56794.5	43873.2	63213.8	83698.4	52357.2	65600.3	19213.6	0.29289	0.0649351	0.240442	2.23046	2.23046	0.937229	0.937	0.915873	-1.09185	0.004329	0.0364065	2.04281
O96000	3	3	18.0362	0.0119914	0.0330788	2.62418	0.80719	initial stage	Advanced	21061.9	NADH dehydrogenase [ubiquinone] 1 beta subcomplex subunit 10 OS=Homo sapiens OX=9606 GN=NDUFB10 PE=1 SV=3	11859.2	12950.3	9699.97	8839.25	5177.64	7675.14	9366.92	2823.25	0.301406	5811.77	3947.56	3213.43	4366.84	15141.4	6161.3	6440.38	4406.99	0.684274	6856.55	4804.82	2029.11	3978.5	913.824	2833.97	3569.46	2119.64	0.593827	0.132035	0.348626	0.687567	-1.4544	0.24026	0.83426	0.554231	-1.8043	0.004329	0.0364065	0.381071
P00441	12	9	151.429	0.0120219	0.0330788	1.68203	0.806877	initial stage	Advanced	16163.9	Superoxide dismutase [Cu-Zn] OS=Homo sapiens OX=9606 GN=SOD1 PE=1 SV=2	403178	429589	611369	330214	518764	689956	497178	135610	0.272759	360520	432208	230448	338240	483318	498860	390599	101334	0.259433	375131	292971	270962	224189	301296	308944	295582	49495.8	0.167452	0.309524	0.553962	0.785632	-1.27286	0.0930736	0.67332	0.756741	-1.32146	0.004329	0.0364065	0.59452
Q9BQE5	3	2	20.2702	0.0122084	0.03349	4.21712	0.804974	Intermidiate	initial stage	37149.5	Apolipoprotein L2 OS=Homo sapiens OX=9606 GN=APOL2 PE=1 SV=1	3617.57	1616.52	1435.1	1916.86	992.751	1641.6	1870.07	908.99	0.486074	3018.31	919.23	9296.77	4097.37	12640.4	17345.7	7886.29	6335.04	0.803298	9840.19	10827.9	4197.38	10204.9	4366.81	4545.69	7330.48	3260.3	0.44476	0.0930736	0.288753	4.21712	4.21712	0.699134	0.914815	0.929522	-1.07582	0.0021645	0.0279763	3.91991
Q07065	32	18	261.474	0.0123562	0.033793	1.32804	0.803478	initial stage	Intermidiate	66136.6	Cytoskeleton-associated protein 4 OS=Homo sapiens OX=9606 GN=CKAP4 PE=1 SV=2	101170	114916	101656	123825	147374	95449.4	114065	19350.7	0.169646	87223.7	113524	76711.2	100659	73616.1	63604	85889.7	18520.9	0.215636	94645.7	84980.2	88101.1	74642.4	79191.1	94337.8	85983.1	8063.21	0.0937768	0.025974	0.153069	0.752989	-1.32804	0.818182	0.921911	1.00109	1.00109	0.0021645	0.0279763	0.753807
P52597	17	11	149.146	0.012614	0.0343942	1.46337	0.800894	initial stage	Intermidiate	46014.1	Heterogeneous nuclear ribonucleoprotein F OS=Homo sapiens OX=9606 GN=HNRNPF PE=1 SV=3	118237	129331	79327.4	116066	91910	119902	109129	19182.7	0.17578	70897.7	69984.1	83967.5	65074.9	76615.1	80904	74573.9	7173.41	0.096192	78339.9	69664.9	130360	97366.6	112612	77185.9	94254.8	23662.3	0.251046	0.00865801	0.0805778	0.683356	-1.46337	0.179654	0.829849	1.26391	1.26391	0.24026	0.433661	0.863702
P13693	2	1	11.1086	0.0126967	0.0345157	11.9654	0.800073	Advanced	initial stage	19709.5	Translationally-controlled tumor protein OS=Homo sapiens OX=9606 GN=TPT1 PE=1 SV=1	39.317	0	22.1972	0	0	0	10.2524	16.7802	1.63671	63.8894	0	75.9343	0	16.5419	28.8134	30.8632	32.362	1.04857	65.431	74.8151	11.9917	171.328	162.513	249.967	122.674	87.1501	0.710419	0.274892	0.54362	3.01034	3.01034	0.0627706	0.67332	3.97478	3.97478	0.00865801	0.0535135	11.9654
P12429	13	9	86.047	0.0128522	0.0348337	1.61635	0.798536	initial stage	Advanced	36546.4	Annexin A3 OS=Homo sapiens OX=9606 GN=ANXA3 PE=1 SV=3	118525	164222	188059	89663.5	97553.5	73912	121989	44976.2	0.36869	75152.4	85910.7	83420.2	63027.9	73192	89599.6	78383.8	9808.29	0.125132	80450.4	94856	80132.3	74967.6	61343.6	61083.3	75472.2	12877.5	0.170625	0.025974	0.153069	0.642547	-1.55631	0.588745	0.90515	0.962855	-1.03858	0.0411255	0.138339	0.61868
Q14CN4	24	9	190.898	0.0130234	0.0351924	1.69226	0.796857	initial stage	Advanced	56504.7	Keratin_ type II cytoskeletal 72 OS=Homo sapiens OX=9606 GN=KRT72 PE=1 SV=2	67047.6	53401.5	105355	85696.2	70213.2	91110.9	78804.1	18768.2	0.238163	55416.8	50888	40488.4	57231.6	62915.9	38466.3	50901.2	9673.37	0.190042	62001.7	43314.8	32914.6	51190.7	22744.5	67237.6	46567.3	17037.3	0.365865	0.0151515	0.117745	0.64592	-1.54818	0.818182	0.921911	0.914857	-1.09307	0.0151515	0.0739003	0.590925
Q15067	5	2	35.8129	0.013081	0.0352431	2.81764	0.796295	Intermidiate	initial stage	74937	Peroxisomal acyl-coenzyme A oxidase 1 OS=Homo sapiens OX=9606 GN=ACOX1 PE=1 SV=3	1074.65	1968.87	2707.7	1077.76	3915.91	1926.01	2111.81	1077.94	0.510433	8200.22	4746.22	2636.36	12446.5	3913.1	3759.59	5950.33	3705.24	0.622695	2063	5196.92	2209.25	2521.46	5377.7	2703.36	3345.28	1522.16	0.455017	0.025974	0.153069	2.81764	2.81764	0.179654	0.829849	0.562201	-1.77872	0.132035	0.295994	1.58408
Q14978	2	1	19.434	0.0132342	0.035319	1.76369	0.794808	initial stage	Advanced	73603.3	Nucleolar and coiled-body phosphoprotein 1 OS=Homo sapiens OX=9606 GN=NOLC1 PE=1 SV=2	26393.6	26960.9	41893.9	16589.6	28532.7	36556.7	29487.9	8799.06	0.298395	17411.8	20467.6	12898	19845.9	26113.2	28710.3	20907.8	5756.31	0.275318	21084.8	18245	18078.7	11504.5	13832.4	17571.1	16719.4	3449.24	0.206302	0.132035	0.348626	0.70903	-1.41038	0.309524	0.856993	0.799674	-1.25051	0.025974	0.103425	0.566993
P55263	3	2	17.902	0.0132462	0.035319	7.02441	0.794692	Advanced	initial stage	40944.7	Adenosine kinase OS=Homo sapiens OX=9606 GN=ADK PE=1 SV=2	97.8527	44.0748	0	177.721	33.2326	373.06	120.99	138.238	1.14256	396.22	509.957	652.338	359.383	88.1272	312.67	386.449	190.378	0.492634	450.972	2113.77	301.545	908.098	970.629	354.289	849.884	681.293	0.801631	0.0411255	0.195135	3.19405	3.19405	0.309524	0.856993	2.19921	2.19921	0.00865801	0.0535135	7.02441
Q9NQY0	2	1	12.9555	0.0132483	0.035319	5.62733	0.794671	initial stage	Advanced	29722	Bridging integrator 3 OS=Homo sapiens OX=9606 GN=BIN3 PE=1 SV=1	5068.64	14105.2	5954.6	2987.48	803.156	1360.58	5046.61	4872.72	0.965543	4671.51	1489.74	2291.11	1048.45	2396.04	2175.16	2345.34	1253.76	0.534574	208.306	1626.17	1151.9	116.749	213.299	2064.4	896.805	837.857	0.934269	0.393939	0.630322	0.464735	-2.15176	0.0411255	0.660196	0.382378	-2.61521	0.0411255	0.138339	0.177704
P48594	7	2	51.6427	0.0132881	0.035319	1.69793	0.794288	initial stage	Intermidiate	45025.1	Serpin B4 OS=Homo sapiens OX=9606 GN=SERPINB4 PE=1 SV=2	49233.1	43552.3	102375	43065	45743.3	69479.4	58908.1	23472.8	0.398466	31958.2	42210.8	36429.1	28150.9	40286.2	29129.4	34694.1	5865.94	0.169076	39190.3	28778.6	44549.9	48512.7	47207.9	33136.6	40229.3	7981.08	0.19839	0.0021645	0.0426468	0.588953	-1.69793	0.24026	0.83426	1.15954	1.15954	0.132035	0.295994	0.682917
Q96FW1	3	2	18.2845	0.0133134	0.035319	16.1038	0.794044	Advanced	initial stage	31512.2	Ubiquitin thioesterase OTUB1 OS=Homo sapiens OX=9606 GN=OTUB1 PE=1 SV=2	40628	8217.74	287.496	21756.7	44002.6	7117.2	20335	18425.1	0.90608	34712.1	270519	12039.7	50991.1	48588.3	28565	74235.9	97202.5	1.30937	310517	20783.2	1.10367e+06	339076	86216.4	104552	327469	401214	1.2252	0.0930736	0.288753	3.65066	3.65066	0.0930736	0.67332	4.41119	4.41119	0.0151515	0.0739003	16.1038
P62269	10	7	69.5271	0.0133549	0.035319	1.70727	0.793644	initial stage	Advanced	17718.7	40S ribosomal protein S18 OS=Homo sapiens OX=9606 GN=RPS18 PE=1 SV=3	161823	187940	298150	111836	173679	199852	188880	61579.6	0.326025	108340	145219	178310	137016	118112	110948	132991	26587.5	0.19992	123476	114965	128222	134813	64323.2	97995.7	110633	26007.9	0.235084	0.0649351	0.240442	0.704103	-1.42025	0.309524	0.856993	0.831881	-1.2021	0.025974	0.103425	0.585729
P0DMV8	43	8	441.831	0.0133823	0.035319	1.82444	0.79338	initial stage	Advanced	70337.5	Heat shock 70 kDa protein 1A OS=Homo sapiens OX=9606 GN=HSPA1A PE=1 SV=1	67957.2	70290	73085.9	56468.2	66922.8	154658	81563.7	36252.1	0.444463	63972	29834.5	49553.8	37839.8	60671.2	58334.2	50034.3	13662.1	0.273054	57413.5	44291.9	55035.1	34439.1	30648.6	46409.6	44706.3	10716.9	0.239719	0.0151515	0.117745	0.613438	-1.63016	0.393939	0.865099	0.893514	-1.11918	0.004329	0.0364065	0.548115
P55786	18	12	141.722	0.0136812	0.0358983	1.89891	0.79053	initial stage	Advanced	103961	Puromycin-sensitive aminopeptidase OS=Homo sapiens OX=9606 GN=NPEPPS PE=1 SV=2	154798	145169	91820.6	62336.1	59268	81589.5	99163.6	41285.4	0.416336	65778.1	44926.4	98015.8	39581.4	55498.4	61015.9	60802.6	20688.9	0.340263	49710.3	66700.1	45080.8	46846.1	58187.9	46803	52221.4	8494.46	0.162662	0.0930736	0.288753	0.613155	-1.63091	0.818182	0.921911	0.858867	-1.16432	0.00865801	0.0535135	0.526618
P42336	2	1	17.2092	0.0137781	0.0360302	8.47912	0.789613	Advanced	initial stage	126109	Phosphatidylinositol 4_5-bisphosphate 3-kinase catalytic subunit alpha isoform OS=Homo sapiens OX=9606 GN=PIK3CA PE=1 SV=2	0	41.1238	27.1171	0	0	0	11.3735	18.1679	1.59739	52.6055	17.8751	0	29.0687	28.5165	93.2517	36.8863	32.488	0.880761	10.3073	205.56	170.544	113.462	39.6765	39.0721	96.437	79.524	0.824621	0.112554	0.348626	3.24318	3.24318	0.179654	0.829849	2.61444	2.61444	0.0194805	0.0942403	8.47912
P00734	13	10	101.734	0.013811	0.0360302	1.4493	0.789303	initial stage	Advanced	71519.7	Prothrombin OS=Homo sapiens OX=9606 GN=F2 PE=1 SV=2	260512	305651	390728	279778	413554	293910	324022	62771	0.193724	236691	207898	187493	239233	292388	245644	234891	35829.8	0.152538	246924	257619	297550	181233	140542	217563	223572	56391.3	0.252229	0.00865801	0.0805778	0.724923	-1.37946	0.937229	0.937	0.951811	-1.05063	0.0151515	0.0739003	0.689989
P61018	8	2	65.1107	0.0139919	0.0363016	16.5152	0.787606	Intermidiate	initial stage	23871.9	Ras-related protein Rab-4B OS=Homo sapiens OX=9606 GN=RAB4B PE=1 SV=1	32.2089	39.1065	148.476	487.422	798.891	155.858	276.994	304.748	1.1002	1229.37	4712.29	732.191	19755.5	586.096	432.231	4574.61	7609.2	1.66336	264.309	397.721	1352.66	619.841	4530.68	1831.93	1499.52	1602.1	1.0684	0.025974	0.153069	16.5152	16.5152	0.588745	0.90515	0.327793	-3.05071	0.0411255	0.138339	5.41357
P19367	21	9	135.325	0.0139953	0.0363016	1.35699	0.787574	initial stage	Advanced	103627	Hexokinase-1 OS=Homo sapiens OX=9606 GN=HK1 PE=1 SV=3	128914	108994	115820	103185	105164	95391.4	109578	11617.3	0.106019	86774	103591	125882	73636.5	71827.6	80977.3	90448.1	20788.8	0.229842	73252.8	65520.7	74759.7	94114.2	86424.9	90433.6	80751	11212.5	0.138853	0.0930736	0.288753	0.825421	-1.2115	0.588745	0.90515	0.892787	-1.12009	0.0021645	0.0279763	0.736926
Q96AB3	2	2	18.2961	0.0143543	0.0371266	5.09885	0.784247	Advanced	initial stage	22622.4	Isochorismatase domain-containing protein 2 OS=Homo sapiens OX=9606 GN=ISOC2 PE=1 SV=1	162.955	165.391	0	494.209	101.515	789.781	285.642	297.544	1.04167	823.807	1077.7	1352.4	1245.56	1550.46	2310.76	1393.45	512.612	0.367874	715.437	1928.52	2480.83	576.135	1556.81	1480.93	1456.44	722.072	0.495777	0.0021645	0.0426468	4.8783	4.8783	0.818182	0.921911	1.04521	1.04521	0.00865801	0.0535135	5.09885
O14980	7	5	44.4541	0.0146009	0.0376567	1.89213	0.781992	Intermidiate	initial stage	124527	Exportin-1 OS=Homo sapiens OX=9606 GN=XPO1 PE=1 SV=1	10131.3	7045.75	9228.62	16608.8	32938.9	13400.5	14892.3	9456.89	0.635018	24875.1	30517.1	26843.8	48340.9	14630.1	23862.4	28178.2	11197.1	0.397366	24554.5	27730	31174.6	18980.9	22689.7	22243.8	24562.2	4331.08	0.176331	0.0649351	0.240442	1.89213	1.89213	0.588745	0.90515	0.871674	-1.14722	0.0649351	0.182419	1.64932
Q9Y2B0	7	6	55.2256	0.0146575	0.0376955	2.53937	0.781477	initial stage	Advanced	20994.4	Protein canopy homolog 2 OS=Homo sapiens OX=9606 GN=CNPY2 PE=1 SV=1	35671.1	43870.6	163181	52787.9	84411.9	24852.8	67462.5	51083.2	0.757209	34822.5	26877.1	38824.7	22541.4	20413.5	25227.2	28117.7	7210.25	0.256431	19291.3	27252.3	27287.7	20468.1	33568.7	31531.6	26566.6	5740.95	0.216096	0.0411255	0.195135	0.416791	-2.39929	0.937229	0.937	0.944835	-1.05839	0.025974	0.103425	0.393798
P11310	10	5	71.0833	0.0147217	0.0377533	1.91606	0.780896	Advanced	initial stage	47044.6	Medium-chain specific acyl-CoA dehydrogenase_ mitochondrial OS=Homo sapiens OX=9606 GN=ACADM PE=1 SV=1	15724.8	10701.2	11968.3	5036.29	14949.6	16321.5	12450.3	4247.69	0.341172	17179.8	13213	22101.1	15415.1	14800.5	23409.1	17686.4	4147.14	0.234481	18416.9	24906.7	19171.2	39612.2	15316.7	25708.7	23855.4	8686.15	0.364117	0.132035	0.348626	1.42057	1.42057	0.132035	0.765901	1.3488	1.3488	0.00865801	0.0535135	1.91606
Q8WXA9	3	2	22.2383	0.0148287	0.0379201	1.95253	0.77993	initial stage	Advanced	59437.4	Splicing regulatory glutamine/lysine-rich protein 1 OS=Homo sapiens OX=9606 GN=SREK1 PE=1 SV=1	11369.2	13422.4	9902.94	10727.6	12062.1	10846.6	11388.5	1227.02	0.107743	10997.7	7290.81	3836.85	14865.2	7362.46	8360.47	8785.59	3762.61	0.428271	4122.23	10959.1	3043.73	3514.03	4356.15	9000.81	5832.68	3303.87	0.566442	0.179654	0.416314	0.771445	-1.29627	0.24026	0.83426	0.663892	-1.50627	0.0151515	0.0739003	0.512156
P07741	13	6	112.102	0.014899	0.0379925	1.67464	0.779298	Advanced	initial stage	19778.9	Adenine phosphoribosyltransferase OS=Homo sapiens OX=9606 GN=APRT PE=1 SV=2	51364.4	73237	59626.5	43724.7	59410.9	79777.6	61190.2	13400.1	0.218992	87660.2	69859.6	78925.4	69063.5	77396.7	94188.2	79515.6	9888.8	0.124363	84986.8	102349	178349	76223.6	107074	65846.6	102471	40285.7	0.39314	0.0649351	0.240442	1.29948	1.29948	0.393939	0.865099	1.2887	1.2887	0.0151515	0.0739003	1.67464
P55072	46	32	454.451	0.0149593	0.0380391	1.39635	0.778757	Intermidiate	Advanced	90006.3	Transitional endoplasmic reticulum ATPase OS=Homo sapiens OX=9606 GN=VCP PE=1 SV=4	448488	565797	441271	511530	394440	623284	497468	85869.7	0.172613	748050	508649	621201	489544	508181	540218	569307	99263.5	0.174358	398012	397994	313778	445922	542471	348082	407710	80234.3	0.196793	0.393939	0.630322	1.14441	1.14441	0.025974	0.660196	0.716151	-1.39635	0.132035	0.295994	0.819569
P05114	6	4	44.6367	0.015337	0.0388904	2.1064	0.775401	initial stage	Advanced	10658.9	Non-histone chromosomal protein HMG-14 OS=Homo sapiens OX=9606 GN=HMGN1 PE=1 SV=3	31084.6	37209.9	53361.6	42791.2	17098.3	52675.6	39036.9	13807.2	0.353695	22228.2	24334	20255	17734.8	24915	33328.7	23799.3	5369.35	0.22561	19867.9	24398.4	18408.4	21247.1	6446.16	20827.3	18532.5	6243.75	0.336907	0.0930736	0.288753	0.609662	-1.64025	0.24026	0.83426	0.778702	-1.28419	0.0411255	0.138339	0.474745
P06744	24	18	236.96	0.0155492	0.0392088	1.37612	0.773539	initial stage	Advanced	63375.4	Glucose-6-phosphate isomerase OS=Homo sapiens OX=9606 GN=GPI PE=1 SV=4	240235	301205	378733	376356	390256	254015	323467	67170	0.207657	279827	269915	244704	268190	272480	238810	262321	16522.1	0.0629844	189884	233290	206634	225980	315925	238630	235057	43557.7	0.185307	0.179654	0.416314	0.810968	-1.23309	0.0649351	0.67332	0.896067	-1.11599	0.0151515	0.0739003	0.726681
O14745	3	1	17.3934	0.0156131	0.0392606	2.40927	0.772981	initial stage	Intermidiate	39153.6	Na(+)/H(+) exchange regulatory cofactor NHE-RF1 OS=Homo sapiens OX=9606 GN=SLC9A3R1 PE=1 SV=4	13236.6	7702.52	14688.2	4006.02	10392.3	14265.9	10715.3	4217.67	0.393613	5968.65	3458.6	4688.47	2489.79	4937.88	5141.71	4447.52	1257.37	0.282713	10000.6	7234.2	2376.47	6147.37	4090.11	5156.36	5834.19	2641	0.452677	0.025974	0.153069	0.415063	-2.40927	0.309524	0.856993	1.31179	1.31179	0.0649351	0.182419	0.544474
P41250	15	11	95.7776	0.0156606	0.0392711	1.2968	0.772567	Advanced	initial stage	83907.1	Glycine--tRNA ligase OS=Homo sapiens OX=9606 GN=GARS1 PE=1 SV=3	45028.1	56534.2	41851.6	41736.8	38019.1	30266	42239.3	8645.18	0.204671	35489.8	45913.3	48045.4	47418.6	42882.1	39593.6	43223.8	4923.17	0.113899	45520.7	52700.1	65928.1	52836.4	57298.5	54371.8	54776	6702.64	0.122365	0.588745	0.77654	1.02331	1.02331	0.0151515	0.539423	1.26726	1.26726	0.025974	0.103425	1.2968
P13639	46	34	461.401	0.0157585	0.0394074	1.54684	0.771717	Advanced	initial stage	96307.8	Elongation factor 2 OS=Homo sapiens OX=9606 GN=EEF2 PE=1 SV=4	450236	409434	499652	447642	426594	403897	439576	35036.6	0.0797056	530765	313687	406300	619951	488610	542284	483600	108748	0.224872	568703	695914	1.12328e+06	637227	519550	535060	679955	227031	0.333891	0.393939	0.630322	1.10015	1.10015	0.0649351	0.67332	1.40603	1.40603	0.0021645	0.0279763	1.54684
Q13148	8	5	69.3311	0.0158198	0.0394517	2.16692	0.771187	Advanced	initial stage	45082.1	TAR DNA-binding protein 43 OS=Homo sapiens OX=9606 GN=TARDBP PE=1 SV=1	27824.7	21285.5	3611.76	25658.2	11907.6	33821.2	20684.8	11110.1	0.537112	45197	22552.9	43275.5	31738.5	74068.5	45929	43793.6	17434.8	0.398114	31694	64830.8	41297.3	54846.2	42294.6	33970.8	44822.3	12725.9	0.283919	0.025974	0.153069	2.11718	2.11718	0.937229	0.937	1.02349	1.02349	0.004329	0.0364065	2.16692
P28838	20	16	162.09	0.0160659	0.0398458	1.3922	0.769071	initial stage	Advanced	56565.6	Cytosol aminopeptidase OS=Homo sapiens OX=9606 GN=LAP3 PE=1 SV=3	120827	95623.5	162827	104721	115078	82882.1	113660	27652.4	0.243291	103980	77949.2	72527.2	83399.2	96305.1	77863	85337.3	12216	0.143149	67529.8	91952.7	74116.9	69847	94865.6	91532.1	81640.7	12441	0.152387	0.0411255	0.195135	0.750813	-1.33189	0.484848	0.894933	0.956682	-1.04528	0.0151515	0.0739003	0.71829
Q13557	5	2	30.4444	0.0162574	0.0402106	1.97483	0.767439	Advanced	initial stage	56996.8	Calcium/calmodulin-dependent protein kinase type II subunit delta OS=Homo sapiens OX=9606 GN=CAMK2D PE=1 SV=3	6980.54	7072.9	6287.57	6489.61	6684.96	5742.02	6542.93	490.319	0.0749387	10485.6	8696.76	12835.8	6765.31	8852.38	14566.3	10367	2891.34	0.278897	9356.46	12823.6	28091.1	8778.49	10378.1	8099.27	12921.2	7612.12	0.58912	0.00865801	0.0805778	1.58446	1.58446	0.937229	0.937	1.24637	1.24637	0.0021645	0.0279763	1.97483
Q96DH6	3	2	17.1689	0.0164046	0.0403542	2.23164	0.766193	Intermidiate	initial stage	35367.9	RNA-binding protein Musashi homolog 2 OS=Homo sapiens OX=9606 GN=MSI2 PE=1 SV=1	10429.3	7854.75	901.772	11158.8	3172.1	15736.1	8208.8	5462.23	0.665412	14432.4	26917.7	25043.5	13317.6	14947.4	15255.8	18319.1	6000.47	0.327553	18515.4	13499.5	21135.5	14889	21461.8	14064.5	17260.9	3583.99	0.207636	0.025974	0.153069	2.23164	2.23164	0.818182	0.921911	0.942239	-1.0613	0.0151515	0.0739003	2.10274
O75891	20	13	145.409	0.0164521	0.0403613	1.78021	0.765792	initial stage	Advanced	99684.8	Cytosolic 10-formyltetrahydrofolate dehydrogenase OS=Homo sapiens OX=9606 GN=ALDH1L1 PE=1 SV=2	65372.7	82580.2	84220.8	68347.4	71544	182473	92423	44767.2	0.484373	44577.4	61308.2	74362.9	67655.8	46250.3	57402.6	58592.9	11733.6	0.200257	40898.9	68738.6	45348.8	38069	69217.6	49229.5	51917.1	13753.6	0.264915	0.025974	0.153069	0.633964	-1.57738	0.484848	0.894933	0.886064	-1.12859	0.025974	0.103425	0.561733
Q9C0C2	6	6	41.2032	0.0168226	0.041039	1.49552	0.762693	initial stage	Advanced	182822	182 kDa tankyrase-1-binding protein OS=Homo sapiens OX=9606 GN=TNKS1BP1 PE=1 SV=4	47352.3	41764.2	56643.6	40800.4	48968	55600.3	48521.5	6677.16	0.137612	38341.7	47423.7	41000.5	31292.2	49135.5	34143.4	40222.8	7101.37	0.176551	44114.4	24336.1	22466.5	27418.2	50386.8	25945.2	32444.5	11755.2	0.362317	0.132035	0.348626	0.82897	-1.20632	0.24026	0.83426	0.80662	-1.23974	0.0649351	0.182419	0.668664
Q9UKL3	5	4	30.931	0.0169854	0.041039	1.60555	0.761346	initial stage	Advanced	224996	CASP8-associated protein 2 OS=Homo sapiens OX=9606 GN=CASP8AP2 PE=1 SV=1	28333	27696.5	11791.1	25382.8	19819.1	18243.2	21877.6	6434.29	0.294104	16314	17490.9	15804.9	10817.4	16367.4	11455.6	14708.4	2828.26	0.192289	11349.1	17505.6	11536.9	15655	11367.6	14343	13626.2	2620.35	0.192302	0.025974	0.153069	0.672302	-1.48743	0.588745	0.90515	0.926426	-1.07942	0.0151515	0.0739003	0.622838
O43707	59	27	609.91	0.0169898	0.041039	1.47313	0.76131	initial stage	Advanced	105310	Alpha-actinin-4 OS=Homo sapiens OX=9606 GN=ACTN4 PE=1 SV=2	634817	582201	748911	491998	560026	859002	646159	135103	0.209086	506734	445868	538423	476036	490323	555147	502089	40335.9	0.0803362	384680	574694	248050	525592	432149	466606	438629	115006	0.262194	0.0151515	0.117745	0.777035	-1.28694	0.309524	0.856993	0.873608	-1.14468	0.0151515	0.0739003	0.678824
P09488	8	1	80.494	0.0171388	0.0411537	6.54702	0.760085	initial stage	Intermidiate	25940	Glutathione S-transferase Mu 1 OS=Homo sapiens OX=9606 GN=GSTM1 PE=1 SV=3	17534.5	3158.66	6674.04	24244.8	1069.84	2645.99	9221.32	9463	1.02621	755.03	925.668	1559.23	1517.94	2086.07	1606.92	1408.48	488.532	0.346852	1717.5	1654.33	3356.82	1472.88	689.732	2653.94	1924.2	941.073	0.489072	0.025974	0.153069	0.152741	-6.54702	0.393939	0.865099	1.36616	1.36616	0.132035	0.295994	0.208669
O76015	3	2	23	0.0172541	0.0413211	1.98649	0.759141	initial stage	Intermidiate	52076.8	Keratin_ type I cuticular Ha8 OS=Homo sapiens OX=9606 GN=KRT38 PE=1 SV=3	37591.4	33975.2	75375.1	45986.4	84974.8	69138.4	57840.2	21407.8	0.37012	28826.4	37607.6	21205.6	36485.5	19382.4	31193.7	29116.9	7591.25	0.260717	47945.2	18045.6	26332.6	11154.1	39374.2	35877.7	29788.2	13825.4	0.464124	0.0151515	0.117745	0.503402	-1.98649	0.937229	0.937	1.02306	1.02306	0.0649351	0.182419	0.515009
Q15366	13	5	85.9331	0.0174115	0.0414937	1.43605	0.757859	Advanced	initial stage	38979.4	Poly(rC)-binding protein 2 OS=Homo sapiens OX=9606 GN=PCBP2 PE=1 SV=1	76276.3	72814.7	99438.5	61657.3	59811.3	72212	73701.7	14212.9	0.192843	96395.6	90133.3	109762	74017.8	72318.2	85008.8	87939.3	14134.8	0.160734	74650.8	105703	107409	87380.4	129050	130841	105839	22270	0.210413	0.132035	0.348626	1.19318	1.19318	0.179654	0.829849	1.20355	1.20355	0.0151515	0.0739003	1.43605
P25685	4	3	24.4834	0.0174637	0.0414937	1.73684	0.757437	initial stage	Advanced	38215.3	DnaJ homolog subfamily B member 1 OS=Homo sapiens OX=9606 GN=DNAJB1 PE=1 SV=4	20371.8	26705.8	15850.5	21423.8	18806.9	21994.9	20858.9	3614.64	0.17329	20186.1	18080.7	21603.2	21182.7	7976.44	11555.9	16764.2	5669.8	0.338209	9605.59	10363.5	9315.68	11087	20875.5	10810.9	12009.7	4396.34	0.366065	0.24026	0.476176	0.803692	-1.24426	0.179654	0.829849	0.716391	-1.39589	0.0151515	0.0739003	0.575758
Q16851	16	8	125.461	0.0174637	0.0414937	1.81441	0.757436	initial stage	Advanced	57111.4	UTP--glucose-1-phosphate uridylyltransferase OS=Homo sapiens OX=9606 GN=UGP2 PE=1 SV=5	108009	98887.9	154554	105259	110437	107157	114051	20222.6	0.177313	87285.5	124958	157577	55691.2	50577.7	55644.6	88622.3	44036.7	0.496903	66437.1	61560.8	39327.3	78767.8	61819.8	69236.8	62858.3	13138.3	0.209015	0.309524	0.553962	0.777044	-1.28693	0.699134	0.914815	0.709283	-1.40988	0.0021645	0.0279763	0.551144
P12724	5	3	50.7488	0.0175536	0.0415982	1.94447	0.756709	Advanced	initial stage	18898.6	Eosinophil cationic protein OS=Homo sapiens OX=9606 GN=RNASE3 PE=1 SV=2	27800.1	29870.3	49573.5	21439.4	23645.5	31682.4	30668.5	10017.9	0.32665	35921.7	49303.5	26560.3	94097.2	55082.7	42674.3	50606.6	23537	0.465098	83591.6	40631.5	73580.8	46259.9	73813.1	39928.1	59634.2	19482.4	0.326698	0.0930736	0.288753	1.65012	1.65012	0.588745	0.90515	1.17839	1.17839	0.0151515	0.0739003	1.94447
Q9P2S6	3	3	19.3618	0.0176912	0.0417029	2.55425	0.755602	Advanced	initial stage	107170	Ankyrin repeat and MYND domain-containing protein 1 OS=Homo sapiens OX=9606 GN=ANKMY1 PE=2 SV=2	5513.67	1940.99	5417.34	3366.9	1419.11	2197.34	3309.22	1788.18	0.540362	3959	8171.95	2092.66	6688.84	4670.82	2612.84	4699.35	2354.33	0.50099	10030.2	3474.46	6079.1	11241.7	12747.7	7142.47	8452.6	3488.48	0.412711	0.309524	0.553962	1.42008	1.42008	0.0930736	0.67332	1.79867	1.79867	0.00865801	0.0535135	2.55425
P14618	53	38	646.389	0.0177054	0.0417029	1.54171	0.755488	initial stage	Intermidiate	58507.3	Pyruvate kinase PKM OS=Homo sapiens OX=9606 GN=PKM PE=1 SV=4	2.3772e+06	2.13792e+06	1.99761e+06	1.27687e+06	1.61082e+06	2.21991e+06	1.93672e+06	414733	0.214142	1.06703e+06	861618	1.70221e+06	904110	1.88925e+06	1.11306e+06	1.25621e+06	432575	0.344348	1.30611e+06	1.56267e+06	1.79334e+06	1.45416e+06	1.39156e+06	1.30318e+06	1.4685e+06	186664	0.127112	0.025974	0.153069	0.648629	-1.54171	0.309524	0.856993	1.16899	1.16899	0.0930736	0.235146	0.758242
P32456	7	4	59.0694	0.017736	0.0417029	5.30063	0.755242	Advanced	initial stage	67722.4	Guanylate-binding protein 2 OS=Homo sapiens OX=9606 GN=GBP2 PE=1 SV=3	5077.29	475.284	540.214	105.428	2436.85	1732.51	1727.93	1861.89	1.07753	2922.11	1692.98	1976.51	1217.3	4582.27	17013.4	4900.76	6052.13	1.23494	8803.57	8505.6	1462.14	12944.1	5238	18001.3	9159.11	5791.07	0.632274	0.24026	0.476176	2.8362	2.8362	0.179654	0.829849	1.86892	1.86892	0.0151515	0.0739003	5.30063
Q9NZU5	3	1	19.7905	0.0178059	0.0417168	1.93014	0.754683	Advanced	initial stage	42030.4	LIM and cysteine-rich domains protein 1 OS=Homo sapiens OX=9606 GN=LMCD1 PE=1 SV=1	1704.2	1336.71	4516.97	2893	5005.73	4204.16	3276.8	1534.37	0.468254	5578.03	5890.78	5521.43	6378.57	3713.07	4139.33	5203.53	1043.87	0.200608	4313.16	4577.17	6211.73	5125.46	6266.65	11454	6324.69	2640.6	0.417507	0.0649351	0.240442	1.58799	1.58799	0.588745	0.90515	1.21546	1.21546	0.0151515	0.0739003	1.93014
Q9NXE8	3	2	18.3942	0.0178341	0.0417168	2.48747	0.754457	initial stage	Advanced	49704.6	Pre-mRNA-splicing factor CWC25 homolog OS=Homo sapiens OX=9606 GN=CWC25 PE=1 SV=1	10267.2	13947.3	10193.9	3032.43	12291.8	11294.4	10171.2	3768	0.370459	3270.38	6885.17	13423.5	7218.82	7253.06	8771.4	7803.72	3303.28	0.423296	7760.25	4476.31	4543.37	2203.58	2291.41	3258.89	4088.97	2064.45	0.504882	0.24026	0.476176	0.767239	-1.30337	0.0649351	0.67332	0.523977	-1.90848	0.025974	0.103425	0.402016
P59998	7	6	58.7431	0.0180599	0.042136	2.30302	0.752661	initial stage	Intermidiate	19781.1	Actin-related protein 2/3 complex subunit 4 OS=Homo sapiens OX=9606 GN=ARPC4 PE=1 SV=3	150484	212897	764285	147187	192642	206579	279012	239359	0.857881	91163.1	130017	134532	93714.7	133609	143870	121151	22720	0.187535	152258	105949	170485	118542	85882.9	102079	122533	32359	0.264085	0.0021645	0.0426468	0.434213	-2.30302	0.937229	0.937	1.01141	1.01141	0.025974	0.103425	0.439166
P41227	4	2	23.5397	0.018137	0.0422073	3.71622	0.752051	Advanced	initial stage	26629.6	N-alpha-acetyltransferase 10 OS=Homo sapiens OX=9606 GN=NAA10 PE=1 SV=1	369.408	167.816	1256.94	1114.67	1389.49	145.817	740.69	573.973	0.774917	2290.32	2888.8	391.778	1811.8	1185.06	1471.18	1673.16	871.65	0.520962	2871.22	779.062	1460.45	3972.06	5017.63	2414.97	2752.57	1569.08	0.570041	0.0411255	0.195135	2.25891	2.25891	0.309524	0.856993	1.64513	1.64513	0.0151515	0.0739003	3.71622
P55735	4	2	23.7467	0.0182585	0.0423811	2.47176	0.751094	initial stage	Advanced	36053.8	Protein SEC13 homolog OS=Homo sapiens OX=9606 GN=SEC13 PE=1 SV=3	30923	12646	9794.41	14130.6	8467.81	8361.84	14054	8582.58	0.610688	3882.17	6854.91	17816.2	3732.65	6159.66	7483.06	7654.78	5211.06	0.680759	3847.22	5592.87	6135.36	4502.83	7145.19	6891.33	5685.8	1309.48	0.230306	0.0411255	0.195135	0.544671	-1.83597	0.699134	0.914815	0.742778	-1.3463	0.0021645	0.0279763	0.404569
P49902	8	5	49.2556	0.0185766	0.0429968	2.1916	0.748608	Advanced	initial stage	65426.1	Cytosolic purine 5'-nucleotidase OS=Homo sapiens OX=9606 GN=NT5C2 PE=1 SV=1	10304	15537.2	2028.1	5475.02	3122.57	5035.15	6917.01	5093.13	0.736319	9319.42	6046.53	12293	6539.42	7742.44	10410.6	8725.24	2401.74	0.275264	9356.8	27924.8	11651.5	15265.7	12709.6	14047.7	15159.3	6575.39	0.433752	0.24026	0.476176	1.26142	1.26142	0.0151515	0.539423	1.73741	1.73741	0.0649351	0.182419	2.1916
A8MTJ3	7	1	62.0298	0.0186188	0.0429968	9.71754	0.74828	Advanced	initial stage	40870.3	Guanine nucleotide-binding protein G(t) subunit alpha-3 OS=Homo sapiens OX=9606 GN=GNAT3 PE=2 SV=2	7947.67	3524.23	3950.06	3464.7	20290.8	3309.46	7081.16	6708.3	0.947345	7511.38	41907.1	4676.54	5887.37	8870.78	4339.59	12198.8	14654.8	1.20133	72998.5	4267	213374	79660	11213	31356.4	68811.5	77356.3	1.12418	0.179654	0.416314	1.72271	1.72271	0.132035	0.765901	5.64084	5.64084	0.0151515	0.0739003	9.71754
P06737	29	14	197.814	0.018731	0.0431458	1.49691	0.747411	initial stage	Advanced	97548	Glycogen phosphorylase_ liver form OS=Homo sapiens OX=9606 GN=PYGL PE=1 SV=4	167074	151858	162556	111346	103350	123663	136641	27371	0.200313	87020.1	93422.1	177884	109652	82266.7	96539.3	107797	35587.7	0.330135	93614.8	112029	88680.5	80409.9	93220.8	79739.9	91282.5	11813.7	0.129419	0.0930736	0.288753	0.788908	-1.26758	0.393939	0.865099	0.846797	-1.18092	0.00865801	0.0535135	0.668045
P10599	8	6	67.9131	0.0188649	0.0433439	1.5947	0.746378	initial stage	Advanced	12022.7	Thioredoxin OS=Homo sapiens OX=9606 GN=TXN PE=1 SV=3	83877.3	107574	180798	76473.8	108020	171525	121378	44355.7	0.365434	128956	87308.6	150415	100689	111454	100132	113159	22951.7	0.202827	78479.2	84429.5	66847.7	91732.7	75028.1	60162.2	76113.2	11490.8	0.150969	0.937229	0.941069	0.932287	-1.07263	0.004329	0.412974	0.672621	-1.48672	0.0411255	0.138339	0.627075
P30837	7	5	51.8109	0.0189959	0.0435345	1.40603	0.745373	initial stage	Advanced	57662.6	Aldehyde dehydrogenase X_ mitochondrial OS=Homo sapiens OX=9606 GN=ALDH1B1 PE=1 SV=3	20782.9	18029	25561.7	19840.3	28386.7	23033.7	22605.7	3853.75	0.170477	18949.3	20925.2	10736.3	19025.7	16092.8	16033.4	16960.5	3585.87	0.211425	16536.6	13868.2	12785.5	17111	14523.9	21640.8	16077.7	3173.67	0.197396	0.0411255	0.195135	0.750274	-1.33285	0.699134	0.914815	0.94795	-1.05491	0.0151515	0.0739003	0.711222
P60842	24	3	175.392	0.0190948	0.0435629	3.95163	0.744617	Advanced	initial stage	46382.2	Eukaryotic initiation factor 4A-I OS=Homo sapiens OX=9606 GN=EIF4A1 PE=1 SV=1	11139.1	338.695	538.244	2779.55	2870.19	19155.7	6136.91	7502.24	1.22248	24325.5	5664	6932.17	8427.3	11173.4	23241.7	13294	8336.93	0.627119	17718.1	10095.2	5778.88	60275.6	22650.7	28986.4	24250.8	19529.7	0.805321	0.0930736	0.288753	2.16624	2.16624	0.393939	0.865099	1.82419	1.82419	0.0411255	0.138339	3.95163
P36406	3	2	25.1743	0.019136	0.0435629	3.49764	0.744303	Advanced	initial stage	65549.4	E3 ubiquitin-protein ligase TRIM23 OS=Homo sapiens OX=9606 GN=TRIM23 PE=1 SV=1	3268.06	1631.33	1881.3	6031.52	8373.89	3168.13	4059.04	2629.23	0.647748	5424.13	8048.87	4453.38	8275.11	42478.1	6539.4	12536.5	14742.4	1.17595	16886.2	5805.24	5469.4	22714	23266.9	11040.4	14197	7982.37	0.562256	0.0930736	0.288753	3.08854	3.08854	0.393939	0.865099	1.13246	1.13246	0.025974	0.103425	3.49764
Q9P253	4	2	28.2633	0.0191527	0.0435629	2.38349	0.744176	Advanced	initial stage	111554	Vacuolar protein sorting-associated protein 18 homolog OS=Homo sapiens OX=9606 GN=VPS18 PE=1 SV=2	8096.42	4958.51	622.241	2919.38	2921.78	8285.75	4634.02	3078.79	0.66439	6111.84	6430.18	16905.8	6293.33	13774.8	11262.2	10129.7	4583.28	0.45246	12255.3	14047.3	8004.45	12796	5498.06	13669.7	11045.1	3476.99	0.314798	0.0649351	0.240442	2.18594	2.18594	0.818182	0.921911	1.09037	1.09037	0.025974	0.103425	2.38349
Q96E39	13	1	98.5488	0.0193338	0.0437386	1.99367	0.742802	initial stage	Advanced	42198.7	RNA binding motif protein_ X-linked-like-1 OS=Homo sapiens OX=9606 GN=RBMXL1 PE=1 SV=1	78580.2	112301	52029.7	51992.4	34640.1	42955	62083	28691	0.462139	33503.1	37321.8	43775.5	22864.9	55047.1	44549.8	39510.4	10981.1	0.27793	36062.7	22617.9	48314.8	24187.8	20908.9	34748.4	31140.1	10562.8	0.339201	0.179654	0.416314	0.636412	-1.57131	0.24026	0.83426	0.78815	-1.26879	0.025974	0.103425	0.501588
Q3LXA3	8	5	49.2084	0.0193748	0.0437386	1.68848	0.742491	initial stage	Advanced	59289.4	Triokinase/FMN cyclase OS=Homo sapiens OX=9606 GN=TKFC PE=1 SV=2	18885.1	18889	26422.1	12887.6	9597.71	17389.9	17345.2	5779.97	0.333231	9853.84	11164.2	17402.1	10165.8	10392.7	11858.9	11806.3	2836.52	0.240256	6733.58	11236.8	12810	8566.71	12536.9	9752.18	10272.7	2374.91	0.231186	0.132035	0.348626	0.680663	-1.46916	0.588745	0.90515	0.870107	-1.14928	0.025974	0.103425	0.592249
O60565	4	3	25.1285	0.0195616	0.0440056	2.08995	0.741085	initial stage	Advanced	21210	Gremlin-1 OS=Homo sapiens OX=9606 GN=GREM1 PE=1 SV=1	44101.6	17324.6	69696.7	40870.3	61872.4	33889.8	44625.9	18978.9	0.425288	30401.9	21768.4	19713.7	25921.1	31727.5	45202	29122.4	9163.29	0.314647	22114.3	23536.2	19609.2	17295.9	15485.8	30074.2	21352.6	5202.51	0.243648	0.179654	0.416314	0.65259	-1.53236	0.0930736	0.67332	0.733201	-1.36388	0.025974	0.103425	0.47848
Q13838	16	4	138.565	0.0195904	0.0440056	1.46071	0.740869	Intermidiate	Advanced	49447.7	Spliceosome RNA helicase DDX39B OS=Homo sapiens OX=9606 GN=DDX39B PE=1 SV=1	8046.62	8185.02	13692.8	12516	10501.5	14669.8	11268.6	2809.95	0.24936	16489.8	13915.1	10872.4	12087.2	11388.5	17621.2	13729	2797.81	0.203788	8717.61	9740.43	8342.83	8938.74	11183.5	9470.18	9398.87	1009.71	0.107429	0.24026	0.476176	1.21834	1.21834	0.004329	0.412974	0.684598	-1.46071	0.484848	0.662629	0.834074
P18669	17	10	171.552	0.0198564	0.0443889	1.9327	0.738884	initial stage	Advanced	28918	Phosphoglycerate mutase 1 OS=Homo sapiens OX=9606 GN=PGAM1 PE=1 SV=2	583254	545087	320425	313610	207887	240246	368418	158033	0.428949	159639	121366	357623	123528	245161	210473	202965	90113	0.443983	226899	200634	124570	252549	146329	192764	190624	48125.8	0.252465	0.0930736	0.288753	0.550909	-1.81518	0.937229	0.937	0.939197	-1.06474	0.0151515	0.0739003	0.517412
P54868	21	16	226.826	0.0199398	0.0444596	2.12749	0.738266	initial stage	Advanced	57148.8	Hydroxymethylglutaryl-CoA synthase_ mitochondrial OS=Homo sapiens OX=9606 GN=HMGCS2 PE=1 SV=1	303787	563533	169333	194351	215799	142743	264924	156293	0.589953	206004	245606	128079	147737	127137	210293	177476	49781.2	0.280496	92077	167942	116824	90731.4	140282	139291	124525	30349.9	0.243726	0.309524	0.553962	0.669911	-1.49273	0.0930736	0.67332	0.701643	-1.42523	0.004329	0.0364065	0.470038
Q9H560	2	1	11.2646	0.0202114	0.0448535	52.0294	0.736263	initial stage	Advanced	30778.1	Putative ankyrin repeat domain-containing protein 19 OS=Homo sapiens OX=9606 GN=ANKRD19P PE=5 SV=1	16463.7	1233.4	20015.4	8317.84	883.419	17.0646	7821.81	8672.65	1.10878	4416.29	1728	1638.09	623.498	815.789	1335.26	1759.49	1373.7	0.780742	49.1817	123.126	85.83	189.449	354.003	100.416	150.334	110.123	0.732523	0.588745	0.77654	0.224946	-4.4455	0.0021645	0.412974	0.0854421	-11.7038	0.0649351	0.182419	0.0192199
Q8TC12	2	2	11.9703	0.0202156	0.0448535	3.55894	0.736233	Advanced	initial stage	35785.5	Retinol dehydrogenase 11 OS=Homo sapiens OX=9606 GN=RDH11 PE=1 SV=2	2420.64	2522.48	600.024	1409.34	375.638	2626.42	1659.09	1009.19	0.608282	3846.39	2265.32	3333.33	2184.41	4257.84	4779.03	3444.39	1057.8	0.307107	2475.28	4621.27	18563.9	3268.32	4194.37	2304.55	5904.61	6268.96	1.06171	0.0649351	0.240442	2.07607	2.07607	0.699134	0.914815	1.71427	1.71427	0.0411255	0.138339	3.55894
Q9UHK6	3	3	17.289	0.0206011	0.0455777	1.55874	0.733423	initial stage	Advanced	42729	Alpha-methylacyl-CoA racemase OS=Homo sapiens OX=9606 GN=AMACR PE=1 SV=2	74751.6	91071.4	135724	58065.1	68414.9	96820.7	87474.6	27634.6	0.315916	58951.3	64129.7	60333.1	64275.8	71814.9	77040.6	66090.9	6984.66	0.105683	60345.1	74371.5	65818	45308	53893.6	36976.5	56118.8	13662.7	0.243461	0.179654	0.416314	0.755544	-1.32355	0.309524	0.856993	0.849116	-1.1777	0.025974	0.103425	0.641544
P00973	4	3	26.6848	0.020688	0.0455777	1.65356	0.732794	initial stage	Advanced	46655.9	2'-5'-oligoadenylate synthase 1 OS=Homo sapiens OX=9606 GN=OAS1 PE=1 SV=4	30912.4	46871.9	26021.3	19358	22021.4	32322.2	29584.6	9824.33	0.332076	16802.6	14741	19520.1	18109.8	27276.6	23065.9	19919.3	4560.57	0.228952	18548.2	16582	30229.9	13537.6	15423	13027.9	17891.4	6373.17	0.356214	0.0649351	0.240442	0.673302	-1.48522	0.309524	0.856993	0.898194	-1.11335	0.0151515	0.0739003	0.604755
P61247	26	16	235.573	0.020693	0.0455777	1.41675	0.732758	initial stage	Advanced	30173.1	40S ribosomal protein S3a OS=Homo sapiens OX=9606 GN=RPS3A PE=1 SV=2	249440	327489	345407	542016	402349	337697	367400	98575.5	0.268306	314702	239242	274982	295579	264485	275933	277487	25894.8	0.0933188	264505	296764	259891	188904	314371	231523	259326	45146.4	0.174091	0.0411255	0.195135	0.755273	-1.32402	0.484848	0.894933	0.934552	-1.07003	0.025974	0.103425	0.705842
Q96PD5	6	4	35.781	0.0208362	0.0457769	2.00342	0.731727	Advanced	initial stage	62787.4	N-acetylmuramoyl-L-alanine amidase OS=Homo sapiens OX=9606 GN=PGLYRP2 PE=1 SV=1	11418.7	8526.47	4294.01	26250.5	14482.8	21344.5	14386.2	8175.38	0.56828	31369.7	27839.1	15563.8	24944.8	13241.1	16442.5	21566.8	7462.73	0.346028	22290.8	25855.6	24901.5	23833	43461.6	32586.7	28821.5	8002.61	0.277661	0.132035	0.348626	1.49914	1.49914	0.309524	0.856993	1.33638	1.33638	0.025974	0.103425	2.00342
P25815	3	1	22.2228	0.0208846	0.0457769	10.5823	0.731379	initial stage	Advanced	10457	Protein S100-P OS=Homo sapiens OX=9606 GN=S100P PE=1 SV=2	1909.9	1202.86	24.9373	141.383	43.1695	663.059	664.219	762.837	1.14847	152.889	0	1526.69	58.3766	44.5699	251.975	339.084	588.759	1.73632	0	350.324	0	26.2789	0	0	62.7672	141.265	2.25062	0.699134	0.845169	0.5105	-1.95886	0.112554	0.765901	0.185108	-5.40225	0.0194805	0.0942403	0.0944978
Q07021	5	3	32.625	0.0209941	0.0459059	4.09751	0.730595	initial stage	Advanced	31761.5	Complement component 1 Q subcomponent-binding protein_ mitochondrial OS=Homo sapiens OX=9606 GN=C1QBP PE=1 SV=1	18682.2	55401.4	6135.22	21767.7	13516.3	40086.7	25931.6	18356.3	0.707873	14583.1	3247.82	11866.4	2649.8	11177.1	19874	10566.4	6649.25	0.629284	3244.83	7439.66	13249	5155.96	5039.87	3842.42	6328.63	3683.84	0.582092	0.0930736	0.288753	0.407471	-2.45416	0.484848	0.894933	0.59894	-1.66962	0.00865801	0.0535135	0.244051
P23743	9	6	69.9711	0.0212153	0.0462777	1.66744	0.72902	initial stage	Advanced	83999	Diacylglycerol kinase alpha OS=Homo sapiens OX=9606 GN=DGKA PE=1 SV=3	33037	30971.6	33388.7	28034.2	17630.1	33693.3	29459.1	6171.14	0.209482	19305.8	21057.3	49562.6	23164	17094	23238.6	25570.4	11985.9	0.468743	16591	17457.6	16801.6	16679.5	23345.4	15128.5	17667.2	2884.91	0.163292	0.24026	0.476176	0.867995	-1.15208	0.0649351	0.67332	0.690926	-1.44733	0.004329	0.0364065	0.599721
Q9UL46	8	4	69.1498	0.0212872	0.0463229	1.93397	0.72851	Intermidiate	initial stage	27572.8	Proteasome activator complex subunit 2 OS=Homo sapiens OX=9606 GN=PSME2 PE=1 SV=4	16927.5	29536.7	16779.9	11627.1	6374.9	11275.9	15420.3	7959.61	0.516176	23851.1	17782	31425.3	21131.4	39484.8	45260.3	29822.5	10866.6	0.364377	29944.4	18999.4	23236.2	38181.3	27125.9	15331.6	25469.8	8172.94	0.320887	0.0151515	0.117745	1.93397	1.93397	0.484848	0.894933	0.854047	-1.1709	0.0649351	0.182419	1.6517
P62917	9	6	57.7143	0.0217371	0.0469765	1.81246	0.725348	initial stage	Advanced	28252.8	60S ribosomal protein L8 OS=Homo sapiens OX=9606 GN=RPL8 PE=1 SV=2	23108.4	27549.2	26042.3	18331.6	14587.1	26673.2	22715.3	5206.54	0.229208	12140	11318.7	25112.8	13464.3	15068.8	16805.5	15651.7	5041.35	0.322097	12354.3	16107.5	17698.1	4807.04	8733.32	15497	12532.9	4947.74	0.394781	0.0411255	0.195135	0.689037	-1.4513	0.699134	0.914815	0.800736	-1.24885	0.0151515	0.0739003	0.551736
P0C0S5	5	1	90.4615	0.0217432	0.0469765	1.88722	0.725306	Advanced	initial stage	13552.8	Histone H2A.Z OS=Homo sapiens OX=9606 GN=H2AZ1 PE=1 SV=2	8402.99	10547	5491.34	5639.85	8115.55	5722.47	7319.87	2046.38	0.279566	10550.4	7932.61	8666.44	13120.4	11614.6	13495.6	10896.7	2284.49	0.20965	17861.1	7085.66	8846.69	22118.8	16714.7	10258.3	13814.2	5938.86	0.429909	0.025974	0.153069	1.48865	1.48865	0.588745	0.90515	1.26774	1.26774	0.0411255	0.138339	1.88722
A6NNZ2	18	4	188.245	0.0220561	0.0474338	4.50601	0.723134	Advanced	initial stage	50200	Tubulin beta 8B OS=Homo sapiens OX=9606 GN=TUBB8B PE=1 SV=1	5088.48	1790.91	1346.23	28688.7	11900.8	4016.97	8805.35	10454.8	1.18732	37408.8	7829.89	5120.38	65209.2	9780.88	16695	23674	23455.6	0.990772	19222.9	43388.6	7714.1	26192.6	63102.7	78441	39677	27155.2	0.684406	0.0930736	0.288753	2.6886	2.6886	0.309524	0.856993	1.67597	1.67597	0.025974	0.103425	4.50601
Q96A65	9	6	59.172	0.0220705	0.0474338	2.05236	0.723035	initial stage	Advanced	111240	Exocyst complex component 4 OS=Homo sapiens OX=9606 GN=EXOC4 PE=1 SV=1	20206.4	26194.7	33390.3	22584.4	8465.58	15432.9	21045.7	8622.47	0.409702	9581.19	17300.5	15971.6	8814.19	9630.58	13680.1	12496.4	3655.89	0.292556	9473.26	10358.6	8899.41	11415.8	16052.7	5326.7	10254.4	3513.06	0.342591	0.132035	0.348626	0.593773	-1.68415	0.484848	0.894933	0.820591	-1.21863	0.0649351	0.182419	0.487244
P15259	13	4	113.231	0.0221121	0.0474338	1.90572	0.722748	initial stage	Advanced	28937.3	Phosphoglycerate mutase 2 OS=Homo sapiens OX=9606 GN=PGAM2 PE=1 SV=3	34528.3	46771.1	57555.5	19974.3	17642.6	46279.3	37125.2	15966.9	0.430082	17107.8	12412.9	25286.5	17850.4	23812.7	25809.6	20380	5402.19	0.265073	29502.8	17509.2	21576.8	17145.1	15042.8	16108.7	19480.9	5389.68	0.276665	0.0930736	0.288753	0.548953	-1.82165	0.699134	0.914815	0.955883	-1.04615	0.025974	0.103425	0.524735
P59665	4	3	58.0487	0.0222043	0.047519	14.0652	0.722113	Advanced	initial stage	10543.1	Neutrophil defensin 1 OS=Homo sapiens OX=9606 GN=DEFA1 PE=1 SV=1	6258.44	3405.3	4005.83	8189.62	52164.9	20080.7	15684.1	18880.4	1.20379	8417.13	84888.3	2596.9	47623.5	125850	54097.3	53912.2	46641.7	0.865141	743711	15980.1	244717	112706	27440.5	179048	220600	270841	1.22774	0.179654	0.416314	3.43737	3.43737	0.179654	0.829849	4.09184	4.09184	0.0151515	0.0739003	14.0652
P51888	5	3	44.251	0.0225162	0.0480728	2.02999	0.71998	initial stage	Advanced	44209.1	Prolargin OS=Homo sapiens OX=9606 GN=PRELP PE=1 SV=1	30506	26543.4	44166.7	23072.9	45771.8	22647.1	32118	10361.3	0.322602	18873	20432.7	8058.44	20566.9	31207.3	20908	20007.7	7359.45	0.367831	14855.6	21657.9	13406.1	21100	5923.71	17987	15821.7	5854.04	0.37	0.025974	0.153069	0.622945	-1.60528	0.484848	0.894933	0.790781	-1.26457	0.0021645	0.0279763	0.492613
P09871	5	4	32.7371	0.0229443	0.0486427	2.11088	0.717086	initial stage	Intermidiate	78224.3	Complement C1s subcomponent OS=Homo sapiens OX=9606 GN=C1S PE=1 SV=1	133290	147963	292749	109134	78166.9	67019.6	138054	81878.2	0.593089	41049.2	52479.7	141248	49862.8	58497.3	49268.9	65401	37582	0.57464	61260.9	45286.8	111334	68156.8	68906.6	45636.9	66763.6	24211.2	0.362641	0.025974	0.153069	0.473735	-2.11088	0.588745	0.90515	1.02084	1.02084	0.0411255	0.138339	0.483606
P49748	29	19	234.965	0.0233038	0.0492894	1.30558	0.714685	initial stage	Advanced	70789.5	Very long-chain specific acyl-CoA dehydrogenase_ mitochondrial OS=Homo sapiens OX=9606 GN=ACADVL PE=1 SV=1	145082	199992	184835	176134	170751	169871	174444	18222.1	0.104458	203981	142426	161895	138839	119660	138447	150875	29280.8	0.194074	103886	139231	152185	115716	151033	139638	133615	19597.2	0.146669	0.0930736	0.288753	0.864888	-1.15622	0.588745	0.90515	0.8856	-1.12918	0.00865801	0.0535135	0.765945
Q5VTE0	30	11	384.26	0.0234474	0.0494774	1.63585	0.713734	Advanced	initial stage	50527.3	Putative elongation factor 1-alpha-like 3 OS=Homo sapiens OX=9606 GN=EEF1A1P5 PE=5 SV=1	685314	529531	554022	350732	341678	891323	558766	208754	0.373598	806471	423663	833108	674358	952642	930646	770148	196761	0.255485	786308	1.26839e+06	887444	919917	913464	708828	914059	192217	0.210289	0.132035	0.348626	1.3783	1.3783	0.588745	0.90515	1.18686	1.18686	0.0151515	0.0739003	1.63585
P08603	22	15	156.207	0.0235773	0.0496358	1.67469	0.712877	initial stage	Intermidiate	143773	Complement factor H OS=Homo sapiens OX=9606 GN=CFH PE=1 SV=4	119250	168621	110475	268179	128036	86596.2	146860	65213.6	0.444054	85306.1	97651.5	89745.8	83906.2	91169.7	78381.8	87693.5	6666.44	0.0760197	84125.4	74433.5	136457	106413	100639	87394.5	98243.6	21984.9	0.223779	0.0151515	0.117745	0.597125	-1.67469	0.484848	0.894933	1.12031	1.12031	0.0930736	0.235146	0.668963
P18206	55	38	472.092	0.0238082	0.04989	1.38491	0.711361	initial stage	Intermidiate	124370	Vinculin OS=Homo sapiens OX=9606 GN=VCL PE=1 SV=4	686355	648439	924306	716324	982658	652046	768355	146687	0.190911	646987	593912	585100	516942	477124	508754	554803	64083.4	0.115507	516693	803232	510671	549764	641178	830608	642024	143545	0.223582	0.0021645	0.0426468	0.722066	-1.38491	0.393939	0.865099	1.15721	1.15721	0.132035	0.295994	0.835583
P19338	28	20	244.636	0.0238938	0.0499536	1.46548	0.710802	initial stage	Advanced	76671.5	Nucleolin OS=Homo sapiens OX=9606 GN=NCL PE=1 SV=3	195282	243265	263168	150388	128660	213824	199098	52194.5	0.262155	119306	135938	176814	130551	159595	172976	149197	23888	0.160111	149686	138458	172600	121973	106848	125588	135859	23185.1	0.170656	0.132035	0.348626	0.749363	-1.33447	0.393939	0.865099	0.910602	-1.09817	0.025974	0.103425	0.682371
Q6GMV3	2	1	11.5253	0.0242436	0.0504521	2.66573	0.708531	initial stage	Advanced	15919.5	Putative peptidyl-tRNA hydrolase PTRHD1 OS=Homo sapiens OX=9606 GN=PTRHD1 PE=1 SV=1	310407	338267	55485.4	331578	259782	179354	245812	110374	0.449018	31528.2	39958.4	320305	50652.9	60287.6	96658.6	99898.5	110319	1.10431	69492.1	150095	77080.6	98800.3	77828.5	79976.5	92212.1	29985.2	0.325177	0.0649351	0.240442	0.406401	-2.46062	0.24026	0.83426	0.923058	-1.08336	0.0649351	0.182419	0.375132
Q8TER5	6	2	35.0886	0.0245038	0.0508314	2.16784	0.706858	Intermidiate	initial stage	166369	Rho guanine nucleotide exchange factor 40 OS=Homo sapiens OX=9606 GN=ARHGEF40 PE=1 SV=3	0.956696	0.0928677	1.03543	1088.01	2680.57	6319.72	1681.73	2503.55	1.48867	3272.4	1854.04	1266.52	7397.98	4194.63	3888.72	3645.71	2165.63	0.594022	1601.75	1705.65	758.872	5049.3	5994.47	4030.46	3190.08	2129.07	0.667402	0.0930736	0.288753	2.16784	2.16784	0.818182	0.921911	0.875023	-1.14283	0.24026	0.433661	1.89691
Q9H3N1	6	5	40.7876	0.0246401	0.0508314	1.42455	0.705986	initial stage	Advanced	32190.5	Thioredoxin-related transmembrane protein 1 OS=Homo sapiens OX=9606 GN=TMX1 PE=1 SV=1	43470.7	42359.8	58708.2	56497	31920.1	43503.7	46076.6	9957.64	0.216111	50884	40637.3	27386.8	43820.3	34985.5	39287.9	39500.3	7958.78	0.201487	32010.5	36853.6	36190.2	26187.4	31100.8	31725.3	32344.6	3874.87	0.1198	0.309524	0.553962	0.857275	-1.16649	0.0930736	0.67332	0.818846	-1.22123	0.0151515	0.0739003	0.701976
P14314	12	7	87.7949	0.0246418	0.0508314	1.57548	0.705975	initial stage	Advanced	60395	Glucosidase 2 subunit beta OS=Homo sapiens OX=9606 GN=PRKCSH PE=1 SV=2	143586	160969	245748	111264	121506	160502	157262	47823.4	0.3041	103326	101722	136002	92016.4	155789	128753	119602	24526.7	0.20507	100060	107924	127372	119838	62376.6	81342.9	99819	24368	0.244122	0.0930736	0.288753	0.760522	-1.31489	0.24026	0.83426	0.834596	-1.19818	0.0151515	0.0739003	0.634729
P39019	8	3	69.658	0.0247539	0.0509286	1.89508	0.705261	initial stage	Advanced	16060.5	40S ribosomal protein S19 OS=Homo sapiens OX=9606 GN=RPS19 PE=1 SV=2	42337.9	52539.1	74133	32207.9	34328.4	66892.2	50406.4	17286.3	0.342938	28136.2	31880.9	16958.1	32569.2	53180.6	46833.5	34926.5	13105.7	0.375236	34054.6	34442.2	19517.3	16294	28410.7	26873	26598.6	7440.44	0.27973	0.132035	0.348626	0.692897	-1.44322	0.393939	0.865099	0.761561	-1.31309	0.0151515	0.0739003	0.527683
Q8N201	6	1	32.2365	0.0252667	0.0517483	1.36142	0.702024	initial stage	Intermidiate	246522	Integrator complex subunit 1 OS=Homo sapiens OX=9606 GN=INTS1 PE=1 SV=2	26201.1	23014.9	23795.5	20272.8	32447.3	19267.1	24166.5	4761.1	0.197013	13679.6	21794.4	22889.7	17533	16530.9	14078.2	17751	3856.35	0.217247	15226.3	21900.6	19403.3	18597.8	21033.6	15362.1	18587.3	2804.52	0.150884	0.025974	0.153069	0.734529	-1.36142	0.699134	0.914815	1.04711	1.04711	0.0411255	0.138339	0.769135
Q7Z3Z4	6	2	47.7912	0.0253977	0.0518993	3.13666	0.701205	initial stage	Advanced	97900.3	Piwi-like protein 4 OS=Homo sapiens OX=9606 GN=PIWIL4 PE=1 SV=2	372211	352114	408001	159957	103923	172252	261410	130412	0.498881	46548	79104.7	227093	52523.1	131939	78965.5	102695	67998.9	0.662142	127428	89925.2	86496.1	111930	8488.84	75773.4	83340.2	41168.9	0.493986	0.025974	0.153069	0.392853	-2.54548	0.937229	0.937	0.811528	-1.23224	0.00865801	0.0535135	0.318811
P69905	10	6	136.792	0.0254921	0.0519748	1.75853	0.700616	Intermidiate	initial stage	15314.6	Hemoglobin subunit alpha OS=Homo sapiens OX=9606 GN=HBA1 PE=1 SV=2	147933	110369	271246	118574	317560	133868	183258	88275.5	0.4817	319859	513074	229942	278227	336015	256471	322265	101385	0.314602	474242	204808	227121	283232	190008	298720	279689	104536	0.373758	0.0411255	0.195135	1.75853	1.75853	0.309524	0.856993	0.867885	-1.15223	0.132035	0.295994	1.5262
P00387	8	4	64.083	0.0255589	0.051994	1.58728	0.700201	Advanced	initial stage	34463	NADH-cytochrome b5 reductase 3 OS=Homo sapiens OX=9606 GN=CYB5R3 PE=1 SV=3	38665.4	39168.5	34590.1	41429.6	54862.2	98864.8	51263.4	24325	0.474511	69193.3	55261.2	65560.6	54574.3	66000.5	62219.6	62134.9	6015.28	0.09681	123110	80128.3	51870.8	71814.8	75949.6	85342.6	81369.3	23453.9	0.28824	0.0930736	0.288753	1.21207	1.21207	0.0649351	0.67332	1.30956	1.30956	0.0649351	0.182419	1.58728
P26599	20	12	177.511	0.025684	0.0521312	2.14186	0.699425	Advanced	initial stage	57392.5	Polypyrimidine tract-binding protein 1 OS=Homo sapiens OX=9606 GN=PTBP1 PE=1 SV=1	78192.1	92169.8	17292.4	89040.4	49709.2	89125.4	69254.9	29911.2	0.431901	171438	73785.7	93020.8	92771.7	73129.7	131750	105983	38488.5	0.363159	82873.7	250259	130368	113618	155928	156961	148335	57155.7	0.385316	0.132035	0.348626	1.53033	1.53033	0.24026	0.83426	1.39961	1.39961	0.0151515	0.0739003	2.14186
P06753	24	4	259.345	0.0257881	0.0522019	1.53136	0.698782	initial stage	Advanced	33007.1	Tropomyosin alpha-3 chain OS=Homo sapiens OX=9606 GN=TPM3 PE=1 SV=2	40881.9	56595.6	58291.4	31776.8	38967.9	59277.1	47631.8	11845.6	0.248691	28454.2	37757.8	41378.8	37312.8	32214.1	42398.1	36586	5364.56	0.146629	32675.4	28223.9	23586.2	35868.4	46327.2	19944.4	31104.3	9447.37	0.303732	0.179654	0.416314	0.7681	-1.30191	0.24026	0.83426	0.85017	-1.17624	0.0411255	0.138339	0.653016
Q04837	5	4	31.9635	0.0258341	0.0522019	2.30239	0.698497	initial stage	Advanced	17259.7	Single-stranded DNA-binding protein_ mitochondrial OS=Homo sapiens OX=9606 GN=SSBP1 PE=1 SV=1	68285.3	82133	95088.6	42481.2	34942.7	64979.3	64651.7	22888.7	0.354031	26365.8	50852.5	64356.8	14132.2	43145.4	61355.3	43368	19818.9	0.456994	40046.3	40751.5	22676.4	22851.8	12218.9	29936.6	28080.2	11093.4	0.39506	0.132035	0.348626	0.670795	-1.49077	0.132035	0.765901	0.647487	-1.54443	0.00865801	0.0535135	0.434331
P41218	4	2	25.7613	0.0259237	0.0522663	1.8086	0.697945	initial stage	Intermidiate	46121.3	Myeloid cell nuclear differentiation antigen OS=Homo sapiens OX=9606 GN=MNDA PE=1 SV=1	197334	159998	251719	125970	123653	86543.9	157536	59404.8	0.377086	78694.7	101670	131187	59733.8	78248.1	73091.2	87104.2	25495.6	0.292702	107429	103259	76330.8	117300	71180.9	167390	107148	34614.3	0.32305	0.025974	0.153069	0.552915	-1.8086	0.393939	0.865099	1.23012	1.23012	0.0930736	0.235146	0.68015
Q8IXB1	7	4	47.1453	0.0260471	0.0523983	1.78042	0.697188	initial stage	Intermidiate	92391.4	DnaJ homolog subfamily C member 10 OS=Homo sapiens OX=9606 GN=DNAJC10 PE=1 SV=2	26654.8	18191.3	29900.1	16921.2	12302.1	17380.2	20224.9	6646.3	0.328619	10157.4	19578.4	12996.9	10574.4	5530.69	9319.93	11359.6	4699.52	0.413704	17612.8	18352.1	9501.72	9150	11499.1	12866.1	13163.6	3977.27	0.302141	0.0411255	0.195135	0.561664	-1.78042	0.699134	0.914815	1.15881	1.15881	0.132035	0.295994	0.650861
P15531	5	1	36.4884	0.0261632	0.0525152	2.34848	0.696478	initial stage	Advanced	17319.8	Nucleoside diphosphate kinase A OS=Homo sapiens OX=9606 GN=NME1 PE=1 SV=1	12119.9	11192.6	30801.4	18456	23793	6028.73	17065.3	9128.29	0.534904	10665	16741.4	8002.64	4209.1	3268.02	4440.02	7887.69	5155.08	0.65356	8345.97	6551.44	6880.42	6331.63	8090.67	7398.92	7266.51	824.183	0.113422	0.0411255	0.195135	0.462207	-2.16353	0.818182	0.921911	0.921247	-1.08549	0.0649351	0.182419	0.425807
Q32MZ4	7	5	38.9673	0.0262986	0.0526702	1.33719	0.695652	initial stage	Intermidiate	89880.5	Leucine-rich repeat flightless-interacting protein 1 OS=Homo sapiens OX=9606 GN=LRRFIP1 PE=1 SV=2	54929.8	47009.7	74876.2	51937.4	44824.6	57826	55233.9	10765.6	0.194909	44964.1	45782.3	43490.7	38648.1	36942.9	38007.7	41306	3877.4	0.0938702	50779.7	40330.4	33191.4	51615.3	55104.8	41687.7	45451.5	8369.83	0.184149	0.00865801	0.0805778	0.747837	-1.33719	0.393939	0.865099	1.10036	1.10036	0.132035	0.295994	0.822892
Q14240	24	5	174.698	0.0265168	0.0528008	1.40498	0.694328	Intermidiate	initial stage	46630.5	Eukaryotic initiation factor 4A-II OS=Homo sapiens OX=9606 GN=EIF4A2 PE=1 SV=2	113653	83519	79444.4	105821	147186	86361	102664	25629.7	0.249646	136958	122833	141471	190741	134786	138658	144241	23672.1	0.164114	168632	140826	87884.3	133622	175020	124331	138386	31728.5	0.229275	0.0411255	0.195135	1.40498	1.40498	0.818182	0.921911	0.959406	-1.04231	0.0649351	0.182419	1.34795
P05107	3	1	17.4889	0.0265367	0.0528008	2.28274	0.694208	Intermidiate	initial stage	88032.5	Integrin beta-2 OS=Homo sapiens OX=9606 GN=ITGB2 PE=1 SV=2	443.208	550.724	232.654	459.444	301.475	719.908	451.236	174.597	0.386931	696.778	783.221	655.45	751.549	2233.57	1059.75	1030.05	606.501	0.588806	1719.59	406.148	540.642	1152.89	1130.56	596.293	924.355	500.11	0.541037	0.00865801	0.0805778	2.28274	2.28274	0.699134	0.914815	0.897386	-1.11435	0.0930736	0.235146	2.0485
Q13636	6	4	35.1527	0.0265494	0.0528008	1.82179	0.694131	Intermidiate	initial stage	21911	Ras-related protein Rab-31 OS=Homo sapiens OX=9606 GN=RAB31 PE=1 SV=1	28923	23125.5	7287.45	17379.5	20192.7	22944.9	19975.5	7301.65	0.36553	41206.1	23930	41737.8	20476.6	50441.7	40554.9	36391.2	11619.6	0.319297	33703.7	26764.7	23683.1	30326.8	41373.1	23682.3	29922.3	6832.54	0.228343	0.025974	0.153069	1.82179	1.82179	0.393939	0.865099	0.82224	-1.21619	0.0151515	0.0739003	1.49795
P40429	11	8	80.8755	0.0266946	0.0528008	1.90457	0.693255	initial stage	Advanced	23634.3	60S ribosomal protein L13a OS=Homo sapiens OX=9606 GN=RPL13A PE=1 SV=2	104011	127926	126797	55928.8	42197.5	59900.4	86126.7	38080.4	0.442144	35528.3	35173	83242.7	41468.8	41256.1	43915.6	46764.1	18208.7	0.389373	40918.8	46212.6	77678.6	42667.5	26518.6	37330.3	45221.1	17271.7	0.381938	0.025974	0.153069	0.542969	-1.84173	0.937229	0.937	0.967004	-1.03412	0.0411255	0.138339	0.525053
Q04695	50	20	706.54	0.0267125	0.0528008	2.79277	0.693147	initial stage	Intermidiate	48390.9	Keratin_ type I cytoskeletal 17 OS=Homo sapiens OX=9606 GN=KRT17 PE=1 SV=2	2.07321e+06	1.22478e+06	964787	632325	656665	677613	1.03823e+06	557096	0.536583	287833	333784	526490	299880	471302	311251	371757	101157	0.272106	1.34139e+06	346209	381389	1.63693e+06	267207	367226	723391	601773	0.831879	0.0021645	0.0426468	0.358068	-2.79277	0.393939	0.865099	1.94587	1.94587	0.24026	0.433661	0.696754
P48147	5	4	37.8105	0.026762	0.0528008	2.74775	0.69285	initial stage	Advanced	81612.1	Prolyl endopeptidase OS=Homo sapiens OX=9606 GN=PREP PE=1 SV=2	13273.4	47703.3	7388.58	14800	7298.12	12490.5	17159	15284.7	0.890769	10211.3	6369.19	12603.2	7840.74	6272.35	8480.11	8629.49	2433.19	0.281962	3832.82	8687.09	5159.21	6751.48	8870.37	4167.43	6244.74	2210.28	0.353943	0.179654	0.416314	0.502913	-1.98841	0.24026	0.83426	0.723651	-1.38188	0.025974	0.103425	0.363934
Q14258	12	6	74.6323	0.0267843	0.0528008	2.02025	0.692716	initial stage	Advanced	72627.3	E3 ubiquitin/ISG15 ligase TRIM25 OS=Homo sapiens OX=9606 GN=TRIM25 PE=1 SV=2	84178.3	70871.2	47663.6	63154.8	48092.7	31020	57496.8	19020.7	0.330814	33484.4	45282.3	106501	27665.3	28246.3	34987.8	46027.8	30298.8	0.658273	29342.4	29690.9	18290.3	24208	40827.1	28402.7	28460.2	7439.66	0.261405	0.179654	0.416314	0.800528	-1.24918	0.24026	0.83426	0.618328	-1.61727	0.004329	0.0364065	0.494989
Q9ULK6	4	4	29.541	0.0268304	0.0528008	1.90547	0.692439	initial stage	Advanced	48927.4	RING finger protein 150 OS=Homo sapiens OX=9606 GN=RNF150 PE=1 SV=2	165129	193367	511265	173938	116699	249417	234969	142035	0.604482	147593	155106	109986	149763	155475	145862	143964	17097	0.118759	114020	147653	124588	118910	138412	96293	123313	18209.2	0.147666	0.0411255	0.195135	0.612693	-1.63214	0.0930736	0.67332	0.856552	-1.16747	0.025974	0.103425	0.524804
P01833	3	2	17.457	0.0268911	0.0528054	2.28925	0.692076	initial stage	Advanced	84481.2	Polymeric immunoglobulin receptor OS=Homo sapiens OX=9606 GN=PIGR PE=1 SV=4	4871.2	4658.83	6877.82	2396.21	2690.14	9217.9	5118.68	2587.68	0.505537	2060.1	1929.92	2410.38	3274.53	4459.81	6015.16	3358.32	1606.45	0.47835	2271.43	3355.86	2252.22	1870.22	1658.32	2007.76	2235.97	595.854	0.266486	0.179654	0.416314	0.65609	-1.52418	0.179654	0.829849	0.6658	-1.50195	0.00865801	0.0535135	0.436825
Q9H223	12	8	84.3423	0.0271236	0.0531467	1.39962	0.690688	initial stage	Advanced	61403.4	EH domain-containing protein 4 OS=Homo sapiens OX=9606 GN=EHD4 PE=1 SV=1	102463	108059	70441.1	86326.8	81789.2	74136.2	87202.6	15163.3	0.173886	73037.5	83168.5	111902	49342.6	70552	69663.3	76277.7	20635.6	0.270532	64802.4	60555	59852.6	61764.5	66954.7	59897.6	62304.5	2933.3	0.0470801	0.309524	0.553962	0.874719	-1.14322	0.0649351	0.67332	0.816811	-1.22427	0.0021645	0.0279763	0.71448
Q5T9S5	7	4	37.6345	0.0276015	0.0539663	1.71667	0.687863	initial stage	Advanced	170103	Coiled-coil domain-containing protein 18 OS=Homo sapiens OX=9606 GN=CCDC18 PE=1 SV=1	76950.1	90216.9	111369	62321.9	154578	99624.4	99176.6	32095.9	0.323623	70195.4	68694.9	76420.6	71895	65514.7	76453.4	71529	4342.66	0.0607119	56402.5	70963.4	78267.8	61527.2	21414.8	58059.7	57772.5	19657	0.340249	0.0649351	0.240442	0.721228	-1.38652	0.179654	0.829849	0.80768	-1.23811	0.0151515	0.0739003	0.582522
P37802	19	15	182.296	0.0284099	0.0552025	1.61992	0.683166	Advanced	initial stage	22562.6	Transgelin-2 OS=Homo sapiens OX=9606 GN=TAGLN2 PE=1 SV=3	158409	151469	174521	176250	199221	113246	162186	29140.3	0.179672	161134	202509	134965	155671	155348	248714	176390	41794.3	0.236942	240350	195117	377289	203500	164537	395579	262729	98989.9	0.376776	0.818182	0.920321	1.08758	1.08758	0.0649351	0.67332	1.48947	1.48947	0.025974	0.103425	1.61992
Q9H0R4	4	3	26.2135	0.0284167	0.0552025	4.41593	0.683127	initial stage	Advanced	28764.1	Haloacid dehalogenase-like hydrolase domain-containing protein 2 OS=Homo sapiens OX=9606 GN=HDHD2 PE=1 SV=1	6363.97	4155.67	628.775	4584.75	1364.38	2900.73	3333.05	2135.68	0.640758	1297.26	437.083	1331.73	431.373	2234.82	3617.25	1558.25	1211.9	0.77773	359.785	1564.43	110.066	606.443	1499.36	388.575	754.778	622.533	0.824789	0.0930736	0.288753	0.467516	-2.13896	0.24026	0.83426	0.484374	-2.06452	0.025974	0.103425	0.226453
O75874	28	19	314.269	0.0288241	0.055874	1.72524	0.680798	initial stage	Advanced	46944.5	Isocitrate dehydrogenase [NADP] cytoplasmic OS=Homo sapiens OX=9606 GN=IDH1 PE=1 SV=2	289674	461234	243895	345199	244223	364949	324863	83563.8	0.257228	253498	186066	272241	282215	228626	620105	307125	157154	0.511694	128848	438816	138060	128139	145278	150656	188300	123048	0.653469	0.393939	0.630322	0.945401	-1.05775	0.0411255	0.660196	0.613103	-1.63105	0.0411255	0.138339	0.579629
Q13630	2	1	11.8406	0.029099	0.0561903	64.5902	0.679241	initial stage	Intermidiate	36120.8	GDP-L-fucose synthase OS=Homo sapiens OX=9606 GN=GFUS PE=1 SV=1	4695.74	4158.49	0	18115.2	3151.08	5532.2	5942.12	6263.96	1.05416	0	496.494	10.2533	45.2366	0	0	91.9972	198.935	2.16241	14.7074	0	611.432	151.437	166.077	11.1787	159.139	233.561	1.46766	0.0281385	0.164238	0.0154822	-64.5902	0.25974	0.856993	1.72982	1.72982	0.04329	0.145441	0.0267814
Q08257	18	10	124.484	0.0291115	0.0561903	1.32457	0.679171	initial stage	Advanced	35377.8	Quinone oxidoreductase OS=Homo sapiens OX=9606 GN=CRYZ PE=1 SV=1	220819	228390	322606	199630	187219	223539	230367	47866.9	0.207785	154033	202379	204556	166846	161162	173983	177160	21418.6	0.1209	157696	149758	245589	197240	158733	134495	173918	40773.1	0.234438	0.025974	0.153069	0.769033	-1.30033	0.393939	0.865099	0.981703	-1.01864	0.0649351	0.182419	0.754962
P46926	4	1	22.072	0.0291847	0.0562118	1.86533	0.678758	Advanced	initial stage	32839.7	Glucosamine-6-phosphate isomerase 1 OS=Homo sapiens OX=9606 GN=GNPDA1 PE=1 SV=1	1786.17	2219.92	1283.73	3635.47	2895.62	3097.04	2486.32	879.598	0.353774	3649.95	5688.71	3557.1	3034.13	2138.59	2152.29	3370.13	1311.63	0.389192	3562.92	2639.66	4867.51	4566.9	7212.95	4976.93	4637.81	1546.1	0.333368	0.309524	0.553962	1.35547	1.35547	0.179654	0.829849	1.37615	1.37615	0.025974	0.103425	1.86533
Q9NX94	2	1	10.8203	0.0304142	0.0583318	2.00721	0.671938	initial stage	Advanced	38854.6	WW domain binding protein 1-like OS=Homo sapiens OX=9606 GN=WBP1L PE=1 SV=2	23250.4	29641.9	38746.2	20334.8	37947.3	27045.6	29494.4	7562.43	0.256402	27253.8	26112.7	19949.2	20660.8	21228.8	22464.3	22944.9	3032.11	0.132147	14688.4	17542.3	20062.4	17497.1	2175.32	16199.7	14694.2	6383.97	0.434454	0.132035	0.348626	0.777943	-1.28544	0.004329	0.412974	0.640412	-1.56149	0.0021645	0.0279763	0.498204
P60660	14	8	133.055	0.0305649	0.0584968	1.79758	0.671117	Advanced	initial stage	17101.2	Myosin light polypeptide 6 OS=Homo sapiens OX=9606 GN=MYL6 PE=1 SV=2	23181.7	14776.5	11781.2	16045.1	57217	54886	29647.9	20805	0.701736	59193.3	35337.5	40119.3	37281.5	45707.3	47087.8	44121.1	8699.8	0.19718	37622.8	70198.1	31480.8	58550	49295.3	72619.9	53294.5	16877.5	0.316684	0.24026	0.476176	1.48817	1.48817	0.393939	0.865099	1.20791	1.20791	0.0649351	0.182419	1.79758
Q3SY84	14	4	104.714	0.0307427	0.0587129	2.74186	0.670152	initial stage	Advanced	57804.9	Keratin_ type II cytoskeletal 71 OS=Homo sapiens OX=9606 GN=KRT71 PE=1 SV=3	14525.8	29615.4	43953.6	14694.6	4950.34	10940.4	19780	14371	0.72654	4301.26	6665.11	13160.5	5023.62	9626.53	8777.33	7925.72	3291.46	0.415289	6555.79	6903.2	10135	8699.34	4997.32	5993.92	7214.09	1879.92	0.26059	0.0649351	0.240442	0.400693	-2.49568	0.818182	0.921911	0.910213	-1.09864	0.0649351	0.182419	0.364716
Q92817	13	11	83.5585	0.0308244	0.0587451	1.89231	0.66971	initial stage	Advanced	232916	Envoplakin OS=Homo sapiens OX=9606 GN=EVPL PE=1 SV=3	128610	87302.9	138160	180631	75763.7	67587.6	113009	43725.9	0.386923	76912.6	42911	124353	80142.3	52077.5	46185.3	70430.4	30744.1	0.436518	59463.9	71992.8	29968	61930.2	58862.1	76104.5	59720.2	16186.1	0.271031	0.0930736	0.288753	0.623227	-1.60455	0.699134	0.914815	0.847933	-1.17934	0.0151515	0.0739003	0.528455
Q86SZ2	2	1	12.0509	0.0311604	0.0592607	2.77338	0.667901	Advanced	initial stage	18211.1	Trafficking protein particle complex subunit 6B OS=Homo sapiens OX=9606 GN=TRAPPC6B PE=1 SV=1	11472.7	6155.19	312.704	6709.76	96.6419	7371.02	5353.01	4405.49	0.822993	9349.18	10922.2	14794.7	5812.65	10764.6	11468.7	10518.7	2930	0.278552	12436.6	10616.8	16276.8	20073.1	14040.7	15631.5	14845.9	3296.27	0.222032	0.132035	0.348626	1.965	1.965	0.0649351	0.67332	1.41139	1.41139	0.004329	0.0364065	2.77338
Q9P0L0	6	3	39.0718	0.0313072	0.059415	1.97719	0.667116	initial stage	Advanced	28121.4	Vesicle-associated membrane protein-associated protein A OS=Homo sapiens OX=9606 GN=VAPA PE=1 SV=3	10471.5	16417	4870.01	7488.94	7243.58	8138.9	9104.99	4006.94	0.440082	5126.3	5478.59	15838.7	5985.5	8655.93	4623.16	7618.03	4267.94	0.560242	4869.81	5011.68	3761.39	5605.39	4837.69	3544.14	4605.02	790.889	0.171745	0.393939	0.630322	0.836687	-1.19519	0.0649351	0.67332	0.604489	-1.65429	0.00865801	0.0535135	0.505769
P61224	10	3	88.7848	0.0315507	0.0597519	1.59856	0.665819	initial stage	Advanced	21052.9	Ras-related protein Rap-1b OS=Homo sapiens OX=9606 GN=RAP1B PE=1 SV=1	112365	123969	90534	69979.9	50750.3	74488.9	87014.6	27505.9	0.316107	45648.7	37172.6	94063.2	56113.6	49147	70663.2	58801.4	20617.1	0.350623	59267.9	48857.2	62499.1	56357.4	55542.8	44074.9	54433.2	6808.11	0.125073	0.0930736	0.288753	0.675764	-1.47981	0.937229	0.937	0.925713	-1.08025	0.025974	0.103425	0.625564
P01877	12	5	137.023	0.0316873	0.0598853	7.75273	0.665094	initial stage	Intermidiate	37389.8	Immunoglobulin heavy constant alpha 2 OS=Homo sapiens OX=9606 GN=IGHA2 PE=1 SV=4	10622.3	4329.57	12248.3	113621	77656.6	6322.02	37466.7	46560.5	1.24272	4429.29	6408.97	5548.49	4019.56	6273.12	2316.84	4832.71	1563.67	0.323559	8480.51	3619.03	5642.16	7809.22	7251.83	6604.26	6567.83	1744.76	0.265652	0.0411255	0.195135	0.128987	-7.75273	0.0930736	0.67332	1.35904	1.35904	0.179654	0.362914	0.175298
O15360	2	1	9.3766	0.0320376	0.0604212	1.58014	0.663248	Advanced	initial stage	164943	Fanconi anemia group A protein OS=Homo sapiens OX=9606 GN=FANCA PE=1 SV=2	1023.1	982.305	1067.55	1623.79	716.944	1139.19	1092.15	297.684	0.272567	950.364	1151.2	1836.17	939.744	840.909	910.2	1104.76	373.003	0.337631	1473	1140.37	1138.12	2237.17	1876.5	2489.32	1725.75	569.062	0.329749	0.699134	0.845169	1.01155	1.01155	0.0411255	0.660196	1.56209	1.56209	0.025974	0.103425	1.58014
P02675	45	32	576.634	0.0324984	0.0609452	3.11182	0.660843	Advanced	initial stage	56612.6	Fibrinogen beta chain OS=Homo sapiens OX=9606 GN=FGB PE=1 SV=2	320494	177123	261482	1.15832e+06	1.38569e+06	174588	579616	543886	0.938354	833295	1.15421e+06	308374	744695	384531	276279	616898	351304	0.569468	1.80947e+06	544817	4.70387e+06	1.7423e+06	1.29291e+06	728609	1.80366e+06	1.51105e+06	0.837765	0.588745	0.77654	1.06432	1.06432	0.0649351	0.67332	2.92376	2.92376	0.0411255	0.138339	3.11182
Q99873	9	7	62.0879	0.0325174	0.0609452	2.04071	0.660744	Advanced	initial stage	43089	Protein arginine N-methyltransferase 1 OS=Homo sapiens OX=9606 GN=PRMT1 PE=1 SV=3	57525.9	53970.9	37044.4	60862.2	62738.3	65106.2	56208	10173.2	0.180992	89345.5	113933	62822.1	79704.4	63817.4	64651.2	79045.6	20129.4	0.254655	111431	55580.3	88487	82958.8	263219	86549.1	114704	74901.2	0.652994	0.0151515	0.117745	1.40631	1.40631	0.484848	0.894933	1.45112	1.45112	0.025974	0.103425	2.04071
Q13351	4	3	31.4509	0.0326564	0.0610353	3.64143	0.660024	Advanced	initial stage	38677	Krueppel-like factor 1 OS=Homo sapiens OX=9606 GN=KLF1 PE=1 SV=1	12473.7	6377.62	1023.86	11792.6	4866.97	10999.1	7922.3	4571.01	0.57698	32328.4	5557.98	19030.3	1432.76	20129.9	18243.2	16120.4	11126.9	0.690237	23472.9	19259.9	19742.4	26904.4	45054.5	38657.2	28848.5	10643.2	0.368932	0.179654	0.416314	2.03481	2.03481	0.0649351	0.67332	1.78957	1.78957	0.0021645	0.0279763	3.64143
P84085	12	3	110.223	0.0327003	0.0610353	1.56124	0.659797	initial stage	Advanced	20643.8	ADP-ribosylation factor 5 OS=Homo sapiens OX=9606 GN=ARF5 PE=1 SV=2	91285.6	85724	99521.3	110049	62110.7	70662.9	86559	17850.8	0.206227	66632.6	58485.2	39714.7	73698.8	66062.5	58894.7	60581.4	11673.7	0.192695	79221	62995.1	44543.2	58014.3	24321.3	63559.5	55442.4	18880	0.340535	0.025974	0.153069	0.699886	-1.4288	0.588745	0.90515	0.915172	-1.09269	0.025974	0.103425	0.640516
Q8N163	13	7	90.0237	0.0331554	0.0617574	1.70443	0.657458	initial stage	Advanced	103529	Cell cycle and apoptosis regulator protein 2 OS=Homo sapiens OX=9606 GN=CCAR2 PE=1 SV=2	93538.8	86930.9	134547	206870	161651	122511	134342	44852.7	0.333871	131024	113843	81604.5	91188.6	89764.1	114659	103680	19018.4	0.183433	83337.6	84786.6	60219.7	34372.9	117195	93001.6	78818.9	28464.9	0.361144	0.179654	0.416314	0.771767	-1.29573	0.24026	0.83426	0.76021	-1.31543	0.0151515	0.0739003	0.586705
Q71DI3	15	2	184.156	0.0332556	0.0618167	3.94814	0.656947	Advanced	initial stage	15445.1	Histone H3.2 OS=Homo sapiens OX=9606 GN=H3C15 PE=1 SV=3	2486.62	2075.42	38.687	1577.25	4705.69	1961.25	2140.82	1514.68	0.707522	2739.38	2569.96	3181.16	1167.35	5726.99	5033.76	3403.1	1687.72	0.495936	12384.4	3288.53	4687.56	9071.63	12107.7	9173.59	8452.24	3756.73	0.444466	0.132035	0.348626	1.58963	1.58963	0.025974	0.660196	2.48369	2.48369	0.00865801	0.0535135	3.94814
Q9UJZ1	3	2	20.7704	0.0334689	0.0620035	4.65605	0.655861	Advanced	initial stage	38648.2	Stomatin-like protein 2_ mitochondrial OS=Homo sapiens OX=9606 GN=STOML2 PE=1 SV=1	574.005	3118.69	487.684	895.873	143.9	2175.62	1232.63	1160.51	0.941492	6520.55	2219.25	3882.44	2297.62	1865.99	7123.72	3984.93	2312.85	0.580399	2137.49	1888.76	23892.6	3475.84	2013.37	1027.04	5739.18	8928.07	1.55564	0.025974	0.153069	3.23287	3.23287	0.393939	0.865099	1.44022	1.44022	0.132035	0.295994	4.65605
P62081	14	7	133.098	0.03352	0.0620035	1.60192	0.655602	Advanced	initial stage	22126.9	40S ribosomal protein S7 OS=Homo sapiens OX=9606 GN=RPS7 PE=1 SV=1	35968.7	47450.4	24652.7	43399.4	13901.8	48572.7	35657.6	13858.7	0.388661	45043.6	33078.5	55150.9	57797.6	59592.8	49856.1	50086.6	9901.85	0.197695	44301.8	74678.7	65479.3	60465.5	51876.1	45922.3	57120.6	11887.6	0.208113	0.0649351	0.240442	1.40465	1.40465	0.393939	0.865099	1.14044	1.14044	0.025974	0.103425	1.60192
P07195	27	16	294.169	0.0335615	0.0620035	1.76036	0.655392	initial stage	Advanced	36923.7	L-lactate dehydrogenase B chain OS=Homo sapiens OX=9606 GN=LDHB PE=1 SV=2	308773	308331	348577	206611	165156	200577	256338	74641.9	0.291186	191881	145226	286777	124180	193472	163068	184100	56982.3	0.309517	122436	242503	61854.7	134811	194770	117324	145616	63676.8	0.437291	0.0411255	0.195135	0.718195	-1.39238	0.309524	0.856993	0.790962	-1.26428	0.025974	0.103425	0.568065
P08133	45	30	367.836	0.0339376	0.0625705	1.24985	0.653495	initial stage	Advanced	76215.6	Annexin A6 OS=Homo sapiens OX=9606 GN=ANXA6 PE=1 SV=3	222268	253541	341537	229202	235811	316782	266523	50231.9	0.188471	229849	219811	205694	212705	261093	227945	226183	19377	0.0856695	216832	236198	241830	187326	189640	207640	213244	22879.1	0.107291	0.0930736	0.288753	0.848642	-1.17835	0.484848	0.894933	0.942795	-1.06068	0.0649351	0.182419	0.800096
P40926	23	13	265.216	0.0341952	0.0629145	1.54163	0.652206	initial stage	Advanced	35959.6	Malate dehydrogenase_ mitochondrial OS=Homo sapiens OX=9606 GN=MDH2 PE=1 SV=3	356563	650511	877921	380018	437418	530114	538757	198120	0.367736	325968	351382	442901	359711	487364	465971	405549	67982.3	0.16763	357295	374755	281778	345628	401544	335831	349472	40484.9	0.115846	0.24026	0.476176	0.752749	-1.32846	0.24026	0.83426	0.861724	-1.16046	0.025974	0.103425	0.648663
P07205	20	7	171.721	0.0342837	0.0629145	1.38396	0.651765	initial stage	Advanced	45195.4	Phosphoglycerate kinase 2 OS=Homo sapiens OX=9606 GN=PGK2 PE=1 SV=3	74368.9	52322.2	61980.4	73505	66254.2	44631.4	62177	11820.3	0.190107	64789.3	33899.9	38710.5	49273.3	44999.9	52251.3	47320.7	10889.6	0.230123	50575	47501.3	33714.6	48319.2	35847.7	53604.1	44927	8166.75	0.181778	0.0649351	0.240442	0.761064	-1.31395	0.818182	0.921911	0.949415	-1.05328	0.0411255	0.138339	0.722566
Q9H8W3	2	1	18.7599	0.0343326	0.0629145	1.914	0.651521	initial stage	Advanced	27135.3	Protein FAM204A OS=Homo sapiens OX=9606 GN=FAM204A PE=1 SV=1	304169	271625	384113	377814	724411	396116	409708	161926	0.395224	285009	401010	231085	303421	259203	180873	276767	74572.9	0.269443	414465	141993	148877	240489	66043.1	272487	214059	122985	0.574536	0.0930736	0.288753	0.675522	-1.48034	0.309524	0.856993	0.773427	-1.29295	0.0649351	0.182419	0.522467
O95171	2	1	13.1653	0.0345368	0.0631239	2.03025	0.650507	initial stage	Advanced	78065.1	Sciellin OS=Homo sapiens OX=9606 GN=SCEL PE=1 SV=2	159639	104182	292029	199433	283796	284654	220622	78633.6	0.356418	142022	165072	60717.4	198414	56166	39092.4	110247	66677.9	0.604804	161251	85767.6	49208.3	81810.5	109284	164682	108667	46225.8	0.425389	0.0411255	0.195135	0.499711	-2.00116	0.937229	0.937	0.985669	-1.01454	0.0411255	0.138339	0.49255
P55809	2	2	19.6334	0.0345863	0.0631239	2.28409	0.650262	Intermidiate	Advanced	56614	Succinyl-CoA:3-ketoacid coenzyme A transferase 1_ mitochondrial OS=Homo sapiens OX=9606 GN=OXCT1 PE=1 SV=1	3726.88	4408.04	3056.88	2335.12	5397.94	4072.67	3832.92	1067.18	0.278426	6332.49	6424.84	4669.99	4854.84	2650.26	10772.6	5950.83	2733.32	0.459317	3811.19	2139.41	2327.15	4419.12	475.722	2459.45	2605.34	1385.27	0.531705	0.0930736	0.288753	1.55256	1.55256	0.00865801	0.48945	0.437811	-2.28409	0.179654	0.362914	0.679727
Q14914	13	7	124.271	0.0346988	0.0632016	2.41601	0.649707	initial stage	Intermidiate	36098	Prostaglandin reductase 1 OS=Homo sapiens OX=9606 GN=PTGR1 PE=1 SV=2	86052.2	59767.3	251270	137447	44641.8	125134	117385	74807.7	0.637282	43278.7	46421.9	67383.1	23744	40630.3	70060.8	48586.5	17480.1	0.359773	75203.4	39972.4	65852.3	90698.6	72170	39986.1	63980.5	20310.1	0.317443	0.0411255	0.195135	0.413905	-2.41601	0.393939	0.865099	1.31684	1.31684	0.179654	0.362914	0.545046
P50990	17	6	139.585	0.0348743	0.0633938	1.49356	0.648842	initial stage	Intermidiate	60191	T-complex protein 1 subunit theta OS=Homo sapiens OX=9606 GN=CCT8 PE=1 SV=4	82333.8	105960	103240	95142.8	70580.1	76875.7	89022.1	14552.5	0.163471	52641.7	67766.4	65051.7	51514.5	49087.1	71561.9	59603.9	9631.31	0.161589	60350.2	66904.2	136139	71310.6	57427.9	52322.5	74075.7	31143.7	0.420431	0.004329	0.0589098	0.669541	-1.49356	0.484848	0.894933	1.2428	1.2428	0.0930736	0.235146	0.832105
O75436	3	2	23.967	0.0349847	0.063467	2.29602	0.6483	Intermidiate	initial stage	38284	Vacuolar protein sorting-associated protein 26A OS=Homo sapiens OX=9606 GN=VPS26A PE=1 SV=2	965.458	1873.85	2129.53	599.056	852.231	1141.05	1260.2	606.122	0.480974	1479.83	4359.28	4784.86	962.795	2686.38	3087.5	2893.44	1518.71	0.52488	5377.78	2530.22	2227.61	3671.41	1106.12	2423.91	2889.51	1467.47	0.507861	0.0649351	0.240442	2.29602	2.29602	0.937229	0.937	0.998642	0.998642	0.0151515	0.0739003	2.29291
P32455	17	7	134.926	0.0352423	0.0636875	1.71236	0.647041	initial stage	Advanced	68444.1	Guanylate-binding protein 1 OS=Homo sapiens OX=9606 GN=GBP1 PE=1 SV=2	38171.1	28179.9	38309.6	40895.5	57815.5	100918	50714.9	26405.3	0.520662	37256.9	25678.1	26631.1	43827.2	25236.1	21055.9	29947.5	8678.2	0.28978	32146.2	30521.1	23375.3	23283.6	33806.3	34569.2	29617	5066.76	0.171076	0.0411255	0.195135	0.590508	-1.69346	0.937229	0.937	0.988961	-1.01116	0.025974	0.103425	0.58399
P11766	20	10	176.923	0.0352469	0.0636875	1.4267	0.647018	initial stage	Intermidiate	40579.7	Alcohol dehydrogenase class-3 OS=Homo sapiens OX=9606 GN=ADH5 PE=1 SV=4	99641.8	93947.1	142712	72510.4	94302.6	79112.2	97037.7	24628.7	0.253805	63018.4	51806.4	89324.2	59378.5	64815.5	79750.4	68015.6	13887.5	0.204181	53478.7	92897.7	70282.1	59417	60890.8	94266.2	71872.1	17664.3	0.245774	0.025974	0.153069	0.700919	-1.4267	0.699134	0.914815	1.0567	1.0567	0.0411255	0.138339	0.740662
P06454	5	5	47.7623	0.0360122	0.0649406	2.39714	0.643319	initial stage	Advanced	12203	Prothymosin alpha OS=Homo sapiens OX=9606 GN=PTMA PE=1 SV=2	124210	127281	265201	71299.2	130940	285935	167478	86781.7	0.518168	51770.8	94567	100218	135761	258679	258709	149951	88353.4	0.589216	77611.3	83651.7	32106.9	140820	49916.5	35088	69865.7	40786.7	0.583786	0.588745	0.77654	0.895347	-1.11689	0.0649351	0.67332	0.465925	-2.14627	0.0649351	0.182419	0.417164
Q8NA23	2	2	11.4087	0.0362362	0.065112	3.96854	0.642248	Intermidiate	initial stage	41752.5	WD repeat-containing protein 31 OS=Homo sapiens OX=9606 GN=WDR31 PE=2 SV=1	1767.05	2560.02	2026.29	4258.65	2057	2990.28	2609.88	918.94	0.3521	3557.83	2069.43	36719.6	5424.53	5214.87	9158.35	10357.4	13130.9	1.26778	4686.69	7415.05	5797.86	7589.18	11118.3	3434.33	6673.57	2696.33	0.404032	0.025974	0.153069	3.96854	3.96854	0.818182	0.921911	0.644327	-1.55201	0.004329	0.0364065	2.55704
P02679	38	26	586.766	0.0362511	0.065112	3.02527	0.642177	Advanced	initial stage	52139	Fibrinogen gamma chain OS=Homo sapiens OX=9606 GN=FGG PE=1 SV=3	492444	379275	567906	934562	1.69045e+06	368840	738913	509899	0.690067	858628	1.76854e+06	366109	772897	717687	500672	830756	494207	0.594889	2.22277e+06	674040	6.08775e+06	2.24925e+06	1.1088e+06	1.06983e+06	2.23541e+06	1.99532e+06	0.892599	0.699134	0.845169	1.12429	1.12429	0.0649351	0.67332	2.69081	2.69081	0.025974	0.103425	3.02527
Q32P51	13	2	113.633	0.036336	0.0651352	1.97106	0.641773	initial stage	Advanced	34396.5	Heterogeneous nuclear ribonucleoprotein A1-like 2 OS=Homo sapiens OX=9606 GN=HNRNPA1L2 PE=2 SV=2	7769.11	13028.7	20358.2	13240.6	18622.2	14073.4	14515.4	4484.36	0.308939	11003.8	6297.11	7378.91	11740.5	11860	10603.3	9813.93	2376.31	0.242137	11119.1	11020.2	4074.41	7985.94	1792.83	8193.04	7364.25	3752.39	0.509541	0.025974	0.153069	0.676106	-1.47906	0.393939	0.865099	0.750388	-1.33264	0.025974	0.103425	0.507342
Q02338	8	5	55.9917	0.0364971	0.0652948	2.08776	0.641007	initial stage	Advanced	38556.4	D-beta-hydroxybutyrate dehydrogenase_ mitochondrial OS=Homo sapiens OX=9606 GN=BDH1 PE=1 SV=3	4189.12	15020.4	7648.83	5925.24	3323.2	4818.34	6820.85	4286.94	0.628506	4780.12	3753.16	3700.41	3554.97	3074.87	4354.99	3869.75	606.204	0.156652	1534.51	3470.65	6018.87	2011.63	3810.35	2756.37	3267.07	1596.73	0.488734	0.0930736	0.288753	0.567342	-1.76261	0.309524	0.856993	0.844257	-1.18447	0.0649351	0.182419	0.478982
Q13442	3	3	18.3292	0.0370449	0.0661441	1.52012	0.638424	initial stage	Advanced	20630	28 kDa heat- and acid-stable phosphoprotein OS=Homo sapiens OX=9606 GN=PDAP1 PE=1 SV=1	49515.4	53703.5	60920.2	27037.3	45098.1	59347.2	49270.3	12399.1	0.251655	30010.1	43864.5	37348.6	39392.5	48546.8	52347.7	41918.4	8069.24	0.192499	45296.7	35798.2	35487.8	23443.5	26613.4	27832.9	32412.1	8024.56	0.247579	0.179654	0.416314	0.850784	-1.17539	0.0649351	0.67332	0.773219	-1.2933	0.0411255	0.138339	0.657842
P08574	5	3	39.1101	0.0373338	0.0665287	1.80232	0.637074	initial stage	Intermidiate	35764.2	Cytochrome c1_ heme protein_ mitochondrial OS=Homo sapiens OX=9606 GN=CYC1 PE=1 SV=3	11496.6	7074.93	4712.1	7794.52	9322.84	4117.59	7419.77	2783.44	0.375138	3839.56	2825.42	6484.44	4640.95	3052.26	3858.07	4116.78	1328.55	0.322714	5085.41	6488.27	4187.01	6367.07	4519.94	11138.1	6297.63	2551.7	0.405183	0.0151515	0.117745	0.55484	-1.80232	0.0649351	0.67332	1.52975	1.52975	0.484848	0.662629	0.848765
P12830	11	6	91.1732	0.0376566	0.0669722	1.56244	0.635575	initial stage	Advanced	97912.5	Cadherin-1 OS=Homo sapiens OX=9606 GN=CDH1 PE=1 SV=3	75232.9	46304.7	84596.5	56260.6	38150.7	91793.3	65389.8	21690.9	0.331717	47779.3	43373.6	62611.4	44144.1	51476.6	54262.9	50608	7215.46	0.142576	33412.4	47609	40310.5	38837.8	58097	32840.3	41851.2	9601.5	0.22942	0.309524	0.553962	0.773943	-1.29208	0.0930736	0.67332	0.826968	-1.20924	0.0930736	0.235146	0.640026
Q5TG30	4	2	21.8804	0.0379541	0.0671577	1.79323	0.634203	initial stage	Intermidiate	69250.2	Rho GTPase-activating protein 40 OS=Homo sapiens OX=9606 GN=ARHGAP40 PE=3 SV=3	12203.6	16291.2	17131.9	8213.16	10309.1	9219	12228	3725.95	0.304707	6208.29	4808.23	4719.96	9299.08	8941.2	6937.06	6818.97	1974.37	0.28954	5896.69	14406.1	8091.59	5679.64	3067.15	9375.97	7752.86	3917.01	0.505234	0.0151515	0.117745	0.557652	-1.79323	0.818182	0.921911	1.13696	1.13696	0.0649351	0.182419	0.634026
P60709	43	1	587.503	0.0380349	0.0671577	4.56464	0.633831	initial stage	Advanced	42079	Actin_ cytoplasmic 1 OS=Homo sapiens OX=9606 GN=ACTB PE=1 SV=1	11127.2	24854.3	5538.18	5459.31	3087.74	1723.14	8631.64	8573.2	0.993229	3299.64	4860.12	503.367	2963.51	942.921	3707.31	2712.81	1674.59	0.617291	660.506	1829.95	1712.99	1606.5	3038.69	2497.25	1890.98	814.273	0.430609	0.0930736	0.288753	0.314287	-3.18181	0.393939	0.865099	0.697055	-1.43461	0.0151515	0.0739003	0.219075
Q15836	2	2	11.6888	0.0380956	0.0671577	1.59827	0.633553	initial stage	Advanced	11366.1	Vesicle-associated membrane protein 3 OS=Homo sapiens OX=9606 GN=VAMP3 PE=1 SV=3	22277.2	34665.3	38165.4	33010.5	23802.8	20165	28681	7507.82	0.26177	23903.1	18853.5	14191.4	18544.9	13811	24572.3	18979.4	4590.55	0.241871	13672.7	26741	10744.9	9908.75	27669.1	18934	17945.1	7843.22	0.437068	0.0649351	0.240442	0.661739	-1.51117	0.818182	0.921911	0.945504	-1.05764	0.0649351	0.182419	0.625677
P35442	14	8	86.385	0.0381084	0.0671577	1.65142	0.633494	Advanced	Intermidiate	133869	Thrombospondin-2 OS=Homo sapiens OX=9606 GN=THBS2 PE=1 SV=2	15926.7	12208.9	11012.5	21541.9	17956.1	16787.8	15905.7	3856.41	0.242455	20849.5	19914.7	10460.6	16144.5	9178.2	8726.48	14212.3	5473.83	0.385147	16710.9	19761.4	18681.1	18510.3	32837.5	34322.2	23470.6	7905.56	0.336828	0.484848	0.701711	0.893539	-1.11915	0.132035	0.765901	1.65142	1.65142	0.0649351	0.182419	1.47561
A3KMH1	4	3	18.9229	0.0381319	0.0671577	4.51063	0.633387	initial stage	Advanced	215851	von Willebrand factor A domain-containing protein 8 OS=Homo sapiens OX=9606 GN=VWA8 PE=1 SV=2	603.033	2838.12	4312.29	1807.72	3475.68	850.4	2314.54	1479.41	0.639179	3081.78	795.563	329.017	3644.4	1601.08	290.465	1623.72	1438.7	0.886052	260.876	487.98	493.544	548.962	552.431	734.992	513.131	152.774	0.297729	0.393939	0.630322	0.701529	-1.42546	0.24026	0.83426	0.316022	-3.16433	0.004329	0.0364065	0.221699
P13747	7	4	40.9575	0.0384092	0.0675147	2.44619	0.63212	Intermidiate	initial stage	40285.7	HLA class I histocompatibility antigen_ alpha chain E OS=Homo sapiens OX=9606 GN=HLA-E PE=1 SV=4	6584.11	2615.55	3067.92	8731.97	12725.6	3323.01	6174.7	4001.85	0.648104	12537.5	34131.9	8621.1	6611.58	18427.2	10297.7	15104.5	10168	0.673177	23261	4443.59	11951.1	15944.8	10673	9921.33	12699.1	6365.87	0.501284	0.0649351	0.240442	2.44619	2.44619	0.937229	0.937	0.84075	-1.18941	0.0649351	0.182419	2.05664
P52209	20	15	141.15	0.038575	0.0676748	1.28363	0.631366	Intermidiate	initial stage	53653.3	6-phosphogluconate dehydrogenase_ decarboxylating OS=Homo sapiens OX=9606 GN=PGD PE=1 SV=3	101927	86725.3	74814.1	76291.6	60587.8	87243.7	81264.9	14045.3	0.172834	113175	95329	104928	100990	130267	81193.8	104314	16605.9	0.159192	92955.5	84833.4	86823.9	110563	81738.5	80102.6	89502.8	11252.2	0.125719	0.0411255	0.195135	1.28363	1.28363	0.132035	0.765901	0.858015	-1.16548	0.393939	0.597831	1.10137
Q9P258	5	3	29.6957	0.0393299	0.0687327	1.78971	0.627966	initial stage	Advanced	56826	Protein RCC2 OS=Homo sapiens OX=9606 GN=RCC2 PE=1 SV=2	7251.41	7963.88	12369.3	5435.88	6070.73	9540.25	8105.25	2539.9	0.313365	5582.15	4873.49	2204.61	7285.2	8410.8	5827.33	5697.26	2135.05	0.374751	5593.26	4899.12	4127.01	4552.56	2746.64	5254.25	4528.81	1013.37	0.22376	0.179654	0.416314	0.702911	-1.42266	0.24026	0.83426	0.794909	-1.25801	0.004329	0.0364065	0.55875
Q86VP6	18	14	137.228	0.0402538	0.0700767	1.21281	0.623875	Intermidiate	Advanced	138087	Cullin-associated NEDD8-dissociated protein 1 OS=Homo sapiens OX=9606 GN=CAND1 PE=1 SV=2	130456	123634	116124	100052	121519	117251	118172	10249.8	0.0867357	119361	96666.9	145043	109365	109797	140806	120173	19088.6	0.158843	80032.5	109650	86800.9	100771	105140	112122	99086.1	12922.7	0.130419	0.937229	0.941069	1.01693	1.01693	0.0930736	0.67332	0.824529	-1.21281	0.025974	0.103425	0.838487
P09874	11	9	73.5322	0.0403812	0.0701637	1.68512	0.623316	Advanced	initial stage	113882	Poly [ADP-ribose] polymerase 1 OS=Homo sapiens OX=9606 GN=PARP1 PE=1 SV=4	18073.3	19075.4	17478.4	19386.8	12662.4	15643.5	17053.3	2530.71	0.1484	22895.7	25912	18123.9	25578.8	31504.7	24385.4	24733.4	4362.06	0.176363	25137.3	16837.1	52047	28251.9	34193.6	15954	28736.8	13351.7	0.464619	0.00865801	0.0805778	1.45036	1.45036	0.818182	0.921911	1.16186	1.16186	0.132035	0.295994	1.68512
Q8WVF5	3	1	16.2944	0.0409772	0.070928	4.45773	0.620724	initial stage	Advanced	30309.6	BTB/POZ domain-containing protein KCTD4 OS=Homo sapiens OX=9606 GN=KCTD4 PE=1 SV=2	947.039	925.238	1171.68	669.086	4924.96	921.878	1593.31	1639.92	1.02925	704.33	3484.38	127.559	235.711	549.188	425.268	921.073	1272.87	1.38195	865.096	127.343	556.183	35.0158	169.727	391.195	357.427	313.206	0.876281	0.0649351	0.240442	0.578087	-1.72984	0.393939	0.865099	0.388055	-2.57696	0.004329	0.0364065	0.224329
O94874	2	2	18.9895	0.0409778	0.070928	1.26678	0.620721	initial stage	Intermidiate	90051.6	E3 UFM1-protein ligase 1 OS=Homo sapiens OX=9606 GN=UFL1 PE=1 SV=2	29538.8	34559.9	26109.1	28310.5	25721.1	25266.6	28251	3503.12	0.124	23330.7	19389.1	23677.3	18860.6	27977.9	20572.6	22301.4	3420.08	0.153357	19240.9	21809.7	28484.1	22325	29965.7	19040.3	23477.6	4667.14	0.198791	0.0151515	0.117745	0.789401	-1.26678	0.818182	0.921911	1.05274	1.05274	0.179654	0.362914	0.831036
P49821	8	2	48.5178	0.0411839	0.0710831	10.5071	0.619831	initial stage	Advanced	51501.5	NADH dehydrogenase [ubiquinone] flavoprotein 1_ mitochondrial OS=Homo sapiens OX=9606 GN=NDUFV1 PE=1 SV=4	1159.95	30.5404	1251	334.695	19062.5	2659.08	4082.96	7395.26	1.81125	3572.17	8114.92	2903.7	3002.63	728.625	713.602	3172.61	2709.5	0.854031	236.747	36.2228	115.385	1394.59	499.815	48.7816	388.591	521.871	1.34298	0.393939	0.630322	0.777036	-1.28694	0.00865801	0.48945	0.122483	-8.16438	0.24026	0.433661	0.0951738
Q9Y4L1	31	19	212.899	0.0412326	0.0710831	1.85501	0.619622	Advanced	initial stage	111564	Hypoxia up-regulated protein 1 OS=Homo sapiens OX=9606 GN=HYOU1 PE=1 SV=1	132006	92096.4	120047	171379	201044	78275.2	132475	46771.6	0.353061	234196	174973	96771.6	326822	136179	123675	182103	85454.7	0.469265	216475	312734	130711	205956	317154	291419	245742	73953.5	0.30094	0.24026	0.476176	1.37463	1.37463	0.309524	0.856993	1.34946	1.34946	0.0151515	0.0739003	1.85501
Q9Y6N5	2	1	11.63	0.0415013	0.0712889	1.49189	0.618469	initial stage	Advanced	50245.9	Sulfide:quinone oxidoreductase_ mitochondrial OS=Homo sapiens OX=9606 GN=SQOR PE=1 SV=1	17972.3	18467.8	23366.4	10305.1	13183.1	10935.5	15705	5093.88	0.324347	9003.7	11917.9	11259.2	12397.7	13553.2	10747	11479.8	1552.43	0.135231	11163.8	10472.5	14811.3	10193.5	8277.05	8243.35	10526.9	2414.64	0.229378	0.24026	0.476176	0.730962	-1.36806	0.24026	0.83426	0.916995	-1.09052	0.0649351	0.182419	0.670289
P08246	4	2	29.1992	0.0423848	0.072653	1.86106	0.614719	Intermidiate	initial stage	29145.4	Neutrophil elastase OS=Homo sapiens OX=9606 GN=ELANE PE=1 SV=1	5286.47	6423.74	11128.2	4672.55	11794.7	6876.16	7696.98	3027.13	0.393288	9161.31	16532.1	7629.45	30091.7	12270.5	10262.2	14324.6	8314.84	0.58046	20578.1	8363.94	16878.5	11048	16709.9	9659.52	13873	4860.53	0.350359	0.0649351	0.240442	1.86106	1.86106	0.699134	0.914815	0.968477	-1.03255	0.0649351	0.182419	1.8024
Q16891	14	10	81.9793	0.0431156	0.0735011	1.54934	0.611666	initial stage	Advanced	84077.2	MICOS complex subunit MIC60 OS=Homo sapiens OX=9606 GN=IMMT PE=1 SV=1	26274.9	28943	32152.5	26253.7	16441.8	48150.1	29702.7	10453.5	0.351939	21060.3	18075.7	26706.1	18524.2	21390.7	25518.8	21879.3	3554.66	0.162467	13783.3	21587.1	15033.5	18653.6	21065.7	24903.7	19171.2	4212.04	0.219707	0.132035	0.348626	0.736611	-1.35757	0.484848	0.894933	0.876223	-1.14126	0.025974	0.103425	0.645436
O95678	32	9	343.146	0.0431875	0.0735011	1.50468	0.611367	initial stage	Advanced	59845.6	Keratin_ type II cytoskeletal 75 OS=Homo sapiens OX=9606 GN=KRT75 PE=1 SV=2	23993.2	29213.1	61082.4	29031.4	28720.3	40354.1	35399.1	13694.5	0.386861	17449.8	24672.9	20842.6	27469.5	20667.6	33188.1	24048.4	5672.32	0.235871	20370.8	20173.7	33033.5	24798.3	19694.4	23085.2	23526	5061.22	0.215133	0.0649351	0.240442	0.679352	-1.47199	0.699134	0.914815	0.978275	-1.02221	0.0411255	0.138339	0.664593
Q14103	18	15	164.426	0.0432077	0.0735011	1.30875	0.611284	initial stage	Intermidiate	38605.3	Heterogeneous nuclear ribonucleoprotein D0 OS=Homo sapiens OX=9606 GN=HNRNPD PE=1 SV=1	264823	279637	397069	278292	304186	263398	297901	50747.4	0.17035	211679	183504	250132	235161	271800	213463	227623	31356.9	0.137758	205850	199446	250155	238096	359101	210458	243851	59810.2	0.245274	0.00865801	0.0805778	0.76409	-1.30875	0.937229	0.937	1.07129	1.07129	0.0411255	0.138339	0.818564
Q13162	12	6	89.1586	0.0432764	0.0735011	1.47169	0.611	initial stage	Advanced	30768	Peroxiredoxin-4 OS=Homo sapiens OX=9606 GN=PRDX4 PE=1 SV=1	63872	74101.1	96214.4	50260.5	72556.2	82260.8	73210.9	15660.2	0.213906	60683	82971	50689.2	109900	71733.6	53649.4	71604.4	22248	0.310708	54796.5	53588.4	69047.8	49307.6	28056.5	43680.3	49746.2	13566.5	0.272714	0.818182	0.920321	0.978057	-1.02244	0.0649351	0.67332	0.694737	-1.43939	0.025974	0.103425	0.679492
P0CF74	6	2	78.5274	0.0436669	0.0740256	2.78455	0.60939	initial stage	Advanced	11447.6	Immunoglobulin lambda constant 6 OS=Homo sapiens OX=9606 GN=IGLC6 PE=1 SV=1	12774.4	10903.1	21947.5	12262.2	30928.2	26958	19295.6	8526.34	0.44188	21136.7	22676.8	9858.38	8373.03	7065.27	15137.9	14041.4	6699.42	0.477121	6966.7	12164.1	5035.74	7838.52	307.237	9264.76	6929.5	4027.96	0.581277	0.24026	0.476176	0.727698	-1.3742	0.0649351	0.67332	0.493507	-2.02632	0.004329	0.0364065	0.359124
Q9Y3D6	3	3	17.3603	0.0443125	0.0748973	1.36638	0.606755	Intermidiate	initial stage	16994.8	Mitochondrial fission 1 protein OS=Homo sapiens OX=9606 GN=FIS1 PE=1 SV=2	7439.77	6629.31	11572.9	4736.71	7145.21	5869.63	7232.25	2338.36	0.323325	8275.39	7740.48	12264.5	10938.2	9227.17	10846.3	9882.01	1750.31	0.177121	8047.93	10158.2	7699.49	11444.7	8621.07	8366.75	9056.37	1445.09	0.159566	0.0411255	0.195135	1.36638	1.36638	0.484848	0.894933	0.91645	-1.09117	0.0649351	0.182419	1.25222
Q12765	3	3	18.3477	0.0443466	0.0748973	1.75978	0.606616	initial stage	Advanced	47009.4	Secernin-1 OS=Homo sapiens OX=9606 GN=SCRN1 PE=1 SV=2	13265.5	21726.6	18033.4	21141.4	5893.35	18379	16406.5	5960.76	0.363316	9606.06	11174.6	7466.06	10630.8	9189	11222.1	9881.45	1443.65	0.146097	6593.39	14331.5	6927.75	10188.4	6973.05	10924.2	9323.06	3069.46	0.329233	0.0649351	0.240442	0.602287	-1.66034	0.484848	0.894933	0.943491	-1.05989	0.0930736	0.235146	0.568253
Q9Y2A7	5	4	39.7287	0.0444594	0.074948	3.17156	0.606159	initial stage	Advanced	130102	Nck-associated protein 1 OS=Homo sapiens OX=9606 GN=NCKAP1 PE=1 SV=1	1842.93	1204.32	2783.87	870.496	1513.87	7163.58	2563.18	2347.08	0.915691	898.272	670.796	1835.61	404.562	759.753	2200.36	1128.23	717.139	0.635635	452.563	597.307	2023.29	893.695	222.135	660.065	808.175	635.628	0.786498	0.132035	0.348626	0.440166	-2.27187	0.309524	0.856993	0.716324	-1.39602	0.0411255	0.138339	0.315302
P49448	12	2	94.2471	0.0446337	0.0751019	3.93227	0.605455	initial stage	Advanced	61776.3	Glutamate dehydrogenase 2_ mitochondrial OS=Homo sapiens OX=9606 GN=GLUD2 PE=1 SV=2	42246.5	68374	10789.2	8135.64	6330.37	15799.6	25279.2	24891.1	0.984646	8183.57	15912.3	18840.2	5724.22	12103.7	9883.18	11774.5	4903.71	0.416468	6619.1	6926	2121.35	6554.37	5399.61	10951.6	6428.67	2841.41	0.44199	0.699134	0.845169	0.465779	-2.14694	0.0649351	0.67332	0.545981	-1.83157	0.0649351	0.182419	0.254306
P40121	17	15	190.951	0.0453817	0.0762189	1.69523	0.602459	initial stage	Intermidiate	38783.7	Macrophage-capping protein OS=Homo sapiens OX=9606 GN=CAPG PE=1 SV=2	441542	413133	1.06137e+06	449453	453126	651584	578369	251787	0.43534	413656	300965	291784	333899	370340	336395	341173	45246.4	0.13262	310357	653057	226961	385876	190195	435497	366990	167902	0.457511	0.004329	0.0589098	0.589889	-1.69523	0.937229	0.937	1.07567	1.07567	0.0649351	0.182419	0.634527
Q6Q788	2	1	11.1123	0.0455703	0.0763009	3.93648	0.60171	initial stage	Intermidiate	41269.7	Apolipoprotein A-V OS=Homo sapiens OX=9606 GN=APOA5 PE=1 SV=1	5633.39	4774.41	3037.35	1532.58	396.898	2016.73	2898.56	1995.96	0.688603	388.179	511.032	680.694	449.509	1287.79	1100.79	736.332	372.631	0.506064	2136.54	751.542	421.928	2169.02	226.64	418.623	1020.71	893.055	0.874931	0.0411255	0.195135	0.254034	-3.93648	0.937229	0.937	1.38621	1.38621	0.179654	0.362914	0.352145
Q07020	11	5	101.887	0.0455991	0.0763009	1.69127	0.601595	initial stage	Advanced	21748.6	60S ribosomal protein L18 OS=Homo sapiens OX=9606 GN=RPL18 PE=1 SV=2	15077.8	15709	18087	9499.35	5457.48	14672.8	13083.9	4678.33	0.357563	8047.06	15268.9	15729.3	11891.4	9920.3	10479.8	11889.4	3059.2	0.257304	7672.72	6283.75	6572.18	10683.4	6025.29	9179.58	7736.14	1852.83	0.239503	0.818182	0.920321	0.908707	-1.10046	0.025974	0.660196	0.650674	-1.53687	0.0930736	0.235146	0.591272
P62195	9	6	77.0296	0.0460384	0.0768938	1.42268	0.599861	Intermidiate	initial stage	45797.2	26S proteasome regulatory subunit 8 OS=Homo sapiens OX=9606 GN=PSMC5 PE=1 SV=1	27649.8	17026.9	16118.4	33930.6	20431.5	25351.5	23418.1	6858.75	0.292882	43310.7	41700	27899	27107.2	30931	28950.8	33316.4	7250.13	0.217614	21467	17198.5	28788	31295.6	28400	22297.9	24907.8	5406.28	0.217051	0.0411255	0.195135	1.42268	1.42268	0.132035	0.765901	0.747614	-1.33759	0.484848	0.662629	1.06361
P63261	43	1	587.904	0.0462184	0.0770523	4.70835	0.599155	initial stage	Intermidiate	42135.1	Actin_ cytoplasmic 2 OS=Homo sapiens OX=9606 GN=ACTG1 PE=1 SV=1	1913.51	575.879	7317.07	1393.3	3594.88	4587.87	3230.42	2483.23	0.768701	410.077	391.684	300.213	745.646	1611.06	657.948	686.104	484.079	0.705548	182.61	2012.27	180.542	1680.28	1195.37	2122.43	1228.92	873.008	0.710388	0.025974	0.153069	0.212389	-4.70835	0.484848	0.894933	1.79115	1.79115	0.179654	0.362914	0.380421
Q8WUY1	2	1	13.4489	0.0466801	0.077679	2.88492	0.597352	initial stage	Advanced	24150.1	Protein THEM6 OS=Homo sapiens OX=9606 GN=THEM6 PE=1 SV=2	6282.48	14555.5	6883.46	4898.82	1621.2	3140.67	6230.35	4523.28	0.726007	2661.43	2252.14	7125.93	3050.44	1609.77	4187.31	3481.17	1982.58	0.569515	2079.67	3766.63	1344.81	2357.07	2105.62	1303.96	2159.63	897.425	0.415547	0.24026	0.476176	0.558744	-1.78973	0.132035	0.765901	0.620374	-1.61193	0.0411255	0.138339	0.34663
Q494R4	3	2	16.8888	0.0476556	0.0790119	2.10303	0.593593	Intermidiate	initial stage	23972.2	Coiled-coil domain-containing protein 153 OS=Homo sapiens OX=9606 GN=CCDC153 PE=1 SV=2	935.134	678.709	586.383	973.49	6300.34	2678.61	2025.45	2230.76	1.10137	3587.33	9420.33	2454.82	3698.22	4132.11	2264.61	4259.57	2632.63	0.61805	4120.32	1819.47	1390.05	2535.09	3855.9	3471.13	2865.33	1122.72	0.391831	0.0930736	0.288753	2.10303	2.10303	0.393939	0.865099	0.67268	-1.48659	0.179654	0.362914	1.41467
P04179	3	2	27.0436	0.0478983	0.0792691	1.69052	0.592668	initial stage	Advanced	24921.3	Superoxide dismutase [Mn]_ mitochondrial OS=Homo sapiens OX=9606 GN=SOD2 PE=1 SV=3	39845.7	43316.4	34978.9	36182.5	27077.9	36091.7	36248.9	5452.25	0.150412	22071.3	25380.7	25806.7	23207.9	30799.6	24566.8	25305.5	3028.12	0.119663	22832.3	25534	15552.4	33003.5	4744.96	26987.3	21442.4	9965.69	0.464766	0.004329	0.0589098	0.698104	-1.43245	0.818182	0.921911	0.847342	-1.18016	0.004329	0.0364065	0.591533
P13727	9	7	98.1239	0.0484909	0.0797931	2.48831	0.590425	Advanced	initial stage	25889.9	Bone marrow proteoglycan OS=Homo sapiens OX=9606 GN=PRG2 PE=1 SV=2	45103.1	39847.9	71856.8	27428.5	54752.9	30091.9	44846.8	16576.1	0.369615	39789.7	114415	32648.8	109194	63898.7	49944.7	68315.1	35324.2	0.517078	152186	75588.3	240619	75369.1	84647.1	41148.4	111593	72927.9	0.653518	0.309524	0.553962	1.5233	1.5233	0.24026	0.83426	1.6335	1.6335	0.0151515	0.0739003	2.48831
P22626	25	15	240.701	0.0485364	0.0797931	1.32059	0.590254	initial stage	Advanced	37486.8	Heterogeneous nuclear ribonucleoproteins A2/B1 OS=Homo sapiens OX=9606 GN=HNRNPA2B1 PE=1 SV=2	296556	311632	527864	270103	299949	368187	345715	94945.3	0.274634	290967	209571	299510	242157	260077	311316	268933	38822.9	0.144359	236241	241105	270317	234433	330522	258114	261789	36440	0.139196	0.0649351	0.240442	0.777904	-1.28551	0.588745	0.90515	0.973435	-1.02729	0.0411255	0.138339	0.757238
Q15063	28	20	306.81	0.0486202	0.0797931	3.29152	0.589939	Advanced	initial stage	93941.4	Periostin OS=Homo sapiens OX=9606 GN=POSTN PE=1 SV=2	55971.5	54154.6	75643.9	61156.4	158707	205274	101818	64267.7	0.631202	231656	89645.4	67268.4	271365	57723.2	72100.4	131626	94278.3	0.716258	108930	419310	78842.5	294578	310128	799029	335136	261307	0.779705	0.393939	0.630322	1.29276	1.29276	0.0411255	0.660196	2.54612	2.54612	0.025974	0.103425	3.29152
P60174	21	11	319.761	0.0486557	0.0797931	1.53716	0.589805	initial stage	Advanced	26954.7	Triosephosphate isomerase OS=Homo sapiens OX=9606 GN=TPI1 PE=1 SV=4	802339	1.08506e+06	769119	745411	813673	882912	849752	124424	0.146424	565159	406213	687336	382846	862245	1.08248e+06	664380	272119	0.409583	560867	647265	330974	536361	604530	636830	552805	116793	0.211273	0.179654	0.416314	0.781852	-1.27902	0.484848	0.894933	0.832061	-1.20183	0.0021645	0.0279763	0.650548
P16435	14	8	90.6723	0.0492588	0.0806361	1.55352	0.587552	initial stage	Intermidiate	77146.1	NADPH--cytochrome P450 reductase OS=Homo sapiens OX=9606 GN=POR PE=1 SV=2	145358	164160	269254	112341	107597	104836	150591	62765.3	0.416793	97859.1	113741	94747.9	85111.6	99720.5	90433.5	96935.6	9776.44	0.100855	115855	105686	138224	123489	75382.3	118759	112899	21241.9	0.18815	0.0151515	0.117745	0.643701	-1.55352	0.0930736	0.67332	1.16468	1.16468	0.484848	0.662629	0.749707
Q13185	9	6	60.1629	0.0496598	0.0809996	1.37256	0.586067	initial stage	Advanced	20982.5	Chromobox protein homolog 3 OS=Homo sapiens OX=9606 GN=CBX3 PE=1 SV=4	19063.9	18235	19092.9	22728.9	15362.5	21374.3	19309.6	2561.13	0.132635	19340	17719.5	18300.3	17873.6	12325.3	15837	16899.3	2513.65	0.148743	13427.4	19271.1	8113.95	16333	10401.2	16863	14068.3	4226.6	0.300435	0.179654	0.416314	0.875176	-1.14263	0.24026	0.83426	0.832478	-1.20123	0.0649351	0.182419	0.728565
A6NIR3	4	2	35.5177	0.0500729	0.0813801	5.21065	0.584547	initial stage	Advanced	76632.5	Arf-GAP with GTPase_ ANK repeat and PH domain-containing protein 5 OS=Homo sapiens OX=9606 GN=AGAP5 PE=2 SV=2	1.62176e+06	1.42588e+06	108216	927058	372503	401655	809512	616865	0.762021	49935.4	130871	1.33396e+06	37785	139459	309410	333570	499614	1.49778	208767	227155	71932.8	166015	148859	109415	155357	58708.9	0.377896	0.0930736	0.288753	0.412064	-2.42681	0.818182	0.921911	0.46574	-2.14712	0.0411255	0.138339	0.191915
Q99541	4	1	31.4102	0.0506867	0.08223	2.86434	0.582309	Advanced	initial stage	48303.6	Perilipin-2 OS=Homo sapiens OX=9606 GN=PLIN2 PE=1 SV=2	953.046	1227.63	387.105	653.976	114.466	360.677	616.151	414.308	0.672414	810.194	932.644	1632.05	853.462	1617.69	703.473	1091.58	419.68	0.384469	897.921	901.419	5317.05	1724.13	925.514	823.173	1764.87	1772.46	1.0043	0.132035	0.348626	1.77162	1.77162	0.484848	0.894933	1.61679	1.61679	0.132035	0.295994	2.86434
P11940	22	5	140.012	0.050909	0.0824429	1.53278	0.581504	initial stage	Intermidiate	70899.1	Polyadenylate-binding protein 1 OS=Homo sapiens OX=9606 GN=PABPC1 PE=1 SV=2	80366.2	68813.3	135457	117009	93720.3	79092.2	95743	25583	0.267205	69064.6	88135	54735.6	66330	37590.4	58925.6	62463.6	16783.7	0.268696	58432.7	63031.6	46269.9	58554.8	116370	78635.1	70215.7	24903.5	0.354672	0.025974	0.153069	0.652408	-1.53278	0.937229	0.937	1.12411	1.12411	0.0411255	0.138339	0.733376
P48506	7	3	53.2748	0.0510205	0.082476	2.36214	0.581101	initial stage	Advanced	73564.3	Glutamate--cysteine ligase catalytic subunit OS=Homo sapiens OX=9606 GN=GCLC PE=1 SV=2	12205.7	33205	20225.2	14332.7	4991.26	21679.3	17773.2	9650.11	0.542959	9516.55	8836	22206.3	13824	11418	15222.7	13503.9	4915.86	0.364032	5478.31	15050.1	1489.2	7450.97	8265.29	7411.32	7524.19	4422.96	0.587831	0.484848	0.701711	0.759792	-1.31615	0.025974	0.660196	0.557186	-1.79473	0.0930736	0.235146	0.423345
P19012	40	12	401.842	0.0511567	0.0824977	1.70726	0.58061	Advanced	initial stage	49439.9	Keratin_ type I cytoskeletal 15 OS=Homo sapiens OX=9606 GN=KRT15 PE=1 SV=3	258239	222347	36776.3	249963	115947	131271	169091	88414.5	0.522882	259109	235131	361895	270361	172111	204616	250537	65366.2	0.260904	236138	244938	228852	339828	374904	307424	288681	61082.6	0.211592	0.132035	0.348626	1.48167	1.48167	0.393939	0.865099	1.15225	1.15225	0.0649351	0.182419	1.70726
Q9BVK6	6	5	40.7922	0.0512162	0.0824977	1.55669	0.580396	initial stage	Advanced	27391.5	Transmembrane emp24 domain-containing protein 9 OS=Homo sapiens OX=9606 GN=TMED9 PE=1 SV=2	103626	133458	185831	75429.1	100726	105542	117435	38237.8	0.325607	64229.9	92020.7	149474	81941.4	99856.6	90519.3	96340.3	28728	0.298193	80456.6	72422.2	113773	61439.9	60827.3	63716.8	75439.3	20251.7	0.268451	0.179654	0.416314	0.820369	-1.21896	0.0930736	0.67332	0.783051	-1.27706	0.0411255	0.138339	0.64239
P02671	58	47	701.616	0.0521057	0.0836327	2.49652	0.57722	Advanced	initial stage	95714.5	Fibrinogen alpha chain OS=Homo sapiens OX=9606 GN=FGA PE=1 SV=2	407996	382415	550969	446617	982320	670628	573491	226751	0.395387	576787	1.36763e+06	327377	536223	639086	546541	665608	359652	0.540337	1.73772e+06	454159	3.29975e+06	1.43835e+06	654718	1.00569e+06	1.43173e+06	1.0319e+06	0.720736	0.818182	0.920321	1.16062	1.16062	0.0930736	0.67332	2.15101	2.15101	0.0411255	0.138339	2.49652
P02730	15	13	125.409	0.0523945	0.0839209	2.24679	0.576199	Advanced	initial stage	102078	Band 3 anion transport protein OS=Homo sapiens OX=9606 GN=SLC4A1 PE=1 SV=3	28158.6	17408.2	49123.9	19905.3	29248.9	21480.8	27554.3	11548.3	0.419112	43844.2	120267	44320.9	27121.7	48665.3	40485.7	54117.5	33231.3	0.614059	73787.6	34606.4	144334	33641.4	30950.4	54132.7	61908.7	43585.2	0.704024	0.0930736	0.288753	1.96403	1.96403	0.937229	0.937	1.14397	1.14397	0.0151515	0.0739003	2.24679
Q7Z3Y7	7	5	41.7399	0.0524706	0.0839209	2.2612	0.575931	initial stage	Advanced	51194.8	Keratin_ type I cytoskeletal 28 OS=Homo sapiens OX=9606 GN=KRT28 PE=1 SV=2	11225.4	8070.36	18931.1	25976.6	27383.1	5672.27	16209.8	9271.16	0.571947	18333.1	20532.8	7438.27	16251	13289.3	10691	14422.6	4898.15	0.339617	5655.79	10221.9	3916.7	11597	1267.29	10353.4	7168.68	4165.69	0.581096	0.818182	0.920321	0.889744	-1.12392	0.025974	0.660196	0.497045	-2.01189	0.0930736	0.235146	0.442243
Q13011	10	8	65.0288	0.0526354	0.0840191	1.79363	0.575351	Advanced	initial stage	36158.4	Delta(3_5)-Delta(2_4)-dienoyl-CoA isomerase_ mitochondrial OS=Homo sapiens OX=9606 GN=ECH1 PE=1 SV=2	25314.2	23537.3	38192	21791.9	9735.89	28895	24577.7	9312.92	0.378918	38890.9	27019.4	40277.9	25341.1	44765.5	49330.6	37604.2	9591.84	0.255073	30438.8	34594.7	81086.6	38727.9	55063.2	24588.5	44083.3	20855.4	0.473091	0.025974	0.153069	1.53001	1.53001	0.937229	0.937	1.1723	1.1723	0.0411255	0.138339	1.79363
P23786	8	3	61.0004	0.0529042	0.0841682	1.56531	0.574408	Intermidiate	initial stage	74290.4	Carnitine O-palmitoyltransferase 2_ mitochondrial OS=Homo sapiens OX=9606 GN=CPT2 PE=1 SV=2	4363.9	7342.02	9119.54	3305.72	16599.4	7066.45	7966.17	4727.75	0.593478	8866.89	8999.6	9531.59	10307.7	19927.2	17184.2	12469.5	4820.15	0.386554	10621.7	15415	13174.4	11238.3	9874.38	11938.4	12043.7	2001.59	0.166194	0.0649351	0.240442	1.56531	1.56531	0.484848	0.894933	0.965851	-1.03536	0.0649351	0.182419	1.51186
Q04917	20	8	185.453	0.0532331	0.0845263	1.63462	0.57326	initial stage	Intermidiate	28389.9	14-3-3 protein eta OS=Homo sapiens OX=9606 GN=YWHAH PE=1 SV=4	129179	155770	196813	108991	122719	118588	138677	32562.6	0.23481	67284.6	104650	86370.7	74622.2	92654.3	83440.5	84837.1	13194	0.155522	122879	91412.5	177114	71939.9	38459.2	96994.6	99799.9	47174.7	0.472692	0.0021645	0.0426468	0.611762	-1.63462	0.588745	0.90515	1.17637	1.17637	0.132035	0.295994	0.719659
P23921	3	3	17.5434	0.0533733	0.0845263	7.234	0.572773	Advanced	initial stage	90982.8	Ribonucleoside-diphosphate reductase large subunit OS=Homo sapiens OX=9606 GN=RRM1 PE=1 SV=1	1199.94	941.62	564.938	465.824	218.665	594.081	664.178	351.171	0.52873	1196.51	995.491	1543.33	412.98	872.397	2309.49	1221.7	650.32	0.532307	2030.09	1227.86	19776.5	4270.96	811.467	711.1	4804.66	7451.65	1.55092	0.179654	0.416314	1.83942	1.83942	0.484848	0.894933	3.93277	3.93277	0.025974	0.103425	7.234
O00264	4	3	34.2562	0.0534093	0.0845263	1.78279	0.572648	initial stage	Advanced	21785.2	Membrane-associated progesterone receptor component 1 OS=Homo sapiens OX=9606 GN=PGRMC1 PE=1 SV=3	111227	85022.5	213931	67618.2	118395	107798	117332	50943.1	0.434179	77599.8	81229.4	45610.9	86481	115570	135125	90269.4	31314.9	0.346905	79592.3	79831.1	83387.7	45909.9	45487.1	60674.9	65813.8	17498.1	0.265873	0.484848	0.701711	0.76935	-1.2998	0.179654	0.829849	0.729083	-1.37159	0.0151515	0.0739003	0.56092
P26639	8	5	48.4897	0.0536169	0.0847067	1.17093	0.571928	initial stage	Advanced	84347.7	Threonine--tRNA ligase 1_ cytoplasmic OS=Homo sapiens OX=9606 GN=TARS1 PE=1 SV=3	59132.1	49933.9	55726.1	48167.6	58396.6	45613.9	52828.4	5679.59	0.10751	42325.5	53953.1	45180.3	43245.1	45155.9	50003.1	46643.8	4455.69	0.0955258	39017.7	44197.4	52914.4	43309.2	50698	40562.4	45116.5	5549.89	0.123012	0.0649351	0.240442	0.882931	-1.13259	0.588745	0.90515	0.967256	-1.03385	0.0649351	0.182419	0.85402
B2RXH8	5	2	31.9983	0.0540194	0.0848163	2.11243	0.570541	initial stage	Advanced	32129.4	Heterogeneous nuclear ribonucleoprotein C-like 2 OS=Homo sapiens OX=9606 GN=HNRNPCL2 PE=1 SV=1	31954.6	46143.5	88296.8	24513.3	76705.1	66862.8	55746	25519.2	0.457776	22564.9	28570.7	30014.9	28916.9	47169.4	37872.2	32518.2	8685.72	0.267104	41725.5	27613	44645.2	16652.6	5912.61	21788.2	26389.5	14867.7	0.563394	0.132035	0.348626	0.583327	-1.7143	0.309524	0.856993	0.811532	-1.23224	0.0411255	0.138339	0.473389
P50995	11	8	78.8268	0.0540252	0.0848163	1.27822	0.570521	initial stage	Intermidiate	54732	Annexin A11 OS=Homo sapiens OX=9606 GN=ANXA11 PE=1 SV=1	69367	69191.7	84332.7	58163.4	77288.9	90853.3	74866.1	11768.6	0.157195	48639.7	66635.2	66720.4	58879.5	56981.4	53566.6	58570.5	7179.72	0.122583	78366.8	53520.9	70844.3	61379.6	41809.2	58440.9	60727	12876.2	0.212035	0.0151515	0.117745	0.782336	-1.27822	0.818182	0.921911	1.03682	1.03682	0.179654	0.362914	0.81114
P01031	11	6	88.9284	0.0540714	0.0848163	1.45041	0.570362	initial stage	Advanced	190016	Complement C5 OS=Homo sapiens OX=9606 GN=C5 PE=1 SV=4	218470	266507	279056	203651	193056	138819	216593	51316.3	0.236925	156456	135494	220948	117221	183942	191801	167644	38449.4	0.229352	114988	144296	193180	153335	186669	103529	149333	36429.6	0.243949	0.0930736	0.288753	0.774003	-1.29198	0.484848	0.894933	0.890774	-1.12262	0.0411255	0.138339	0.689462
Q14141	10	3	77.326	0.0542064	0.0848163	2.75353	0.569899	Advanced	initial stage	50115.9	Septin-6 OS=Homo sapiens OX=9606 GN=SEPTIN6 PE=1 SV=4	20692.7	3186.92	6808.5	13836.5	16181.7	16741.4	12908	6611.8	0.512226	18117.5	28897.9	7410.19	28493.1	15356.2	48156.4	24405.2	14221.6	0.582726	25607	46046.7	12710.3	37780.9	18042.6	73067.7	35542.5	22134.8	0.62277	0.132035	0.348626	1.89071	1.89071	0.588745	0.90515	1.45635	1.45635	0.0411255	0.138339	2.75353
P53367	2	2	17.6853	0.054313	0.0848163	2.5295	0.569534	initial stage	Advanced	41795.4	Arfaptin-1 OS=Homo sapiens OX=9606 GN=ARFIP1 PE=1 SV=2	68137.3	34660	53879.7	45933.5	49265	7954.35	43305	20471	0.472716	40845.2	46265.5	61574.3	16367.1	30801.2	21624.5	36246.3	16743.2	0.461928	17763	10984.7	13732.3	24380.3	12551.5	23308.2	17120	5681.71	0.331876	0.484848	0.701711	0.837001	-1.19474	0.0411255	0.660196	0.472324	-2.11719	0.0649351	0.182419	0.395336
P07919	2	1	13.9539	0.0543312	0.0848163	3.11306	0.569472	Intermidiate	Advanced	11023.9	Cytochrome b-c1 complex subunit 6_ mitochondrial OS=Homo sapiens OX=9606 GN=UQCRH PE=1 SV=2	950.763	617.577	768.443	762.24	2358.45	2864.57	1387.01	967.695	0.697686	1531.56	887.154	2476.99	1026.58	3851.56	6477.47	2708.55	2149.26	0.79351	300.442	2073.96	659.523	781.047	799.869	605.532	870.062	616.603	0.708688	0.132035	0.348626	1.9528	1.9528	0.0151515	0.539423	0.321228	-3.11306	0.309524	0.51109	0.627295
Q8IYA2	16	4	117.443	0.0543422	0.0848163	3.68288	0.569434	initial stage	Advanced	144195	Putative coiled-coil domain-containing protein 144C OS=Homo sapiens OX=9606 GN=CCDC144CP PE=5 SV=3	151470	97923.1	12102.9	60877.4	20273.7	29005.5	61942.1	54066.7	0.872858	9979.14	14072.9	67170.4	8275.9	10866.1	13972.5	20722.8	22867.8	1.10351	13655.9	17084.8	4861.69	21326	19512.6	24472.6	16818.9	6916.64	0.411241	0.0649351	0.240442	0.334551	-2.98908	0.484848	0.894933	0.811615	-1.23211	0.0930736	0.235146	0.271527
P51858	14	7	115.836	0.0552095	0.0858749	1.59852	0.566488	initial stage	Advanced	26902.4	Hepatoma-derived growth factor OS=Homo sapiens OX=9606 GN=HDGF PE=1 SV=1	406679	312255	408360	431118	611216	516482	447685	103266	0.230666	352063	394636	121800	398286	174786	284165	287623	116698	0.405733	498978	194819	263729	184448	197138	341266	280063	122655	0.437956	0.0151515	0.117745	0.642467	-1.5565	0.937229	0.937	0.973716	-1.02699	0.0411255	0.138339	0.62558
Q15020	3	1	22.1749	0.0552955	0.0858749	2.07481	0.566198	initial stage	Intermidiate	110790	Squamous cell carcinoma antigen recognized by T-cells 3 OS=Homo sapiens OX=9606 GN=SART3 PE=1 SV=1	13836.1	14624.9	15064.4	11238.8	29429.1	15859.6	16675.5	6445.77	0.386541	6481.94	4801.96	9514.89	8564.93	9479.5	9379.53	8037.12	1961.11	0.244006	13890.3	21738.3	15467.4	9398.23	3026.12	10358.9	12313.2	6321.94	0.513428	0.0021645	0.0426468	0.481972	-2.07481	0.132035	0.765901	1.53204	1.53204	0.309524	0.51109	0.738401
Q16666	13	10	86.6218	0.055305	0.0858749	1.84625	0.566166	initial stage	Intermidiate	88712	Gamma-interferon-inducible protein 16 OS=Homo sapiens OX=9606 GN=IFI16 PE=1 SV=3	170783	147974	170855	103760	40168.7	87401.8	120157	52243.4	0.434793	53119.9	60142.6	94096.4	48594.1	58438.3	76098.4	65081.6	17009.8	0.261362	88659.3	77323.5	54295	69341.6	38376.3	74458.2	67075.7	17986.1	0.268147	0.0930736	0.288753	0.541638	-1.84625	0.818182	0.921911	1.03064	1.03064	0.0649351	0.182419	0.558234
P61626	8	7	56.4649	0.0561992	0.0867895	1.66913	0.563174	Advanced	initial stage	16993.3	Lysozyme C OS=Homo sapiens OX=9606 GN=LYZ PE=1 SV=1	12980.9	9379.88	29860.3	12868.3	16554.6	11548.2	15532	7398.23	0.476321	11019.5	20290.5	13538.5	19127.1	32841.7	19809.2	19437.8	7566.99	0.389293	35977.5	17103.3	27784.1	21571.8	19930.9	33182.6	25925	7614.23	0.293702	0.24026	0.476176	1.25146	1.25146	0.132035	0.765901	1.33375	1.33375	0.025974	0.103425	1.66913
A0ZSE6	3	2	17.17	0.0563003	0.0867895	1.28527	0.562838	initial stage	Advanced	13438.5	Cell cycle control protein 50C OS=Homo sapiens OX=9606 GN=TMEM30CP PE=2 SV=2	21225.4	23348.9	19346.2	20394.6	22147.3	14123.8	20097.7	3236.76	0.161051	14359.7	15012.4	18206.1	14015.6	17691	22020.2	16884.2	3062.1	0.181359	13705.7	14018.4	13338.3	16675	18780.1	17304	15636.9	2252.54	0.144053	0.132035	0.348626	0.840105	-1.19033	0.393939	0.865099	0.926128	-1.07976	0.0151515	0.0739003	0.778044
Q8NBX0	14	12	125.611	0.0563734	0.0867895	1.36288	0.562596	initial stage	Advanced	47493.6	Saccharopine dehydrogenase-like oxidoreductase OS=Homo sapiens OX=9606 GN=SCCPDH PE=1 SV=1	556975	460944	611642	608899	888452	870211	666187	173975	0.26115	527605	612878	449322	576255	408328	400277	495778	89585.8	0.180698	576076	450201	333528	447111	583285	542644	488808	96727.4	0.197884	0.0930736	0.288753	0.744202	-1.34372	0.937229	0.937	0.985941	-1.01426	0.0411255	0.138339	0.733739
P35270	5	4	37.7137	0.0565491	0.0869123	1.48972	0.562015	Intermidiate	initial stage	28333.6	Sepiapterin reductase OS=Homo sapiens OX=9606 GN=SPR PE=1 SV=1	14249.8	10561.6	5805.66	14565.8	11833.2	26195.7	13868.6	6821.71	0.49188	17236.3	19551.6	26823	21132.7	21129.4	18089.4	20660.4	3405.4	0.164827	17629.3	16972.9	32430.2	14019.9	24901.5	15729.2	20280.5	7026.33	0.346457	0.0411255	0.195135	1.48972	1.48972	0.393939	0.865099	0.981612	-1.01873	0.0930736	0.235146	1.46233
P07951	27	5	297.358	0.0568285	0.0869126	1.8835	0.561093	initial stage	Advanced	32964.8	Tropomyosin beta chain OS=Homo sapiens OX=9606 GN=TPM2 PE=1 SV=1	44584.6	44190.4	82282.7	107504	116276	39680.9	72419.8	34336.9	0.474136	63229.2	36039.6	26558.7	61011.9	34417.8	30919.3	42029.4	15914.5	0.378652	34042.8	63553.7	31012.5	20560.5	26965.4	54562.6	38449.6	16831.4	0.437752	0.0649351	0.240442	0.580358	-1.72308	0.699134	0.914815	0.914826	-1.0931	0.0649351	0.182419	0.530926
P30086	11	9	136.665	0.0568374	0.0869126	1.53843	0.561064	initial stage	Advanced	21170.9	Phosphatidylethanolamine-binding protein 1 OS=Homo sapiens OX=9606 GN=PEBP1 PE=1 SV=3	202318	244337	338949	225146	331400	263641	267632	56181.9	0.209923	216887	437058	266726	169182	170809	329837	265083	104095	0.392687	108393	411822	83239.7	120604	186902	132821	173964	121503	0.698436	0.699134	0.845169	0.990478	-1.00961	0.0930736	0.67332	0.656261	-1.52378	0.0649351	0.182419	0.650012
Q96I99	15	9	106.42	0.0571479	0.087151	1.39661	0.560045	initial stage	Advanced	46852.9	Succinate--CoA ligase [GDP-forming] subunit beta_ mitochondrial OS=Homo sapiens OX=9606 GN=SUCLG2 PE=1 SV=2	77212	101020	97111.1	69789.2	97018.9	78771.5	86820.5	13105	0.150944	71233.3	79503.7	51807.5	127308	63538.9	81154.1	79091	25989.7	0.328606	71382.8	66529.5	63726.1	62080.5	42015	67255.6	62164.9	10376.9	0.166925	0.484848	0.701711	0.910972	-1.09773	0.24026	0.83426	0.785992	-1.27228	0.004329	0.0364065	0.716017
P62913	12	6	98.8647	0.0571858	0.087151	1.51875	0.55992	initial stage	Intermidiate	20480.5	60S ribosomal protein L11 OS=Homo sapiens OX=9606 GN=RPL11 PE=1 SV=2	41391.4	59005.6	70804.6	35797.6	59655	47096.4	52291.8	13114	0.250786	29386.5	30570.4	44538.2	44215.9	28708.3	29165.2	34430.7	7729.53	0.224495	46755.5	35292	68286.9	33881.4	25430.7	36995.4	41107	14962.2	0.363981	0.025974	0.153069	0.658435	-1.51875	0.393939	0.865099	1.1939	1.1939	0.132035	0.295994	0.786108
Q9H8T0	2	1	10.8941	0.0575981	0.0873383	11.371	0.558575	Advanced	initial stage	33242.1	AKT-interacting protein OS=Homo sapiens OX=9606 GN=AKTIP PE=1 SV=1	1458.57	720.022	970.181	1534.54	1188.1	835.721	1117.86	332.965	0.29786	1561.02	2764.92	942.75	1950.42	738.759	866.354	1470.7	786.511	0.534786	9572.29	781.262	58881.5	1927.72	3332.78	1771.63	12711.2	22837.6	1.79665	0.484848	0.701711	1.31565	1.31565	0.179654	0.829849	8.64294	8.64294	0.0411255	0.138339	11.371
O75608	4	1	35.455	0.05781	0.087513	6.77194	0.557887	Intermidiate	initial stage	25011.8	Acyl-protein thioesterase 1 OS=Homo sapiens OX=9606 GN=LYPLA1 PE=1 SV=1	154.988	317.838	20.92	70.1191	0	1342.13	317.667	515.024	1.62127	1185	4.73105	3123.15	612.946	2142.29	5839.2	2151.22	2119.11	0.985076	1447.62	4690.07	3531.08	634.658	1350.05	619.114	2045.43	1677.31	0.820028	0.0930736	0.288753	6.77194	6.77194	0.818182	0.921911	0.950825	-1.05172	0.00865801	0.0535135	6.43892
Q8N1N4	8	3	80.1219	0.0581363	0.0878599	1.7778	0.556832	initial stage	Advanced	57664.3	Keratin_ type II cytoskeletal 78 OS=Homo sapiens OX=9606 GN=KRT78 PE=1 SV=2	39391.7	33936.8	41785.3	41801.6	81958.3	73842.7	52119.4	20337.7	0.390214	37374	56094.7	21738.6	57422.7	30802.5	26695.6	38354.7	15154.7	0.395119	47868.5	23490.6	28724.5	16595.3	37362.1	21859.4	29316.7	11494.7	0.392086	0.179654	0.416314	0.7359	-1.35888	0.309524	0.856993	0.764358	-1.30829	0.0411255	0.138339	0.562491
P12532	5	3	30.3116	0.0583258	0.0879994	3.48232	0.556221	initial stage	Advanced	47436	Creatine kinase U-type_ mitochondrial OS=Homo sapiens OX=9606 GN=CKMT1A PE=1 SV=1	15722.7	13837.2	1901.71	4602.75	5513.95	24062.6	10940.1	8423.35	0.769949	1888.88	1404.74	2501.21	2774.46	15088.8	1958.52	4269.43	5322.28	1.2466	2717.56	1440.44	2378.19	1736.51	7924.87	2652.15	3141.62	2397.92	0.763274	0.0930736	0.288753	0.390253	-2.56244	0.937229	0.937	0.735841	-1.35899	0.0649351	0.182419	0.287164
Q9HDC9	15	9	105.783	0.0585247	0.0881526	2.40117	0.555582	Advanced	initial stage	46651.5	Adipocyte plasma membrane-associated protein OS=Homo sapiens OX=9606 GN=APMAP PE=1 SV=2	122252	92624.6	146335	205633	193341	88655	141473	49750.8	0.351662	347309	114801	79672.8	482099	140136	175417	223239	157458	0.705333	190981	563295	183392	207558	325443	567539	339702	182274	0.536572	0.699134	0.845169	1.57796	1.57796	0.132035	0.765901	1.52169	1.52169	0.025974	0.103425	2.40117
O60664	5	2	30.6064	0.0591724	0.0889801	2.59835	0.553514	Advanced	initial stage	47246.1	Perilipin-3 OS=Homo sapiens OX=9606 GN=PLIN3 PE=1 SV=3	877.079	236.196	1740.7	5890.53	2957.61	388.172	2015.05	2148.91	1.06643	4815.84	1068.51	1874.71	6110.16	1646.96	3063.27	3096.58	1987.26	0.641762	1623.96	9615.36	8082.53	3331.06	3293.96	5467.98	5235.81	3091.36	0.590426	0.24026	0.476176	1.53673	1.53673	0.24026	0.83426	1.69084	1.69084	0.0649351	0.182419	2.59835
Q15437	3	2	17.4418	0.0594802	0.0892845	2.52821	0.552538	Advanced	initial stage	87448.8	Protein transport protein Sec23B OS=Homo sapiens OX=9606 GN=SEC23B PE=1 SV=2	732.295	2269.42	104.6	1189.19	482.428	811.397	931.555	747.793	0.802736	905.958	1531.33	946.26	1563.23	1390.22	933.201	1211.7	315.943	0.260744	2163.4	976.222	5511.44	2551	994.197	1934.73	2355.16	1671.39	0.709669	0.179654	0.416314	1.30073	1.30073	0.0649351	0.67332	1.94369	1.94369	0.0649351	0.182419	2.52821
Q86SQ7	5	3	27.8451	0.059719	0.0893569	1.60907	0.551784	initial stage	Advanced	83480.5	Serologically defined colon cancer antigen 8 OS=Homo sapiens OX=9606 GN=SDCCAG8 PE=1 SV=1	5729.29	6065.23	5510.01	3880.06	3424.88	6120.59	5121.68	1168.66	0.228179	2856.68	2475.02	4287.86	4248.8	3384.15	6017.58	3878.35	1275.82	0.32896	2215.3	5393.84	2509.51	2620.47	1536.95	4821.93	3183	1548.54	0.486502	0.132035	0.348626	0.757242	-1.32058	0.393939	0.865099	0.82071	-1.21846	0.025974	0.103425	0.621476
Q12907	9	5	52.9494	0.0598557	0.0894135	5.18826	0.551353	Advanced	initial stage	40570.9	Vesicular integral-membrane protein VIP36 OS=Homo sapiens OX=9606 GN=LMAN2 PE=1 SV=1	31022.5	18451.6	19595.4	19333.1	43124	20288.6	25302.5	9905.58	0.391486	21697.1	66688.7	24271	14003.6	27400.7	22481.6	29423.8	18788.3	0.63854	90633.6	15063.5	475015	132951	31017.9	42976.7	131276	173876	1.32451	0.588745	0.77654	1.16288	1.16288	0.0930736	0.67332	4.46156	4.46156	0.179654	0.362914	5.18826
P30044	14	11	132.825	0.0599937	0.0894721	1.57141	0.550919	initial stage	Intermidiate	22314.6	Peroxiredoxin-5_ mitochondrial OS=Homo sapiens OX=9606 GN=PRDX5 PE=1 SV=4	152608	162536	103957	119738	98837.2	199411	139514	38984.8	0.279432	56181	53051.4	111078	78016.9	118303	116066	88782.7	30227.2	0.340463	94672	166419	91525.1	115503	83255.4	68706	103347	34480.7	0.333641	0.0649351	0.240442	0.636369	-1.57141	0.699134	0.914815	1.16404	1.16404	0.0930736	0.235146	0.740761
P36405	4	3	29.3556	0.0604988	0.090077	2.06043	0.549339	Advanced	initial stage	20626.6	ADP-ribosylation factor-like protein 3 OS=Homo sapiens OX=9606 GN=ARL3 PE=1 SV=2	34435.3	16270.1	16976.2	23351.1	37068.1	36177.9	27379.8	9684.44	0.353708	37166.3	40552	33421.8	20914.4	32950.9	78789.8	40632.5	19838.3	0.488238	33908.4	63496	31786.2	69340.5	32047.5	107906	56414.1	30250.4	0.53622	0.24026	0.476176	1.48403	1.48403	0.699134	0.914815	1.3884	1.3884	0.179654	0.362914	2.06043
Q9Y6N7	2	1	9.5145	0.0610738	0.090635	1.87831	0.547554	initial stage	Advanced	182070	Roundabout homolog 1 OS=Homo sapiens OX=9606 GN=ROBO1 PE=1 SV=1	16440	13840.6	21888.7	20772.5	24364.8	15311.8	18769.7	4164.74	0.221886	11663.6	15327.6	10067.1	16790.3	12139.3	9973.17	12660.2	2806.49	0.221678	11803	12119.1	10497.6	7874.05	1309.47	16354.2	9992.88	5067.71	0.507133	0.0411255	0.195135	0.6745	-1.48258	0.484848	0.894933	0.789315	-1.26692	0.00865801	0.0535135	0.532393
Q9BPU6	4	3	29.101	0.0613134	0.0908417	5.59399	0.546815	initial stage	Intermidiate	61991.7	Dihydropyrimidinase-related protein 5 OS=Homo sapiens OX=9606 GN=DPYSL5 PE=1 SV=1	2219.24	1119.45	25910.3	3974.39	2034.32	1017.19	6045.81	9789.57	1.61923	920.442	1276.67	1580.81	1074.27	817.888	814.518	1080.77	301.386	0.278862	786.136	1571.94	824.565	1353.95	1574.7	1227.77	1223.18	349.922	0.286076	0.0411255	0.195135	0.178763	-5.59399	0.699134	0.914815	1.13177	1.13177	0.132035	0.295994	0.202318
P40227	18	11	168.653	0.0614977	0.0909658	2.00261	0.546248	Advanced	initial stage	58480.5	T-complex protein 1 subunit zeta OS=Homo sapiens OX=9606 GN=CCT6A PE=1 SV=3	61515.5	56301.9	49946.4	35079.8	26912.2	69010.9	49794.5	16057	0.322467	60679.1	42015.6	80916.5	38869.1	67502.2	100452	65072.4	23435.8	0.36015	83992.2	84627.4	228229	82773.2	65499.4	53192	99718.9	64207.2	0.643882	0.309524	0.553962	1.30682	1.30682	0.24026	0.83426	1.53243	1.53243	0.025974	0.103425	2.00261
P61020	9	5	63.1844	0.0628854	0.092635	1.56046	0.542026	Advanced	initial stage	23935	Ras-related protein Rab-5B OS=Homo sapiens OX=9606 GN=RAB5B PE=1 SV=1	21361.6	21749.4	9280.2	19637.5	25871.6	26360.8	20710.2	6194.67	0.299112	32584.3	21604.2	35256.4	19235.5	25845.8	29554.1	27346.7	6259.23	0.228884	26493.9	50516.4	22352.9	35411.8	24939.5	34189.9	32317.4	10314.3	0.319156	0.24026	0.476176	1.32045	1.32045	0.393939	0.865099	1.18177	1.18177	0.025974	0.103425	1.56046
Q14166	3	1	18.4781	0.0629447	0.092635	1.48581	0.541847	Advanced	initial stage	75202.1	Tubulin--tyrosine ligase-like protein 12 OS=Homo sapiens OX=9606 GN=TTLL12 PE=1 SV=2	11358.2	9424.45	7434.12	6745.12	7428.81	6176.93	8094.61	1938.95	0.239537	9844.58	13138.8	8416.84	10253.9	10223	10424.6	10383.6	1535.84	0.14791	11031.5	11303.4	21588.5	11087.5	9276.85	7874.64	12027.1	4870.81	0.404987	0.0649351	0.240442	1.28278	1.28278	0.588745	0.90515	1.15827	1.15827	0.0930736	0.235146	1.48581
P22695	11	7	105.395	0.0630355	0.092635	1.37907	0.541574	initial stage	Advanced	48614.2	Cytochrome b-c1 complex subunit 2_ mitochondrial OS=Homo sapiens OX=9606 GN=UQCRC2 PE=1 SV=3	123395	131627	76408.9	90714.2	78042.9	95140.3	99221.4	23205.5	0.233876	106828	72458	96054.3	70947	85142.8	100844	88712.3	14978.7	0.168845	62426.2	89859.5	100615	50740.8	71524.4	56522.4	71948.1	19601.9	0.272446	0.588745	0.77654	0.894084	-1.11846	0.132035	0.765901	0.811028	-1.233	0.0649351	0.182419	0.725127
Q86UU0	3	2	20.0864	0.0645029	0.0944847	1.845	0.537206	Advanced	initial stage	157529	B-cell CLL/lymphoma 9-like protein OS=Homo sapiens OX=9606 GN=BCL9L PE=1 SV=1	4135.66	3026.35	786.893	3436.52	1687.62	3690.94	2794	1290.27	0.4618	4903.31	2812.85	6040.53	2944.7	4446.76	4560.23	4284.73	1227.17	0.286406	3380.02	3716.23	10602.6	4912.05	4277.87	4040.84	5154.93	2719.05	0.527467	0.132035	0.348626	1.53355	1.53355	0.937229	0.937	1.20309	1.20309	0.0411255	0.138339	1.845
Q92882	5	5	41.9368	0.0648789	0.0948542	1.67597	0.536101	Intermidiate	initial stage	23957.9	Osteoclast-stimulating factor 1 OS=Homo sapiens OX=9606 GN=OSTF1 PE=1 SV=2	13633.8	12005.1	14846.9	9688.16	8720.84	24369.8	13877.4	5634.46	0.406016	28640.4	22322	21577.2	30425.5	19625.5	16958.3	23258.2	5233.09	0.225	16826.1	13898.6	9689.43	18819.7	39442.1	11761.8	18406.3	10822.4	0.587974	0.025974	0.153069	1.67597	1.67597	0.0930736	0.67332	0.791391	-1.2636	0.393939	0.597831	1.32635
P30101	37	26	412.445	0.0649648	0.0948542	1.44505	0.53585	initial stage	Advanced	57181.6	Protein disulfide-isomerase A3 OS=Homo sapiens OX=9606 GN=PDIA3 PE=1 SV=4	648437	579939	849530	417768	498728	459136	575590	157953	0.27442	497054	391813	412999	402786	701051	493628	483222	116195	0.240458	431907	569524	297309	422902	274734	393527	398317	106342	0.266978	0.179654	0.416314	0.839525	-1.19115	0.393939	0.865099	0.824295	-1.21316	0.0411255	0.138339	0.692016
Q9H1R3	7	2	38.8447	0.0651972	0.0949892	1.65609	0.535171	initial stage	Advanced	65255.2	Myosin light chain kinase 2_ skeletal/cardiac muscle OS=Homo sapiens OX=9606 GN=MYLK2 PE=1 SV=3	7122.94	5811.75	4964.12	2634.36	7730.09	7049.23	5885.42	1882.14	0.319797	3967.33	7644.69	4894.67	3901.61	5734.86	6401.86	5424.17	1463.15	0.269747	3439.78	3401.94	4226.26	1335.98	3567.23	5351.68	3553.81	1314.5	0.369885	0.484848	0.701711	0.921629	-1.08504	0.0411255	0.660196	0.655181	-1.5263	0.0649351	0.182419	0.603834
O43396	5	3	40.5245	0.0652818	0.0949892	1.5605	0.534924	initial stage	Advanced	32650.6	Thioredoxin-like protein 1 OS=Homo sapiens OX=9606 GN=TXNL1 PE=1 SV=3	25432.5	35912.5	29108.6	16329.4	15774.3	19487.3	23674.1	7953.45	0.335956	15397.8	10821.4	13944.8	15831.4	21648.3	23790.3	16905.7	4880.67	0.2887	15559.8	21467.2	19440.2	12800.3	10403.3	11354.2	15170.8	4493.09	0.296166	0.0930736	0.288753	0.7141	-1.40036	0.484848	0.894933	0.897381	-1.11435	0.0411255	0.138339	0.64082
P55201	10	5	59.3452	0.065372	0.0949892	2.06908	0.534661	initial stage	Intermidiate	139153	Peregrin OS=Homo sapiens OX=9606 GN=BRPF1 PE=1 SV=2	97360.8	85298.6	132084	189456	281335	275710	176874	86664.2	0.489977	128494	110911	54230.6	93073.8	48926.1	77270.4	85484.4	31415.8	0.367503	118187	79618.9	90293.5	94391.8	29355	173998	97640.7	47549.6	0.486986	0.0411255	0.195135	0.483307	-2.06908	0.699134	0.914815	1.1422	1.1422	0.0930736	0.235146	0.552035
Q8N1G4	7	5	46.8835	0.0655566	0.0951048	2.2379	0.534124	initial stage	Advanced	64043.3	Leucine-rich repeat-containing protein 47 OS=Homo sapiens OX=9606 GN=LRRC47 PE=1 SV=1	32847.6	23324.1	19293.2	36684.6	10533.8	6311.04	21499	11987.5	0.557582	13276	8040.6	15653.3	8758.07	17626.6	12440.3	12632.5	3758.03	0.29749	7500.97	11648.4	9534.25	9596.72	10044.6	9315.81	9606.79	1332.99	0.138755	0.24026	0.476176	0.587583	-1.70189	0.24026	0.83426	0.760483	-1.31495	0.0930736	0.235146	0.446847
P25705	35	26	367.292	0.0658134	0.0953246	1.4232	0.533379	initial stage	Advanced	59864.8	ATP synthase subunit alpha_ mitochondrial OS=Homo sapiens OX=9606 GN=ATP5F1A PE=1 SV=1	513794	804208	839633	433017	441566	696337	621426	182246	0.29327	392388	348543	564189	364699	522651	555663	458022	99984.9	0.218297	359948	429322	603070	359779	489323	378404	436641	95612.6	0.218973	0.179654	0.416314	0.73705	-1.35676	0.818182	0.921911	0.953319	-1.04897	0.0411255	0.138339	0.702644
P21266	7	4	66.6748	0.065939	0.0953539	1.9561	0.533016	initial stage	Intermidiate	27015.9	Glutathione S-transferase Mu 3 OS=Homo sapiens OX=9606 GN=GSTM3 PE=1 SV=3	49322.8	14308.7	39385.1	22082.8	29841.9	9255.28	27366.1	15225.6	0.556367	11865.5	21007.1	16002.1	15102.7	9898.07	10065.5	13990.1	4270.46	0.305248	10136.6	9744.6	14085.5	16116.2	16237.8	18004.9	14054.3	3421.96	0.243482	0.179654	0.416314	0.511222	-1.9561	0.818182	0.921911	1.00458	1.00458	0.179654	0.362914	0.513564
O00232	9	4	52.5512	0.0671675	0.0968072	1.53531	0.529496	initial stage	Intermidiate	53303.7	26S proteasome non-ATPase regulatory subunit 12 OS=Homo sapiens OX=9606 GN=PSMD12 PE=1 SV=3	34372.7	45067.6	43363.6	23110.6	21681.2	28979	32762.4	9966.57	0.304207	23421.7	20485.1	21795.5	18309.7	18270.9	25752.8	21339.3	2944.37	0.137979	23015.5	20206.1	46478.9	18362.5	19534.9	23002.4	25100.1	10640.6	0.423929	0.0411255	0.195135	0.651333	-1.53531	0.818182	0.921911	1.17624	1.17624	0.132035	0.295994	0.766123
P07476	9	7	59.0308	0.0672648	0.0968072	2.66205	0.529219	initial stage	Advanced	68592.6	Involucrin OS=Homo sapiens OX=9606 GN=IVL PE=1 SV=2	4297.49	32843.5	10183.1	5266.38	14835.9	17350.9	14129.6	10506.1	0.743553	4787.72	9569.8	14311.5	5512.22	5600.93	5957.3	7623.25	3684.68	0.483347	4928.1	4455.19	8580.9	6693.19	3024.03	4165.24	5307.77	2001.23	0.377038	0.393939	0.630322	0.539525	-1.85348	0.179654	0.829849	0.696261	-1.43624	0.0649351	0.182419	0.37565
P16070	10	6	66.4713	0.067443	0.0969096	2.19938	0.528714	initial stage	Advanced	82051	CD44 antigen OS=Homo sapiens OX=9606 GN=CD44 PE=1 SV=3	43528.9	76559.5	92218.3	32673.6	71700	104293	70162.2	27602.1	0.393405	39064.1	28809.2	152114	33561.8	25376.1	17432.9	49393	50854.3	1.02959	27220.5	23104.5	30686.1	24793.3	59866.5	25734.4	31900.9	13938.3	0.436924	0.132035	0.348626	0.703983	-1.42049	0.588745	0.90515	0.645859	-1.54833	0.00865801	0.0535135	0.454674
P23284	19	16	205.683	0.0681753	0.0978067	1.34901	0.52665	initial stage	Advanced	23799.6	Peptidyl-prolyl cis-trans isomerase B OS=Homo sapiens OX=9606 GN=PPIB PE=1 SV=2	226887	256161	413051	220985	275160	233379	270937	72496.5	0.267577	182434	195284	186323	227424	306390	210225	218013	46360.4	0.212649	199017	250371	233743	162275	195314	164328	200841	35749.5	0.177999	0.0930736	0.288753	0.804664	-1.24276	0.818182	0.921911	0.921233	-1.0855	0.0649351	0.182419	0.741283
P08579	6	2	40.5673	0.0683563	0.0979111	1.54453	0.526143	initial stage	Advanced	25486.4	U2 small nuclear ribonucleoprotein B'' OS=Homo sapiens OX=9606 GN=SNRPB2 PE=1 SV=1	10806.3	10682.7	12637.7	19860.8	22455.6	15144.6	15264.6	4911.65	0.321767	11234.7	10320.1	10930.3	16551.3	11779	9468.87	11714	2499.24	0.213355	13440.3	14512.2	8250.35	6558.24	5519.96	11017.2	9883.03	3691.22	0.373491	0.24026	0.476176	0.767397	-1.30311	0.484848	0.894933	0.843693	-1.18527	0.132035	0.295994	0.647447
P13637	6	1	38.4276	0.069135	0.09887	3.67612	0.523975	initial stage	Advanced	113174	Sodium/potassium-transporting ATPase subunit alpha-3 OS=Homo sapiens OX=9606 GN=ATP1A3 PE=1 SV=3	1850.26	1175.3	419.775	438.496	1856.48	1402.86	1190.53	645.549	0.542237	175.05	1422.84	2009.18	413.783	381.894	213.271	769.337	761.998	0.99046	145.281	691.914	24.9045	709.153	0	371.873	323.854	320.116	0.988455	0.24026	0.476176	0.646215	-1.54747	0.24026	0.83426	0.420952	-2.37557	0.025974	0.103425	0.272026
P09622	19	14	143.43	0.069424	0.0991267	1.58804	0.523176	initial stage	Advanced	54747.6	Dihydrolipoyl dehydrogenase_ mitochondrial OS=Homo sapiens OX=9606 GN=DLD PE=1 SV=2	74735.2	78616	168998	177664	138491	85389.9	120649	46956.9	0.389202	104737	84928.2	77866.1	96338.1	54610.6	60463.6	79823.9	19666.2	0.24637	50757.6	97280.4	76228.6	55005.2	105202	71367	75973.4	21932.1	0.288681	0.179654	0.416314	0.661621	-1.51144	0.818182	0.921911	0.951763	-1.05068	0.0930736	0.235146	0.629706
P35637	4	3	28.0244	0.0698518	0.0995806	1.67196	0.521999	initial stage	Advanced	53654	RNA-binding protein FUS OS=Homo sapiens OX=9606 GN=FUS PE=1 SV=1	17148.8	22133.9	13966.5	9554.54	7330.73	22249.5	15397.3	6271.48	0.407309	8394.31	8768.18	8897.11	9420	12091.8	16811.9	10730.5	3262.63	0.304051	10279.2	8921.79	9044.12	8504.98	10307.8	8197	9209.14	892.42	0.0969059	0.179654	0.416314	0.69691	-1.43491	0.699134	0.914815	0.858217	-1.16521	0.132035	0.295994	0.5981
P55854	3	3	19.9649	0.0703249	0.100097	1.85235	0.520705	initial stage	Intermidiate	11694.1	Small ubiquitin-related modifier 3 OS=Homo sapiens OX=9606 GN=SUMO3 PE=1 SV=2	139637	119932	150120	113072	158941	76769.7	126412	29931.2	0.236775	105171	61626.5	58415.3	68429.1	49594.6	66227.7	68244	19265.9	0.282309	97052.3	113968	49716.8	61783.8	25711.3	185252	88914	56994.6	0.641008	0.004329	0.0589098	0.539854	-1.85235	0.699134	0.914815	1.30288	1.30288	0.179654	0.362914	0.703367
O75351	2	2	11.7589	0.0704498	0.100118	1.47351	0.520364	initial stage	Advanced	49473.2	Vacuolar protein sorting-associated protein 4B OS=Homo sapiens OX=9606 GN=VPS4B PE=1 SV=2	12620.3	12695.1	20250.3	7261.86	12273.4	11587.2	12781.3	4194.45	0.32817	8078.44	8353.2	9063.84	13769.6	9456.06	11277.4	9999.76	2164.18	0.216423	6893.71	10895.1	10184.7	7083.27	9386.41	7601.09	8674.06	1707.29	0.196827	0.24026	0.476176	0.782372	-1.27816	0.309524	0.856993	0.867426	-1.15284	0.025974	0.103425	0.67865
Q01130	2	1	16.9546	0.0708525	0.100532	1.72219	0.51927	initial stage	Advanced	25476.4	Serine/arginine-rich splicing factor 2 OS=Homo sapiens OX=9606 GN=SRSF2 PE=1 SV=4	8577.19	15511	15629.6	8552.92	7162.39	12515.1	11324.7	3742.49	0.330471	8594.28	5196.91	8086.9	8051.38	7375.46	19600.8	9484.29	5098.45	0.537568	4285.33	11151.7	5503.07	4276.43	5749.21	8488.8	6575.76	2719.05	0.413496	0.393939	0.630322	0.837486	-1.19405	0.309524	0.856993	0.693332	-1.44231	0.025974	0.103425	0.580656
Q14134	5	2	40.7911	0.0716736	0.101379	2.22414	0.517057	Intermidiate	Advanced	66519.1	Tripartite motif-containing protein 29 OS=Homo sapiens OX=9606 GN=TRIM29 PE=1 SV=2	13854.5	8513.94	2050.68	5383.59	11972.8	14037	9302.09	4875.16	0.524092	4976.85	4590.33	12101.2	10255	12223.1	16117.8	10044.1	4501.88	0.448214	8673.48	7465.84	355.427	7624.15	375.851	2600.78	4515.92	3840.99	0.850544	0.937229	0.941069	1.07976	1.07976	0.0649351	0.67332	0.449612	-2.22414	0.132035	0.295994	0.485474
Q3V6T2	7	4	40.8518	0.072078	0.101624	1.44097	0.515975	initial stage	Advanced	216726	Girdin OS=Homo sapiens OX=9606 GN=CCDC88A PE=1 SV=2	10781.1	16715.1	17088.9	11050.8	18094.2	16339.7	15011.6	3227.03	0.214968	12348.7	9685.28	13326.3	12918.1	14931.7	14886.8	13016.2	1939.82	0.149032	12366	12268.1	4722.27	13252.8	11710.4	8186.96	10417.8	3296.75	0.316455	0.24026	0.476176	0.867071	-1.15331	0.0930736	0.67332	0.800371	-1.24942	0.132035	0.295994	0.693979
P16401	5	3	41.6226	0.0722187	0.101624	5.99676	0.5156	Advanced	initial stage	22580.2	Histone H1.5 OS=Homo sapiens OX=9606 GN=H1-5 PE=1 SV=3	3402.05	1517.52	2852.78	3627.35	3003.91	541.74	2490.89	1205.2	0.483843	1873.35	9702.97	2958.12	846.417	4603.36	2017.13	3666.89	3215.81	0.876986	15303.5	688.27	42011.5	17054	7794.99	6771.19	14937.3	14549	0.974005	0.818182	0.920321	1.47212	1.47212	0.132035	0.765901	4.07355	4.07355	0.0411255	0.138339	5.99676
Q6ZRP0	4	4	22.9154	0.0722631	0.101624	1.35923	0.515482	initial stage	Advanced	28204.6	Proline-rich protein 23C OS=Homo sapiens OX=9606 GN=PRR23C PE=2 SV=1	24216.6	17790	18888.1	14223.2	19708.1	14161.6	18164.6	3774.44	0.207791	13160.9	17918.7	12785.6	15485.1	9896.69	14040.6	13881.3	2701.66	0.194626	13724.3	13710.2	19673.5	8023.22	10798.4	14253.6	13363.9	3897.6	0.291652	0.0411255	0.195135	0.764195	-1.30857	0.937229	0.937	0.962725	-1.03872	0.0649351	0.182419	0.73571
P61158	19	12	198.106	0.0723381	0.101624	1.49982	0.515282	initial stage	Advanced	47827.5	Actin-related protein 3 OS=Homo sapiens OX=9606 GN=ACTR3 PE=1 SV=3	197606	231105	174365	147729	97345.1	193057	173534	46360.1	0.267152	81868.5	90608.9	149614	132706	150478	156386	126944	32618.7	0.256954	105087	160425	68342.9	114288	116995	129086	115704	30128.1	0.26039	0.0930736	0.288753	0.731519	-1.36702	0.588745	0.90515	0.911458	-1.09714	0.0649351	0.182419	0.666748
A6NEE1	4	2	21.7792	0.0724198	0.101624	3.31163	0.515065	Intermidiate	initial stage	59488.5	Pleckstrin homology domain-containing family D member 1 OS=Homo sapiens OX=9606 GN=PLEKHD1 PE=2 SV=3	3780.88	3107.98	56.7403	1835.42	4591.28	2361	2622.22	1595.28	0.608371	12862.9	15656.8	2236.93	12761.7	4408.05	4176.43	8683.8	5707.49	0.657258	10486.3	6058	2071.39	7191.52	19483.8	3119.56	8068.42	6347.01	0.786648	0.0649351	0.240442	3.31163	3.31163	0.818182	0.921911	0.929135	-1.07627	0.0649351	0.182419	3.07695
P00568	7	4	40.6493	0.073488	0.102387	1.86243	0.512246	Advanced	initial stage	21748.9	Adenylate kinase isoenzyme 1 OS=Homo sapiens OX=9606 GN=AK1 PE=1 SV=3	2438.09	4780.41	1301.94	6191.37	3944.91	3374.44	3671.86	1725.02	0.469796	3991.66	4670.94	4600.31	4307.96	14916.1	6604.87	6515.3	4216.42	0.647157	10625.1	4337.7	4536.55	10879.4	5255.78	5396.97	6838.59	3059.53	0.447392	0.132035	0.348626	1.77439	1.77439	0.588745	0.90515	1.04962	1.04962	0.0649351	0.182419	1.86243
Q16181	13	6	99.0306	0.0744026	0.10303	1.26174	0.509862	initial stage	Intermidiate	50965.2	Septin-7 OS=Homo sapiens OX=9606 GN=SEPTIN7 PE=1 SV=2	161931	163356	134214	119131	125648	114248	136421	21390.4	0.156797	110177	96220.7	138320	72519.4	120690	110803	108122	22318	0.206415	132206	108858	112348	119282	95759.7	129867	116387	13702.7	0.117734	0.0649351	0.240442	0.792558	-1.26174	0.699134	0.914815	1.07644	1.07644	0.132035	0.295994	0.853142
Q8N3J2	3	1	22.4192	0.0746509	0.10303	1.61137	0.509219	Advanced	Intermidiate	54611.5	N(6)-adenine-specific methyltransferase METTL4 OS=Homo sapiens OX=9606 GN=METTL4 PE=1 SV=3	48859.2	50602.6	56499.8	30056.2	50304.7	40751.8	46179	9377.54	0.203069	34054.9	48567.7	37157.9	44303	39417	35597.3	39849.7	5566.53	0.139688	104736	55148.2	65215.8	51689.6	29410.9	79073.7	64212.4	25745.5	0.400943	0.132035	0.348626	0.862938	-1.15883	0.0649351	0.67332	1.61137	1.61137	0.132035	0.295994	1.39051
Q16822	11	8	75.6836	0.0747329	0.10303	1.27696	0.509007	initial stage	Intermidiate	71497.5	Phosphoenolpyruvate carboxykinase [GTP]_ mitochondrial OS=Homo sapiens OX=9606 GN=PCK2 PE=1 SV=4	70056.6	69839.9	81462.3	60792.5	55000.2	57885.4	65839.5	9839.61	0.149448	55346.6	47414.2	37689.6	50374.4	53423.2	65108.2	51559.4	9081.24	0.176132	40284.3	56763.4	66440.5	58209.8	64426.5	43010.3	54855.8	10893.5	0.198584	0.025974	0.153069	0.783107	-1.27696	0.484848	0.894933	1.06393	1.06393	0.179654	0.362914	0.833175
Q6UX06	6	5	43.87	0.0747443	0.10303	1.95032	0.508978	initial stage	Advanced	57565	Olfactomedin-4 OS=Homo sapiens OX=9606 GN=OLFM4 PE=1 SV=1	38840.5	57121.2	85437.7	31541.1	35530.1	127534	62667.5	37496.6	0.598342	28909.2	34818.4	43389.5	32854.5	42988.9	44574.9	37922.6	6578.32	0.173467	46236.3	33591.6	41200.7	33454.6	12705.8	25602.9	32132	11874.8	0.369565	0.309524	0.553962	0.605139	-1.65251	0.484848	0.894933	0.847305	-1.18021	0.132035	0.295994	0.512737
Q04828	18	1	193.132	0.0748808	0.10303	2.32596	0.508626	Intermidiate	initial stage	37244.6	Aldo-keto reductase family 1 member C1 OS=Homo sapiens OX=9606 GN=AKR1C1 PE=1 SV=1	18.2663	98.2036	0.107612	171.965	369.849	835.667	249.01	317.062	1.27329	607.052	296.071	386.925	850.961	753.606	580.506	579.187	210.799	0.363957	339.804	712.787	587.203	77.4865	571.318	332.739	436.89	230.75	0.528166	0.0649351	0.240442	2.32596	2.32596	0.309524	0.856993	0.754316	-1.3257	0.309524	0.51109	1.75451
P40306	2	1	11.2329	0.0748891	0.10303	2.53354	0.508605	Advanced	initial stage	29221.5	Proteasome subunit beta type-10 OS=Homo sapiens OX=9606 GN=PSMB10 PE=1 SV=1	1331.36	148.103	26.4601	1053.57	0	1139.83	616.555	620.25	1.00599	1658.1	810.928	946.853	428.483	413.18	1445.19	950.456	515	0.541845	1168.58	919.049	1383.65	1914.04	2274.93	1712.12	1562.06	500.943	0.320693	0.393939	0.630322	1.54156	1.54156	0.0930736	0.67332	1.64349	1.64349	0.025974	0.103425	2.53354
P07602	9	6	58.585	0.0756749	0.103953	1.55104	0.506589	Intermidiate	initial stage	59937.6	Prosaposin OS=Homo sapiens OX=9606 GN=PSAP PE=1 SV=2	54656.4	34924.3	43651.7	130950	96897.8	56735.2	69635.9	36806.2	0.528552	104407	86430.7	101834	203658	73116	78603.1	108008	48471.9	0.44878	73809.6	134570	109080	92265.7	84240.6	111813	100963	21934.6	0.217253	0.132035	0.348626	1.55104	1.55104	0.699134	0.914815	0.934773	-1.06978	0.132035	0.295994	1.44987
P07900	56	23	558.939	0.0759062	0.104113	1.27987	0.505999	initial stage	Advanced	85059.1	Heat shock protein HSP 90-alpha OS=Homo sapiens OX=9606 GN=HSP90AA1 PE=1 SV=5	354060	384651	424427	393334	315226	290744	360407	50408.4	0.139865	444097	255904	291253	340416	297247	412249	340194	73935.5	0.217333	277157	391043	225319	252250	271342	272474	281598	56947.1	0.202229	0.699134	0.845169	0.943918	-1.05941	0.0930736	0.67332	0.827755	-1.20809	0.025974	0.103425	0.781332
Q8N335	9	5	80.9068	0.0771857	0.105707	1.38518	0.502767	Advanced	Intermidiate	39046.1	Glycerol-3-phosphate dehydrogenase 1-like protein OS=Homo sapiens OX=9606 GN=GPD1L PE=1 SV=1	52796.5	41624.7	48733.5	55506.5	89199.7	36219.2	54013.3	18653.5	0.345351	63793.5	52559.9	28208.4	74218.6	47169.6	50464	52735.7	15630.4	0.296392	55782.4	77752.8	83105	63294.8	71580.8	86774.3	73048.4	11891.7	0.162793	0.937229	0.941069	0.976345	-1.02423	0.0411255	0.660196	1.38518	1.38518	0.0649351	0.182419	1.35241
P00751	13	10	94.0035	0.0781371	0.106849	1.63737	0.500395	Advanced	initial stage	86901.6	Complement factor B OS=Homo sapiens OX=9606 GN=CFB PE=1 SV=2	21562.5	18128.9	7415.82	29806.9	49487.6	21780.3	24697	14147.8	0.572853	35855.3	43486.2	17639.4	21574.5	19711.6	18036.7	26050.6	10911.7	0.418864	41614.5	29199.8	43327.3	40439.1	58882.4	29165.4	40438.1	10984.5	0.271638	0.937229	0.941069	1.05481	1.05481	0.0930736	0.67332	1.55229	1.55229	0.0930736	0.235146	1.63737
P20618	9	8	84.72	0.0783427	0.106968	2.20472	0.499886	Intermidiate	initial stage	26717.5	Proteasome subunit beta type-1 OS=Homo sapiens OX=9606 GN=PSMB1 PE=1 SV=2	64260.2	70683.6	59843.8	58343	42851.7	55522.3	58584.1	9350.34	0.159605	60255.1	227519	74033.3	293941	59414.7	59806.7	129162	104200	0.806743	56744.4	66031.6	47396.6	65159.4	64809	57092	59538.8	7249.16	0.121755	0.132035	0.348626	2.20472	2.20472	0.179654	0.829849	0.460964	-2.16937	0.818182	0.88882	1.0163
P24534	4	4	29.5418	0.0786507	0.107152	1.47159	0.499126	initial stage	Advanced	24934.8	Elongation factor 1-beta OS=Homo sapiens OX=9606 GN=EEF1B2 PE=1 SV=3	29948.6	36967	32417.3	16863.1	30912.5	37885.5	30832.3	7560.69	0.245219	21697.8	17967.4	25332	20360.1	36862.9	29363.9	25264	6947.75	0.275006	15232.2	25097.5	16943.9	22624.2	27525.6	18287.2	20951.8	4880.04	0.232918	0.179654	0.416314	0.819399	-1.22041	0.309524	0.856993	0.829314	-1.20582	0.0411255	0.138339	0.679539
P00740	4	2	26.2932	0.0787136	0.107152	1.67587	0.498971	initial stage	Intermidiate	53147.1	Coagulation factor IX OS=Homo sapiens OX=9606 GN=F9 PE=1 SV=2	130972	131912	70328.1	156697	154276	57040.3	116871	42793.1	0.366157	47833	77533.1	93328.7	62562.2	84668.5	52500.3	69737.6	18268.4	0.261958	59959.8	51018.5	75948.6	114151	83284.2	103131	81248.9	24334	0.299499	0.0930736	0.288753	0.596706	-1.67587	0.588745	0.90515	1.16506	1.16506	0.179654	0.362914	0.695201
P19013	21	10	159.353	0.0792248	0.107686	1.62033	0.497716	initial stage	Intermidiate	56543.3	Keratin_ type II cytoskeletal 4 OS=Homo sapiens OX=9606 GN=KRT4 PE=1 SV=5	336612	304208	698461	475729	794647	393268	500488	201600	0.402808	365283	607141	209716	255902	221171	194066	308880	158528	0.513236	301397	193763	228097	307678	568244	262637	310303	133590	0.430514	0.0649351	0.240442	0.617158	-1.62033	0.818182	0.921911	1.00461	1.00461	0.0411255	0.138339	0.620001
Q9H078	3	2	15.1015	0.0798782	0.108249	2.97465	0.496123	initial stage	Advanced	79242.2	Caseinolytic peptidase B protein homolog OS=Homo sapiens OX=9606 GN=CLPB PE=1 SV=1	1402.94	6818	1132.61	2223.93	466.454	4053.63	2682.93	2372.46	0.884282	898.065	524.453	1033.55	400.026	991.445	3998.9	1307.74	1343.35	1.02723	91.4637	3316.85	1121.95	213.82	513.191	154.309	901.931	1242.63	1.37774	0.132035	0.348626	0.487431	-2.05157	0.309524	0.856993	0.689686	-1.44993	0.0649351	0.182419	0.336174
P09668	6	3	58.0224	0.0801063	0.108395	1.78014	0.495569	initial stage	Intermidiate	38078	Pro-cathepsin H OS=Homo sapiens OX=9606 GN=CTSH PE=1 SV=4	70365.8	64101	124543	47027.2	43459.7	61835.5	68555.3	29312.5	0.427574	28332	39367.1	14975.9	51748.5	56874.5	39768.7	38511.1	15311.9	0.397598	32588.4	95178.9	31036.5	10807.3	33556.4	31428.6	39099.3	28783.1	0.736152	0.025974	0.153069	0.561752	-1.78014	0.588745	0.90515	1.01527	1.01527	0.0411255	0.138339	0.570333
Q14807	6	3	39.4231	0.0814922	0.109977	1.92874	0.492238	initial stage	Intermidiate	73661.5	Kinesin-like protein KIF22 OS=Homo sapiens OX=9606 GN=KIF22 PE=1 SV=5	1564.93	1458.46	492.635	1378.55	1373.28	1874.47	1357.06	462.42	0.340753	772.641	919.309	719.278	704.955	445.215	660.192	703.598	155.043	0.220357	796.646	555.16	1289.4	829.477	1904.59	450.633	970.984	541.683	0.55787	0.0411255	0.195135	0.518474	-1.92874	0.393939	0.865099	1.38003	1.38003	0.24026	0.433661	0.715508
P08238	48	12	499.094	0.0815183	0.109977	1.41555	0.492176	Advanced	initial stage	83606.5	Heat shock protein HSP 90-beta OS=Homo sapiens OX=9606 GN=HSP90AB1 PE=1 SV=4	126047	115565	147005	96021.2	71637.6	132129	114734	27129.8	0.236458	129535	94603.2	114723	135390	143216	197675	135857	34826.3	0.256345	113122	181044	227563	155566	160861	136314	162412	39374.4	0.242435	0.484848	0.701711	1.1841	1.1841	0.24026	0.83426	1.19546	1.19546	0.0411255	0.138339	1.41555
P08572	29	20	197.452	0.0816974	0.110055	1.51773	0.491749	initial stage	Advanced	168751	Collagen alpha-2(IV) chain OS=Homo sapiens OX=9606 GN=COL4A2 PE=1 SV=4	350995	180233	297431	367721	310980	140244	274601	93069	0.338925	280824	169015	197713	235197	161378	169336	202244	47198	0.233372	171880	224074	173664	174888	170368	170698	180929	21207.9	0.117217	0.179654	0.416314	0.736501	-1.35777	0.937229	0.937	0.894607	-1.11781	0.0930736	0.235146	0.658879
P19224	17	8	135.592	0.0824344	0.110863	1.37627	0.490003	initial stage	Intermidiate	61378.1	UDP-glucuronosyltransferase 1-6 OS=Homo sapiens OX=9606 GN=UGT1A6 PE=1 SV=2	55643.4	43006.6	62129.3	54113.7	54912.8	66146.6	55992.1	7927.36	0.14158	41805.3	44621.4	36810.5	41711.7	39897.1	39257.5	40683.9	2663.64	0.0654715	36712.5	57029.7	33510.9	33596	82579.9	41217.8	47441.1	19319.6	0.407234	0.004329	0.0589098	0.726601	-1.37627	0.699134	0.914815	1.16609	1.16609	0.24026	0.433661	0.847283
P04083	25	15	327.022	0.0825419	0.110863	2.36209	0.489749	Advanced	Intermidiate	38942.4	Annexin A1 OS=Homo sapiens OX=9606 GN=ANXA1 PE=1 SV=2	92809.8	64570.1	144688	106101	210126	326443	157456	96889.6	0.615343	148390	123810	101105	131743	139149	204364	141427	34769.8	0.24585	848806	174324	107250	383866	268914	221216	334063	268842	0.804766	0.937229	0.941069	0.898197	-1.11334	0.0649351	0.67332	2.36209	2.36209	0.0930736	0.235146	2.12162
Q6IQ22	8	3	68.0386	0.0830743	0.111412	1.71232	0.488498	initial stage	Advanced	27590.6	Ras-related protein Rab-12 OS=Homo sapiens OX=9606 GN=RAB12 PE=1 SV=3	6037.29	8428.77	22937.8	8321.15	10462.8	8779.1	10827.8	6098.7	0.563244	7240.51	4325.32	4260.87	11007.5	4670.79	7732.2	6539.54	2663.24	0.407252	5438.94	10288.1	5933.78	3844.04	7270.02	5165.9	6323.46	2237.68	0.353869	0.0930736	0.288753	0.603957	-1.65575	0.937229	0.937	0.966959	-1.03417	0.0411255	0.138339	0.584001
Q9BYX7	20	6	208.078	0.0833189	0.111575	1.51576	0.487926	Intermidiate	initial stage	42358.5	Putative beta-actin-like protein 3 OS=Homo sapiens OX=9606 GN=POTEKP PE=5 SV=1	44106.8	31339.7	45874.3	28831.9	25529.7	63497.8	39863.4	14230.4	0.35698	48408.4	42956.9	65544.6	48471.6	91435.2	65723.9	60423.4	17935.1	0.296823	40726.1	33889.6	19845.2	42215.9	70914.8	40325.9	41319.6	16699.5	0.404155	0.0411255	0.195135	1.51576	1.51576	0.0411255	0.660196	0.683834	-1.46234	0.937229	0.938739	1.03653
P01619	3	1	20.8451	0.0838582	0.112131	22.0007	0.48667	Advanced	initial stage	12671.2	Immunoglobulin kappa variable 3-20 OS=Homo sapiens OX=9606 GN=IGKV3-20 PE=1 SV=2	54.4269	0	0	57.0587	67.7775	0	29.8772	33.033	1.10563	11.5472	61.7728	41.3145	211.118	1066.3	0	232.009	415.754	1.79197	1574.7	17.1363	154.612	14.5561	1986.02	196.899	657.32	882.576	1.34269	0.32684	0.583697	7.76543	7.76543	0.393939	0.865099	2.83316	2.83316	0.0627706	0.182419	22.0007
Q9HAU5	5	4	35.9047	0.0840383	0.112206	2.94277	0.486252	initial stage	Advanced	149065	Regulator of nonsense transcripts 2 OS=Homo sapiens OX=9606 GN=UPF2 PE=1 SV=1	7023.76	7496.76	59099.5	13902.1	9203.07	7671.3	17399.4	20584.8	1.18307	8107.98	8443.47	9509.86	9033.28	8781.55	4312.71	8031.48	1884.5	0.234639	5566.32	5704.5	2589.83	7948.76	4595.99	9070.25	5912.61	2326.12	0.393417	0.818182	0.920321	0.461594	-2.1664	0.179654	0.829849	0.73618	-1.35836	0.0649351	0.182419	0.339816
P15121	10	8	80.5188	0.0845859	0.112771	1.50239	0.484986	initial stage	Advanced	36252.6	Aldo-keto reductase family 1 member B1 OS=Homo sapiens OX=9606 GN=AKR1B1 PE=1 SV=3	12879.2	14665.3	22069.8	10230.3	12912.8	13056.7	14302.3	4063.38	0.284106	7118.76	11345	8816.41	7957.98	13294.7	9200.39	9622.22	2294.33	0.238441	8643.26	20071	3534.52	6690.85	10459.9	7718.68	9519.71	5657.76	0.594321	0.0411255	0.195135	0.672773	-1.48639	0.484848	0.894933	0.989347	-1.01077	0.0649351	0.182419	0.665605
Q9H9C1	2	1	11.615	0.0849358	0.113071	1.95171	0.484182	Advanced	initial stage	57233.4	Spermatogenesis-defective protein 39 homolog OS=Homo sapiens OX=9606 GN=VIPAS39 PE=1 SV=1	1188.18	768.413	0	420.633	0	746.835	520.677	471.232	0.905038	1330.29	646.603	1288.36	456.739	538.652	1156.34	902.83	398.22	0.44108	950.342	1021.38	1201.79	966.724	1056.62	900.387	1016.21	106.114	0.104422	0.225108	0.476176	1.73396	1.73396	0.937229	0.937	1.12558	1.12558	0.038961	0.138339	1.95171
Q16698	12	8	95.2598	0.0852646	0.113178	1.76052	0.483428	initial stage	Advanced	36352.9	2_4-dienoyl-CoA reductase_ mitochondrial OS=Homo sapiens OX=9606 GN=DECR1 PE=1 SV=1	102894	229264	159844	93245.9	60783.5	92208.4	123040	61250.3	0.497809	54400.6	70423.5	95629.2	103084	72319	120519	86062.6	24513.1	0.284829	45648.4	95144.7	94482.1	51670.5	81055.3	51328.4	69888.2	22940.7	0.328248	0.484848	0.701711	0.69947	-1.42965	0.179654	0.829849	0.812063	-1.23143	0.0930736	0.235146	0.568013
P22102	7	3	38.8949	0.0852663	0.113178	2.51564	0.483424	initial stage	Advanced	109022	Trifunctional purine biosynthetic protein adenosine-3 OS=Homo sapiens OX=9606 GN=GART PE=1 SV=1	7529.78	13315.7	21396.5	62527.4	18032.5	81476.5	34046.4	30364.9	0.891869	31771.6	20622.4	30569.2	28065.8	30321.3	22834.8	27364.2	4580.42	0.167387	12337.5	22388.1	8573.73	15658.7	9705.73	12539.6	13533.9	4991.8	0.368837	0.484848	0.701711	0.803733	-1.24419	0.004329	0.412974	0.494584	-2.0219	0.24026	0.433661	0.397514
Q02641	2	1	19.2765	0.0855228	0.113353	5.27482	0.482839	initial stage	Advanced	65998.8	Voltage-dependent L-type calcium channel subunit beta-1 OS=Homo sapiens OX=9606 GN=CACNB1 PE=1 SV=3	2135.03	4051.72	13242.5	1657.62	38960.2	31843.8	15315.1	16270.8	1.0624	1792.78	1307.22	1943.48	2063.01	4481.09	9856.56	3574.02	3272.49	0.915633	9560.22	1860.44	811.118	1907.84	1405.65	1875.4	2903.44	3288.46	1.13261	0.179654	0.416314	0.233365	-4.28513	0.393939	0.865099	0.812374	-1.23096	0.0649351	0.182419	0.18958
P02042	11	1	177.786	0.0856956	0.113416	4.24616	0.482445	Advanced	initial stage	16169.6	Hemoglobin subunit delta OS=Homo sapiens OX=9606 GN=HBD PE=1 SV=2	120.006	39.5103	0	849.315	103.318	49.4388	193.598	324.202	1.67462	614.502	317.949	829.639	35.1314	243.159	225.274	377.609	290.717	0.769889	1062.61	937.584	44.5539	1161.98	193.485	1532.07	822.048	581.462	0.707334	0.24026	0.476176	1.95048	1.95048	0.24026	0.83426	2.17698	2.17698	0.0411255	0.138339	4.24616
P25311	10	7	77.3867	0.0863394	0.114101	2.02585	0.480985	Advanced	Intermidiate	34486.9	Zinc-alpha-2-glycoprotein OS=Homo sapiens OX=9606 GN=AZGP1 PE=1 SV=2	52665.8	24708.4	76233.3	115100	104741	126502	83324.9	39392.1	0.472753	85617.6	67105.8	25518.4	59649.1	16330.5	17455.8	45279.5	29369.2	0.648619	56496.3	53556.3	143933	52095.8	157106	87190.6	91729.6	47516.9	0.51801	0.132035	0.348626	0.543409	-1.84023	0.179654	0.829849	2.02585	2.02585	0.818182	0.88882	1.10087
P26038	32	12	329.041	0.0865169	0.114169	1.39132	0.480584	initial stage	Advanced	67934.2	Moesin OS=Homo sapiens OX=9606 GN=MSN PE=1 SV=3	291506	242443	320465	286669	380222	171298	282101	70794	0.250953	237725	209850	174678	202634	261664	146805	205559	41509.2	0.201933	211232	179796	113759	243429	185105	283223	202758	58241.3	0.287246	0.0649351	0.240442	0.728674	-1.37236	0.937229	0.937	0.98637	-1.01382	0.0930736	0.235146	0.718742
P09543	16	9	102.977	0.0874302	0.115039	1.75685	0.478534	Advanced	initial stage	47977.9	2'_3'-cyclic-nucleotide 3'-phosphodiesterase OS=Homo sapiens OX=9606 GN=CNP PE=1 SV=2	40221.6	28661.7	32191.2	36934.5	29880.9	28289.7	32696.6	4867.63	0.148873	55161	43088	47675	33934.6	32540.2	36784.4	41530.6	8797.95	0.211843	40319.3	39713.7	136462	38546.1	49898.5	39718.9	57443	38935	0.677801	0.0649351	0.240442	1.27018	1.27018	0.484848	0.894933	1.38315	1.38315	0.0151515	0.0739003	1.75685
Q05682	18	11	136.021	0.087806	0.115255	1.35168	0.477696	initial stage	Intermidiate	93288.2	Caldesmon OS=Homo sapiens OX=9606 GN=CALD1 PE=1 SV=3	91781.4	87636.1	114113	93711.3	136976	73849.4	99677.9	22403.6	0.22476	66625.7	87255.8	82735	72799.1	63551.8	69496.1	73743.9	9347.68	0.126759	77804.2	86922.4	109471	81555.6	47318.8	85446.7	81419.8	20046.6	0.246213	0.00865801	0.0805778	0.739822	-1.35168	0.393939	0.865099	1.10409	1.10409	0.132035	0.295994	0.816829
Q15084	20	15	202.678	0.0878491	0.115255	1.53438	0.4776	Intermidiate	initial stage	48520.6	Protein disulfide-isomerase A6 OS=Homo sapiens OX=9606 GN=PDIA6 PE=1 SV=1	155013	119552	202397	142394	118256	140293	146318	30906.3	0.211228	221916	124415	177147	245392	335978	242195	224507	71334.4	0.317738	203558	228284	98860.2	228219	203021	171999	188990	48793.7	0.258181	0.0411255	0.195135	1.53438	1.53438	0.309524	0.856993	0.841801	-1.18793	0.0930736	0.235146	1.29164
Q6ZU15	9	6	59.3237	0.0893995	0.116923	1.54149	0.47418	initial stage	Intermidiate	50481.2	Septin-14 OS=Homo sapiens OX=9606 GN=SEPTIN14 PE=1 SV=2	21269.6	26449.9	36463.1	14891.6	12159.5	20049.3	21880.5	8724.69	0.398742	11451.4	9105.34	18929.6	12251.8	18410.1	15018.1	14194.4	3951.43	0.27838	11966.4	17379.2	9463.99	20645.2	11495.3	16128.5	14513.1	4231.13	0.291539	0.0930736	0.288753	0.648723	-1.54149	0.937229	0.937	1.02245	1.02245	0.0930736	0.235146	0.663288
O60437	16	7	92.3352	0.0895083	0.116923	1.67121	0.473942	initial stage	Advanced	205317	Periplakin OS=Homo sapiens OX=9606 GN=PPL PE=1 SV=4	44805.3	52350.2	62691.8	90442.5	63517.4	48402.6	60368.3	16549.6	0.274144	48831.4	34173.9	35866.9	47252.3	102543	33446.2	50352.2	26431.6	0.524935	36679.9	29092.6	11263.1	51461	52355.4	35882.8	36122.5	15274.5	0.422853	0.179654	0.416314	0.834084	-1.19892	0.818182	0.921911	0.717396	-1.39393	0.0411255	0.138339	0.598368
Q8N8Z6	2	2	10.9059	0.089833	0.117178	4.46688	0.473234	Advanced	initial stage	78661.9	Discoidin_ CUB and LCCL domain-containing protein 1 OS=Homo sapiens OX=9606 GN=DCBLD1 PE=1 SV=2	439.784	794.459	61.5314	272.671	1721.47	1068.2	726.351	606.907	0.835556	1937.42	1768.16	1559.61	3131.8	1681.43	1496.55	1929.16	609.496	0.315938	1982.35	1917.58	13158.3	172.656	898.997	1337.25	3244.53	4903.33	1.51126	0.0151515	0.117745	2.65597	2.65597	0.699134	0.914815	1.68183	1.68183	0.132035	0.295994	4.46688
Q6NVY1	5	3	29.2741	0.0901678	0.117446	1.4038	0.472506	initial stage	Advanced	43824.5	3-hydroxyisobutyryl-CoA hydrolase_ mitochondrial OS=Homo sapiens OX=9606 GN=HIBCH PE=1 SV=2	40632.8	48641.7	62451.3	25698.4	32523.7	44202.5	42358.4	12836.3	0.303041	28332.9	27685.6	43139.3	31973.4	31072.8	39021.1	33537.5	6198.7	0.184829	26355.2	34387.8	40062.2	26958.5	24821.5	28459.3	30174.1	5865.92	0.194403	0.179654	0.416314	0.791755	-1.26302	0.309524	0.856993	0.899712	-1.11147	0.0930736	0.235146	0.712352
P09211	13	10	182.915	0.0909561	0.118302	1.60382	0.470803	initial stage	Advanced	23584	Glutathione S-transferase P OS=Homo sapiens OX=9606 GN=GSTP1 PE=1 SV=2	612982	590910	264363	484213	706737	416944	512692	158414	0.308986	324100	330264	608369	264649	404787	269435	366934	128741	0.350857	343583	270633	138174	353364	408960	403302	319669	102000	0.319079	0.179654	0.416314	0.715701	-1.39723	0.937229	0.937	0.87119	-1.14785	0.0411255	0.138339	0.623512
P28161	8	3	63.0658	0.0912529	0.118422	1.79446	0.470165	Advanced	initial stage	25915.8	Glutathione S-transferase Mu 2 OS=Homo sapiens OX=9606 GN=GSTM2 PE=1 SV=2	23914.6	9850.71	7330.34	17931.4	6092.6	12184.3	12884	6838.22	0.530753	12479.9	18360.2	15310.7	25892.9	15268.4	9911.88	16204	5543.6	0.342113	16960.6	27991.5	12510.3	16668.5	19711.8	44876	23119.8	11838.9	0.512067	0.24026	0.476176	1.25768	1.25768	0.179654	0.829849	1.4268	1.4268	0.0930736	0.235146	1.79446
Q9Y6G9	2	2	10.1358	0.0913456	0.118422	2.43493	0.469966	Advanced	initial stage	56864.4	Cytoplasmic dynein 1 light intermediate chain 1 OS=Homo sapiens OX=9606 GN=DYNC1LI1 PE=1 SV=3	32.5673	261.421	69.2699	803.522	417.38	455.334	339.916	285.701	0.840506	1152.8	334.526	284.859	1033.84	565.085	468.695	639.969	366.736	0.573054	181.702	1009.43	458.691	778.867	1736.52	800.806	827.67	532.086	0.642872	0.132035	0.348626	1.88273	1.88273	0.818182	0.921911	1.2933	1.2933	0.0930736	0.235146	2.43493
Q9H1E3	6	5	48.7776	0.0914404	0.118422	2.61944	0.469763	initial stage	Intermidiate	27296.4	Nuclear ubiquitous casein and cyclin-dependent kinase substrate 1 OS=Homo sapiens OX=9606 GN=NUCKS1 PE=1 SV=1	20930.7	24772.4	47803.9	23956.4	16272.4	106777	40085.5	34455.8	0.859556	18394.7	18597.2	9756.57	18012.4	15208.5	11849.2	15303.1	3753.72	0.245291	22574.8	10480.8	12118.7	7665.23	59559.5	15695.3	21349.1	19411.7	0.909254	0.0151515	0.117745	0.381761	-2.61944	0.937229	0.937	1.39508	1.39508	0.0930736	0.235146	0.532588
Q9UKD2	8	6	46.7881	0.0925473	0.119622	1.3242	0.467406	initial stage	Intermidiate	27674.6	mRNA turnover protein 4 homolog OS=Homo sapiens OX=9606 GN=MRTO4 PE=1 SV=2	263182	276333	242362	254671	209060	205861	241911	28910.6	0.119509	188381	172430	175567	186588	212045	161101	182685	17500.9	0.0957982	193618	174170	75636.4	217443	223783	220861	184252	56553.1	0.306933	0.00865801	0.0805778	0.755175	-1.3242	0.309524	0.856993	1.00858	1.00858	0.0649351	0.182419	0.761651
P46779	7	2	55.4459	0.0927223	0.119622	1.47867	0.467035	Advanced	Intermidiate	15804.6	60S ribosomal protein L28 OS=Homo sapiens OX=9606 GN=RPL28 PE=1 SV=3	15430.8	19090.3	21175.4	11548	19700.4	18020.2	17494.2	3488.78	0.199425	17899.3	13735.2	17409.1	14334.6	14877.5	11616.9	14978.8	2354.16	0.157167	24205.8	17798.1	35339.1	24515.6	12584.9	18448.7	22148.7	7847.33	0.354302	0.132035	0.348626	0.856214	-1.16793	0.0649351	0.67332	1.47867	1.47867	0.393939	0.597831	1.26606
P51178	11	6	65.3895	0.0927632	0.119622	1.378	0.466949	initial stage	Intermidiate	86406.5	1-phosphatidylinositol 4_5-bisphosphate phosphodiesterase delta-1 OS=Homo sapiens OX=9606 GN=PLCD1 PE=1 SV=2	49442.4	69548.9	84440.7	43500.5	59709.1	73361.2	63333.8	15389.2	0.242986	46104	40504.6	62446.1	45333.6	40210.5	41165.1	45960.6	8461.85	0.184111	39178	69490	37312.5	55848.8	25109.7	52515	46575.7	15796.5	0.339159	0.0411255	0.195135	0.725689	-1.378	0.818182	0.921911	1.01338	1.01338	0.0930736	0.235146	0.7354
P05386	2	1	25.6769	0.0931703	0.119976	1.70424	0.46609	Intermidiate	initial stage	11628	60S acidic ribosomal protein P1 OS=Homo sapiens OX=9606 GN=RPLP1 PE=1 SV=1	5830.49	354.292	29.5936	216.849	9168.46	16249.2	5308.15	6530.04	1.23019	16810	3811.08	7202.81	7397.66	8390.2	10666.4	9046.35	4401.22	0.486519	3026.16	11499	2634.53	9034.43	9381.81	2682.05	6376.33	4030.2	0.632057	0.24026	0.476176	1.70424	1.70424	0.484848	0.894933	0.704851	-1.41874	0.484848	0.662629	1.20123
P24539	7	5	43.6498	0.0933991	0.120099	1.40074	0.46561	initial stage	Intermidiate	28965.7	ATP synthase F(0) complex subunit B1_ mitochondrial OS=Homo sapiens OX=9606 GN=ATP5PB PE=1 SV=2	39471.9	55128.8	55959.4	25861	34640.5	42760	42303.6	11732.7	0.277344	28016.4	23354.7	39644.5	34163.9	25673.4	30352.3	30200.9	5950.66	0.197036	32377.5	27007.4	49676.7	30487	22467.4	30101.5	32019.6	9319.83	0.291066	0.0649351	0.240442	0.713907	-1.40074	0.937229	0.937	1.06022	1.06022	0.132035	0.295994	0.7569
P25787	5	4	42.8211	0.0941333	0.120705	1.40324	0.464074	Intermidiate	initial stage	26012.7	Proteasome subunit alpha type-2 OS=Homo sapiens OX=9606 GN=PSMA2 PE=1 SV=2	46722.2	33372.7	20752.2	36470	29660.4	55905.8	37147.2	12515	0.336902	50030.6	49495.3	49496.9	52555.8	50595.9	60584.3	52126.5	4296.34	0.0824214	53444.5	37124.6	30042.3	52075.3	88873.2	43349.7	50818.3	20647.5	0.406301	0.0411255	0.195135	1.40324	1.40324	0.699134	0.914815	0.974903	-1.02574	0.24026	0.433661	1.36802
P02792	12	6	117.928	0.0942705	0.120705	1.887	0.463789	Intermidiate	initial stage	20076.7	Ferritin light chain OS=Homo sapiens OX=9606 GN=FTL PE=1 SV=2	29423.1	25044.5	29302.2	37660.7	35168.8	22363	29827	5812.46	0.194872	46176.2	39354	26855.9	98068.3	95070.6	32176.6	56283.6	31894.5	0.566675	45234.9	32704.9	30473.4	41650.2	79507	36224.3	44299.1	18101.2	0.408613	0.0649351	0.240442	1.887	1.887	0.699134	0.914815	0.787069	-1.27054	0.0411255	0.138339	1.4852
Q58FF3	18	9	168.236	0.0947866	0.121195	1.81489	0.462718	Advanced	initial stage	46372.3	Putative endoplasmin-like protein OS=Homo sapiens OX=9606 GN=HSP90B2P PE=5 SV=1	38785.2	27672	18096.8	33326.4	86036.7	62839.2	44459.4	25296	0.568968	70137.2	80030.1	35617.2	53913.8	60533.7	39265.8	56583	17295.5	0.305666	65028.7	39213.8	83642	78068.9	161647	56532.5	80688.8	42705.4	0.529261	0.309524	0.553962	1.27269	1.27269	0.309524	0.856993	1.42603	1.42603	0.0930736	0.235146	1.81489
A1L0T0	14	10	97.6026	0.0951558	0.121377	1.40215	0.461955	initial stage	Advanced	68495.1	2-hydroxyacyl-CoA lyase 2 OS=Homo sapiens OX=9606 GN=ILVBL PE=1 SV=2	67104.3	73227.8	55220	31358.9	44699.5	51005.5	53769.3	15170.3	0.282136	34620.4	45487.2	57710.9	35508	36589.2	45565.1	42580.1	8894.55	0.20889	34418.3	43537.6	26671.3	41955.1	42195	41309.7	38347.8	6562.02	0.171118	0.309524	0.553962	0.791904	-1.26278	0.393939	0.865099	0.900604	-1.11037	0.0411255	0.138339	0.713192
Q96BM9	6	1	39.8409	0.095257	0.121377	5.16196	0.461746	Advanced	initial stage	21644.1	ADP-ribosylation factor-like protein 8A OS=Homo sapiens OX=9606 GN=ARL8A PE=1 SV=1	0	34.7869	27.4164	351.245	725.677	220.779	226.651	280.165	1.23611	990.42	2134.48	287.129	258.92	1093.14	383.581	857.945	722.784	0.84246	1259.19	31.2982	111.781	951.098	4472.57	193.841	1169.96	1693.06	1.4471	0.0411255	0.195135	3.78531	3.78531	0.588745	0.90515	1.36368	1.36368	0.24026	0.433661	5.16196
P31939	25	20	227.827	0.09645	0.122355	1.29522	0.459303	initial stage	Intermidiate	65129.2	Bifunctional purine biosynthesis protein ATIC OS=Homo sapiens OX=9606 GN=ATIC PE=1 SV=3	191795	245754	165627	177990	127254	182691	181852	38580.2	0.212151	120149	127596	170716	153837	118684	151432	140402	21292.9	0.151657	135762	189702	196874	129363	152339	131406	155908	30145.6	0.193356	0.0411255	0.195135	0.772069	-1.29522	0.309524	0.856993	1.11044	1.11044	0.484848	0.662629	0.857333
Q8TCY9	8	6	51.0602	0.0965047	0.122355	1.48076	0.459191	initial stage	Advanced	105729	Up-regulator of cell proliferation OS=Homo sapiens OX=9606 GN=URGCP PE=1 SV=2	13807.5	15703.8	12088.4	11259.2	30860	16260.3	16663.2	7223.82	0.43352	10519.5	12646.6	16443.5	16665.6	16379.1	14714.2	14561.4	2502.02	0.171825	16233.2	10852.2	9516.49	7651.68	10840.5	12424.6	11253.1	2915.16	0.259053	0.818182	0.920321	0.873867	-1.14434	0.0649351	0.67332	0.772804	-1.29399	0.0649351	0.182419	0.675328
O43390	24	8	203.014	0.0967589	0.122506	1.3229	0.458675	initial stage	Advanced	71228.3	Heterogeneous nuclear ribonucleoprotein R OS=Homo sapiens OX=9606 GN=HNRNPR PE=1 SV=1	129318	115503	214413	131894	100615	121750	135582	40210.4	0.296575	105948	125370	118454	103071	116038	115952	114139	8261.39	0.0723802	100194	87273.8	141165	118271	77972.8	90055.7	102489	23398.1	0.228299	0.309524	0.553962	0.841841	-1.18787	0.24026	0.83426	0.897932	-1.11367	0.0930736	0.235146	0.755916
Q04760	2	1	12.674	0.0972057	0.122899	3.96181	0.45777	initial stage	Intermidiate	21005.9	Lactoylglutathione lyase OS=Homo sapiens OX=9606 GN=GLO1 PE=1 SV=4	545.257	874.556	950.015	1072.09	7130.15	522.223	1849.05	2596.61	1.4043	534.942	558.45	306.682	818.49	362.002	219.745	466.719	216.511	0.463901	532.934	877.501	1916.2	490.502	597.256	3490.57	1317.49	1191.01	0.903994	0.0411255	0.195135	0.25241	-3.96181	0.0930736	0.67332	2.82289	2.82289	0.818182	0.88882	0.712525
Q9UJS0	12	6	85.0338	0.0987484	0.124676	1.4352	0.454676	Advanced	initial stage	74574.9	Calcium-binding mitochondrial carrier protein Aralar2 OS=Homo sapiens OX=9606 GN=SLC25A13 PE=1 SV=2	6833.87	8329.27	9095.8	17094.5	12699.7	12452.7	11084.3	3747.41	0.338082	11754.5	17627.4	13266.9	14476.8	14592.1	12304.4	14003.7	2106.69	0.150438	15157.5	13830.5	23446.4	11318.6	21102.6	10593.7	15908.2	5253.46	0.330236	0.179654	0.416314	1.26338	1.26338	0.818182	0.921911	1.136	1.136	0.132035	0.295994	1.4352
P46783	10	3	70.0328	0.0993183	0.125221	1.37018	0.453544	initial stage	Advanced	18897.8	40S ribosomal protein S10 OS=Homo sapiens OX=9606 GN=RPS10 PE=1 SV=1	56507.8	58176.4	83525.6	73857.4	92278	48320.7	68777.7	17187.2	0.249895	53440.2	49380.2	41825.9	71150.3	56019	45352.8	52861.4	10344.7	0.195696	51763.4	59460.8	53046	50105	26542.9	60257.4	50195.9	12305.5	0.245149	0.0649351	0.240442	0.768584	-1.30109	0.937229	0.937	0.949576	-1.0531	0.179654	0.362914	0.729829
Q92945	3	2	16.3798	0.0995423	0.125269	3.59587	0.453101	initial stage	Intermidiate	73400.6	Far upstream element-binding protein 2 OS=Homo sapiens OX=9606 GN=KHSRP PE=1 SV=4	10444.2	5384.94	10737.1	9065.16	2143.6	761.39	6422.72	4317.56	0.672232	1717.29	1170.65	2363.21	1632.87	1730.46	2102.34	1786.14	410.645	0.229907	2130.53	1154.04	55.7196	3284.28	1347.73	2918.57	1815.14	1202.21	0.66232	0.0930736	0.288753	0.278097	-3.59587	0.937229	0.937	1.01624	1.01624	0.0930736	0.235146	0.282613
P62851	4	3	26.5974	0.0997716	0.125269	1.75201	0.452649	initial stage	Intermidiate	13799.2	40S ribosomal protein S25 OS=Homo sapiens OX=9606 GN=RPS25 PE=1 SV=1	21982.6	19381.8	31800.7	15754.4	6639	29412.2	20828.5	9215.02	0.442424	9704.94	9824.58	10851.9	11025.8	15547.8	14375	11888.3	2466.58	0.207479	15582.5	13582.7	16095.6	12639.5	9475.5	10980.6	13059.4	2576.84	0.197317	0.0649351	0.240442	0.570773	-1.75201	0.484848	0.894933	1.0985	1.0985	0.0930736	0.235146	0.626997
Q00266	2	1	18.6583	0.100656	0.126204	2.3782	0.450913	initial stage	Intermidiate	44218.3	S-adenosylmethionine synthase isoform type-1 OS=Homo sapiens OX=9606 GN=MAT1A PE=1 SV=2	89366.1	78721	15648.3	81854.8	33072.8	16454.2	52519.5	34476.4	0.656449	27482.2	31121.5	33104.1	8689.22	15420.5	16684.6	22083.7	9851.25	0.446087	22910.9	13591.2	16178.1	39042.1	17619.5	26723	22677.4	9323.17	0.411121	0.179654	0.416314	0.420486	-2.3782	0.937229	0.937	1.02689	1.02689	0.24026	0.433661	0.431791
P0DOY2	8	1	127.544	0.101383	0.12694	1.71662	0.449496	Advanced	initial stage	11464.7	Immunoglobulin lambda constant 2 OS=Homo sapiens OX=9606 GN=IGLC2 PE=1 SV=1	0.280704	0.368218	0	0.26681	537.992	78.3888	102.883	215.44	2.09403	66.1518	128.035	23.4234	149.612	473.45	34.1195	145.799	168.213	1.15373	410.175	0	12.7496	248.735	318.572	69.4319	176.611	172.879	0.978873	0.179654	0.416314	1.41713	1.41713	0.937229	0.937	1.21133	1.21133	0.417749	0.633061	1.71662
O75915	9	6	69.8693	0.102628	0.128321	1.4233	0.447094	initial stage	Intermidiate	21614.8	PRA1 family protein 3 OS=Homo sapiens OX=9606 GN=ARL6IP5 PE=1 SV=1	105023	118905	187306	78978.8	61463.7	94799	107746	43815.4	0.406655	68252.5	65699.7	102214	72376.6	82029.5	63636.9	75701.5	14526.5	0.191891	77681.1	86009	61271.4	97294.4	64550.6	68101.9	75818.1	13904.4	0.183391	0.179654	0.416314	0.702593	-1.4233	0.937229	0.937	1.00154	1.00154	0.132035	0.295994	0.703674
P30050	8	5	94.518	0.103945	0.129634	1.38256	0.444584	initial stage	Intermidiate	17989.7	60S ribosomal protein L12 OS=Homo sapiens OX=9606 GN=RPL12 PE=1 SV=1	91098.7	95614.8	160736	96889.7	96176.6	96499.7	106169	26815.9	0.252577	67908.8	51349.9	83167.4	95351.3	86117	76855.4	76791.6	15480.7	0.201594	73331.8	75492.5	146481	86405	82054.9	61611.9	87562.9	30082.3	0.343551	0.004329	0.0589098	0.723295	-1.38256	0.937229	0.937	1.14027	1.14027	0.0411255	0.138339	0.824748
O94887	3	2	19.0905	0.103964	0.129634	2.44084	0.444547	Advanced	initial stage	120801	FERM_ ARHGEF and pleckstrin domain-containing protein 2 OS=Homo sapiens OX=9606 GN=FARP2 PE=1 SV=3	112.066	115.883	87.7709	527.007	25637.7	817.11	4549.59	10335.2	2.27167	17863.2	1289.39	85.0346	26413.1	1185.99	4337.4	8529.01	10974.2	1.28669	4337.48	36387.4	1480.67	5313.96	1494.63	17614.8	11104.8	13754.3	1.23858	0.24026	0.476176	1.87468	1.87468	0.393939	0.865099	1.30201	1.30201	0.0411255	0.138339	2.44084
P53396	12	6	76.2535	0.104137	0.12967	1.81378	0.444221	Advanced	initial stage	121752	ATP-citrate synthase OS=Homo sapiens OX=9606 GN=ACLY PE=1 SV=3	4761.41	3187.26	5994.97	6968.12	3959.45	3773.83	4774.17	1448.22	0.303344	9763.88	9214.95	3988.41	8636.28	6194.44	5476.55	7212.42	2323.41	0.32214	7483.88	6218.36	20266.9	5430.95	7774.96	4780.79	8659.3	5802.11	0.670044	0.0649351	0.240442	1.51072	1.51072	0.937229	0.937	1.20061	1.20061	0.0411255	0.138339	1.81378
P01857	18	4	282.221	0.104802	0.130319	1.9937	0.442966	Advanced	initial stage	36619.2	Immunoglobulin heavy constant gamma 1 OS=Homo sapiens OX=9606 GN=IGHG1 PE=1 SV=1	480706	299537	238995	839930	1.51253e+06	820470	698694	472286	0.675955	965186	1.14612e+06	480815	1.75129e+06	919699	552017	969189	460000	0.474623	1.55568e+06	650843	909238	1.37339e+06	2.94325e+06	925501	1.39298e+06	828673	0.594891	0.179654	0.416314	1.38714	1.38714	0.484848	0.894933	1.43727	1.43727	0.0649351	0.182419	1.9937
P49354	4	2	22.8595	0.105419	0.130907	1.57123	0.441809	Intermidiate	Advanced	44522.7	Protein farnesyltransferase/geranylgeranyltransferase type-1 subunit alpha OS=Homo sapiens OX=9606 GN=FNTA PE=1 SV=1	8786.98	9631.95	6010.02	9908.12	6140.67	7248.87	7954.44	1725.83	0.216964	7564.28	8140.13	12059.3	15168.5	11412.6	8020.78	10394.2	3010.83	0.289663	7859.81	7838.56	2518.06	7413.67	2280.29	11781.8	6615.36	3631.93	0.549015	0.179654	0.416314	1.30672	1.30672	0.0649351	0.67332	0.636444	-1.57123	0.699134	0.812406	0.831657
Q92764	2	1	13.5916	0.105851	0.131101	2.25475	0.441004	initial stage	Advanced	51672.4	Keratin_ type I cuticular Ha5 OS=Homo sapiens OX=9606 GN=KRT35 PE=1 SV=5	3606.61	1245.66	5735.29	2523.15	3742.91	7497.84	4058.58	2245.61	0.5533	2580.1	3957.86	2026.15	1905.24	2841.09	3149.82	2743.38	760.691	0.277283	2074.55	4091.79	430.362	1862.26	41.6613	2299.43	1800.01	1452.49	0.806936	0.393939	0.630322	0.675946	-1.47941	0.24026	0.83426	0.656129	-1.52409	0.0930736	0.235146	0.443508
P06396	34	20	322.007	0.10601	0.131101	1.2771	0.440707	initial stage	Intermidiate	86096.8	Gelsolin OS=Homo sapiens OX=9606 GN=GSN PE=1 SV=1	269831	258026	304442	377008	390911	255632	309308	60556.6	0.195781	355961	275086	217478	203142	200484	201028	242196	62602.1	0.258477	251927	261976	180258	228400	253385	323828	249962	46775.3	0.187129	0.0930736	0.288753	0.783026	-1.2771	0.699134	0.914815	1.03206	1.03206	0.0649351	0.182419	0.808134
Q96AC1	3	2	19.378	0.106417	0.131425	1.71333	0.439952	Advanced	initial stage	78488	Fermitin family homolog 2 OS=Homo sapiens OX=9606 GN=FERMT2 PE=1 SV=1	1200.11	806.823	648.392	1123.28	4149.66	1056.39	1497.44	1315.68	0.878616	3007.14	3419.56	2090.02	3428.88	1249.57	1413.97	2434.86	985.012	0.404546	1361.05	3430.78	1229.31	1674.33	3520.77	4177.41	2565.61	1287.62	0.501876	0.0649351	0.240442	1.62601	1.62601	0.699134	0.914815	1.0537	1.0537	0.0411255	0.138339	1.71333
P47755	8	5	48.5698	0.106864	0.131797	2.05261	0.439126	Intermidiate	Advanced	33177.2	F-actin-capping protein subunit alpha-2 OS=Homo sapiens OX=9606 GN=CAPZA2 PE=1 SV=3	31264.5	35089.2	14316.8	14395.9	16733.8	12901.8	20783.7	9753.41	0.469283	32345.5	15646.6	55569.6	16868.2	20647.8	25261.4	27723.2	14943.8	0.539036	19392	14471.9	10586.6	19578.1	1556.68	15452.5	13506.3	6746.06	0.499475	0.24026	0.476176	1.33389	1.33389	0.025974	0.660196	0.487184	-2.05261	0.588745	0.748502	0.649852
P31948	22	14	175.014	0.107133	0.131948	1.35746	0.43863	initial stage	Intermidiate	63266.7	Stress-induced-phosphoprotein 1 OS=Homo sapiens OX=9606 GN=STIP1 PE=1 SV=1	298268	276380	405692	429276	507491	368810	380986	85882	0.22542	285227	401368	218998	314859	234301	229212	280661	69798.2	0.248692	286672	266852	276634	238751	496156	294276	309890	93270.2	0.300978	0.0649351	0.240442	0.73667	-1.35746	0.484848	0.894933	1.10414	1.10414	0.132035	0.295994	0.81339
P23229	7	3	41.0172	0.107414	0.131948	1.86936	0.438113	Intermidiate	initial stage	127803	Integrin alpha-6 OS=Homo sapiens OX=9606 GN=ITGA6 PE=1 SV=5	46337.4	31493.9	5394.14	68389.8	104492	40381.9	49414.8	33892.6	0.68588	164608	101019	63285.3	69292.6	92900.8	63139.9	92374.2	38797.7	0.420006	47689.9	77740.6	33503.6	81241.1	109262	64817.5	69042.4	26753.8	0.387498	0.0930736	0.288753	1.86936	1.86936	0.484848	0.894933	0.74742	-1.33794	0.24026	0.433661	1.3972
P48681	17	12	117.414	0.107424	0.131948	1.30851	0.438097	Intermidiate	initial stage	177895	Nestin OS=Homo sapiens OX=9606 GN=NES PE=1 SV=2	45047.3	56493	98857.1	71783.2	81149.5	77125	71742.5	18962.3	0.264311	100674	77173.2	77703.3	97875	79193.5	130637	93876	20831.3	0.221902	85027.1	93282.7	85543.1	80408	64064	86475.6	82466.7	9919.42	0.120284	0.0930736	0.288753	1.30851	1.30851	0.699134	0.914815	0.878464	-1.13835	0.24026	0.433661	1.14948
Q03154	6	3	40.7941	0.108065	0.132198	1.29965	0.436922	initial stage	Intermidiate	46113.2	Aminoacylase-1 OS=Homo sapiens OX=9606 GN=ACY1 PE=1 SV=1	32007	33459.2	46752.8	35296	32481.1	30709.5	35117.6	5902.83	0.168088	23391.7	37725.6	27901.8	32624.4	19338.1	21143.5	27020.9	7120.49	0.263518	21040.8	28222.1	21276.9	32872	41424.2	22438.4	27879	8105.17	0.290726	0.132035	0.348626	0.76944	-1.29965	0.818182	0.921911	1.03176	1.03176	0.132035	0.295994	0.793877
Q92499	28	19	191.481	0.108567	0.132633	1.22829	0.436009	Intermidiate	initial stage	83401.7	ATP-dependent RNA helicase DDX1 OS=Homo sapiens OX=9606 GN=DDX1 PE=1 SV=2	104619	99743.9	126661	136241	146627	133210	124517	18526.2	0.148784	148744	147722	157042	142235	182033	139881	152943	15448.1	0.101006	167106	112754	99166.6	136636	170629	136037	137055	28486.9	0.207851	0.00865801	0.0805778	1.22829	1.22829	0.24026	0.83426	0.896117	-1.11593	0.484848	0.662629	1.10069
P62140	10	1	78.5085	0.108855	0.132806	2.03625	0.435486	initial stage	Advanced	37985.3	Serine/threonine-protein phosphatase PP1-beta catalytic subunit OS=Homo sapiens OX=9606 GN=PPP1CB PE=1 SV=3	710.174	1032.58	1350.5	1455.77	254.023	1134.19	989.54	444.853	0.449555	976.067	517.124	632.168	272.134	532.268	310.505	540.044	254.422	0.471113	522.364	186.584	310.752	525.757	510.056	860.26	485.962	229.745	0.472764	0.0930736	0.288753	0.545753	-1.83233	0.699134	0.914815	0.899856	-1.11129	0.0649351	0.182419	0.491099
P49755	9	5	68.7796	0.109186	0.13303	1.54421	0.434887	Advanced	initial stage	25147.1	Transmembrane emp24 domain-containing protein 10 OS=Homo sapiens OX=9606 GN=TMED10 PE=1 SV=2	19524.7	26556	18338.6	14208.9	12046.9	20478.8	18525.7	5097.89	0.27518	21777.7	15164.5	28421.1	24647.2	39318	39346.2	28112.4	9712.28	0.34548	25765.8	39709.5	46613.5	18019.3	22925.8	18611.2	28607.5	11831	0.413563	0.0649351	0.240442	1.51749	1.51749	0.937229	0.937	1.01761	1.01761	0.179654	0.362914	1.54421
Q16236	2	1	9.7898	0.109422	0.133138	2.41702	0.434462	Advanced	initial stage	68168.8	Nuclear factor erythroid 2-related factor 2 OS=Homo sapiens OX=9606 GN=NFE2L2 PE=1 SV=3	4673.25	7271.8	1545.65	6301.27	32.4176	2774.38	3766.46	2806.93	0.745243	4263.15	5054.09	2869.74	6903.01	4594.94	4595.41	4713.39	1306.92	0.277279	5509	6737.9	6048.95	13855.2	8969.81	13500.8	9103.61	3735.76	0.41036	0.699134	0.845169	1.25141	1.25141	0.0151515	0.539423	1.93144	1.93144	0.0411255	0.138339	2.41702
P01906	5	4	31.6527	0.109729	0.133173	1.18728	0.433909	Intermidiate	Advanced	28261.2	HLA class II histocompatibility antigen_ DQ alpha 2 chain OS=Homo sapiens OX=9606 GN=HLA-DQA2 PE=1 SV=2	28101.5	24708.3	27910.4	31408	25096	22140.3	26560.7	3249.88	0.122357	28058.1	28959	21822.4	26860.4	30972.9	24799.5	26912	3236.16	0.12025	26685.4	23934.7	16053.9	25141	25459.6	18727.1	22667	4264.5	0.188137	0.937229	0.941069	1.01323	1.01323	0.0930736	0.67332	0.842261	-1.18728	0.24026	0.433661	0.853401
P35237	5	3	29.3403	0.109745	0.133173	2.54936	0.433881	Advanced	initial stage	42964.2	Serpin B6 OS=Homo sapiens OX=9606 GN=SERPINB6 PE=1 SV=3	5258.53	3404.66	4237.19	3922.45	3278.17	5348.79	4241.63	893.37	0.210619	5107.86	11100.6	3268.74	8737.34	4668.75	3400.32	6047.27	3171.2	0.524401	9871.15	3552.28	29578.8	10916.9	6165.4	4796.04	10813.4	9628.87	0.890455	0.699134	0.845169	1.42569	1.42569	0.309524	0.856993	1.78815	1.78815	0.0649351	0.182419	2.54936
Q9UPS8	8	3	46.9025	0.110878	0.134245	2.05009	0.431853	Advanced	initial stage	197609	Ankyrin repeat domain-containing protein 26 OS=Homo sapiens OX=9606 GN=ANKRD26 PE=1 SV=4	720.632	1072.65	0	19780.7	7034.84	244.472	4808.89	7794.14	1.62078	10530.6	3811.18	1969.62	12978.9	2626.82	1980.66	5649.63	4838.65	0.856455	7301.85	11680.7	3439.26	6531.01	5167.49	25031.6	9858.64	7929.23	0.804292	0.24026	0.476176	1.17483	1.17483	0.24026	0.83426	1.74501	1.74501	0.132035	0.295994	2.05009
P61081	3	3	21.6091	0.110925	0.134245	1.31694	0.43177	initial stage	Advanced	21185.1	NEDD8-conjugating enzyme Ubc12 OS=Homo sapiens OX=9606 GN=UBE2M PE=1 SV=1	19743.7	16395.4	16428.3	18409.1	11815.2	13364.3	16026	2987.11	0.186391	11293.1	12022.8	11093.6	14949.4	13527.3	10518.8	12234.2	1686.32	0.137837	10239	10879.6	24616.3	9083.07	10834.9	7362.1	12169.1	6240.69	0.512829	0.0411255	0.195135	0.763396	-1.30994	0.132035	0.765901	0.994684	-1.00534	0.0649351	0.182419	0.759338
P11678	22	12	169.596	0.111204	0.134403	1.43978	0.431276	Intermidiate	initial stage	82010.1	Eosinophil peroxidase OS=Homo sapiens OX=9606 GN=EPX PE=1 SV=2	68084.2	73919.1	64816.5	56273.5	37308.5	58799.9	59867	12746.9	0.212921	55247.8	98954.4	64417.5	139076	91310.4	68166.1	86195.3	30797.2	0.357296	110037	73843.5	78260.8	75076.3	111450	51891.7	83426.5	23134.9	0.277308	0.179654	0.416314	1.43978	1.43978	0.937229	0.937	0.967878	-1.03319	0.0649351	0.182419	1.39353
P26583	8	3	51.6405	0.111589	0.134511	3.79743	0.430593	Advanced	initial stage	24204.9	High mobility group protein B2 OS=Homo sapiens OX=9606 GN=HMGB2 PE=1 SV=2	729.861	1210.67	691.708	2977.25	1251.79	1043.09	1317.39	846.491	0.642549	5544.11	3837.07	2485.31	1517.68	1319.07	1424.3	2687.92	1694.66	0.630471	987.431	1534.98	1644.11	7915.77	15297.1	2636.83	5002.71	5647.77	1.12894	0.025974	0.153069	2.04033	2.04033	0.588745	0.90515	1.86118	1.86118	0.0930736	0.235146	3.79743
P18283	5	3	30.6441	0.111591	0.134511	1.36925	0.43059	initial stage	Advanced	22032.1	Glutathione peroxidase 2 OS=Homo sapiens OX=9606 GN=GPX2 PE=1 SV=3	9518.19	9243.85	5302.26	5697.91	8107.46	9194.92	7844.1	1882.71	0.240016	6997.03	5520.55	9270.89	4869.08	5038.74	5117.94	6135.71	1720.07	0.280338	4698.89	7245.72	4402.57	4500.45	7604.24	5920.75	5728.77	1427.14	0.249118	0.132035	0.348626	0.782207	-1.27843	0.588745	0.90515	0.933678	-1.07103	0.0649351	0.182419	0.730329
P09467	17	13	138.974	0.112164	0.135023	1.70545	0.429578	initial stage	Advanced	37241.7	Fructose-1_6-bisphosphatase 1 OS=Homo sapiens OX=9606 GN=FBP1 PE=1 SV=5	119234	181002	251613	178427	114362	208820	175576	52623.1	0.299716	128104	115304	136240	68971.1	54854.1	294045	132920	85427.9	0.642704	75951.2	175965	118945	99927.9	73742.1	73171	102950	40162.2	0.390112	0.309524	0.553962	0.757047	-1.32092	0.818182	0.921911	0.774531	-1.2911	0.0151515	0.0739003	0.586357
Q9NRV9	9	7	79.7215	0.11273	0.135524	1.27429	0.428584	Intermidiate	Advanced	21211.2	Heme-binding protein 1 OS=Homo sapiens OX=9606 GN=HEBP1 PE=1 SV=1	75240.1	76501.1	102476	81168.1	62721.4	91687.6	81632.4	13860.6	0.169793	73099.6	74523.3	72708.8	59484.6	99211.1	111099	81687.8	19343.2	0.236794	64793	102105	62846.1	59475	46634.1	48773.3	64104.4	20038.8	0.312597	0.588745	0.77654	1.00068	1.00068	0.0930736	0.67332	0.784748	-1.27429	0.0930736	0.235146	0.785281
P29692	10	7	74.3845	0.113066	0.135747	1.25679	0.427997	initial stage	Advanced	31235.9	Elongation factor 1-delta OS=Homo sapiens OX=9606 GN=EEF1D PE=1 SV=5	113838	109865	165477	149556	103774	96908.6	123236	27626.1	0.224172	105551	100018	93316.9	109575	110911	92318.9	101948	8030.2	0.0787673	87042.9	108549	72132.1	111753	128649	80212.1	98056.4	21658.3	0.220875	0.132035	0.348626	0.827258	-1.20881	0.818182	0.921911	0.961825	-1.03969	0.179654	0.362914	0.795678
Q01813	9	5	61.8667	0.113466	0.135808	1.30844	0.4273	initial stage	Advanced	86508.7	ATP-dependent 6-phosphofructokinase_ platelet type OS=Homo sapiens OX=9606 GN=PFKP PE=1 SV=2	80087.1	76156.6	65854.8	49606.1	52048.9	59718.6	63912	12476.5	0.195214	49069.7	39992.7	57294.9	56890.8	52562.4	66109.7	53653.4	8805.88	0.164125	57733.6	44599.7	66668.1	46416.3	29354.3	48303.1	48845.8	12655.2	0.259085	0.24026	0.476176	0.839488	-1.1912	0.588745	0.90515	0.910396	-1.09842	0.0649351	0.182419	0.764267
P62263	8	6	79.04	0.113489	0.135808	1.83694	0.42726	initial stage	Intermidiate	16443.8	40S ribosomal protein S14 OS=Homo sapiens OX=9606 GN=RPS14 PE=1 SV=3	81778.4	88804.2	112876	53122.1	23200	65678	70909.8	31046.7	0.437834	33454	32458.5	60076.5	25050.1	34815.1	45758.3	38602.1	12446.7	0.322437	58458.9	40342.8	53667.7	68610.7	25580.9	35340.4	47000.2	16011.4	0.340667	0.0930736	0.288753	0.544383	-1.83694	0.309524	0.856993	1.21756	1.21756	0.24026	0.433661	0.662817
O43175	12	8	103.032	0.113727	0.135808	1.82117	0.426847	Advanced	initial stage	57392	D-3-phosphoglycerate dehydrogenase OS=Homo sapiens OX=9606 GN=PHGDH PE=1 SV=4	109662	84878.7	86908.1	171282	235529	135114	137229	58068.4	0.42315	150790	243284	105762	219372	175719	160323	175875	49442.9	0.281125	271485	117933	218217	242156	516227	133486	249917	143825	0.575489	0.24026	0.476176	1.28162	1.28162	0.484848	0.894933	1.42099	1.42099	0.0930736	0.235146	1.82117
O95336	4	3	35.3451	0.113769	0.135808	1.79796	0.426774	Intermidiate	Advanced	27832	6-phosphogluconolactonase OS=Homo sapiens OX=9606 GN=PGLS PE=1 SV=2	9706.86	11168.3	10827.4	44978.5	20016.6	34410.2	21851.3	14690.8	0.672308	23810.7	20071.1	37892.1	14925.1	24632.9	21409.8	23790.3	7715.71	0.324322	17194.5	12336.6	7315.13	11986.1	16619.2	13939.4	13231.8	3606.63	0.272572	0.393939	0.630322	1.08873	1.08873	0.00865801	0.48945	0.556187	-1.79796	0.699134	0.812406	0.60554
P35606	12	7	85.7867	0.114017	0.135808	1.31531	0.426345	initial stage	Intermidiate	103343	Coatomer subunit beta' OS=Homo sapiens OX=9606 GN=COPB2 PE=1 SV=2	81218.2	56749.9	50788.1	42390.9	63170.9	42006.3	56054	14806.2	0.264142	40782.4	46350.9	48874.9	36857.7	44316.5	38516.8	42616.5	4676.32	0.10973	37026.3	39812.1	67072.5	45528.8	43536.2	47491.5	46744.6	10658.9	0.228024	0.0649351	0.240442	0.760276	-1.31531	0.699134	0.914815	1.09686	1.09686	0.309524	0.51109	0.83392
Q15717	7	6	51.2667	0.114514	0.136221	1.15467	0.425486	Intermidiate	Advanced	36263	ELAV-like protein 1 OS=Homo sapiens OX=9606 GN=ELAVL1 PE=1 SV=2	72450.6	70325	88206.1	60487.7	69466.9	69593.6	71755	9055.69	0.126203	70695.7	62472.6	86599.2	61458.4	82918.7	71548.7	72615.6	10333.3	0.142301	69626.6	60743.7	66380.1	59053.4	66819.2	54707.5	62888.4	5644.12	0.0897482	0.818182	0.920321	1.01199	1.01199	0.0649351	0.67332	0.866046	-1.15467	0.0649351	0.182419	0.876433
P11021	35	21	362.482	0.114811	0.136395	1.35843	0.424974	initial stage	Advanced	72447.1	Endoplasmic reticulum chaperone BiP OS=Homo sapiens OX=9606 GN=HSPA5 PE=1 SV=2	527173	803041	766070	526614	394998	620969	606477	156018	0.257252	441168	405333	426289	542237	800725	552100	527976	147034	0.278486	442447	424793	426584	502139	479445	403323	446455	37227.9	0.0833855	0.588745	0.77654	0.870561	-1.14868	0.393939	0.865099	0.845598	-1.18259	0.0649351	0.182419	0.736145
Q15404	4	2	32.0998	0.11572	0.137277	5.16877	0.423417	initial stage	Intermidiate	31540.3	Ras suppressor protein 1 OS=Homo sapiens OX=9606 GN=RSU1 PE=1 SV=3	1630.92	762.354	1021.08	2321.22	41.1508	296.406	1012.19	850.196	0.839956	171.514	223.479	83.8942	177.596	425.677	92.8072	195.828	124.628	0.636418	43.6087	97.0039	17.7178	237.908	220.427	1104.72	286.898	410.697	1.43151	0.0930736	0.288753	0.19347	-5.16877	0.937229	0.937	1.46505	1.46505	0.132035	0.295994	0.283442
Q7RTS7	16	5	136.047	0.116526	0.137709	1.33067	0.422047	initial stage	Intermidiate	58264.7	Keratin_ type II cytoskeletal 74 OS=Homo sapiens OX=9606 GN=KRT74 PE=1 SV=2	93259.4	115533	99886.2	66384.3	98458.5	75084.4	91434.2	17886.6	0.195623	58408.1	64220.4	55845.5	80839.3	82855.5	70108.5	68712.9	11322.1	0.164774	91601.4	71598.7	115817	60984.1	55899.9	57076.2	75496.1	23808.4	0.31536	0.0411255	0.195135	0.751501	-1.33067	0.818182	0.921911	1.09872	1.09872	0.179654	0.362914	0.825688
P15311	49	22	524.508	0.117796	0.138948	1.59015	0.419906	initial stage	Advanced	69527	Ezrin OS=Homo sapiens OX=9606 GN=EZR PE=1 SV=4	496208	498885	560018	379675	293184	776379	500725	165681	0.330882	418524	232903	523363	230037	426567	671363	417126	170267	0.408191	266465	710945	206390	248953	241497	215095	314891	195279	0.620149	0.484848	0.701711	0.833045	-1.20042	0.393939	0.865099	0.754906	-1.32467	0.0411255	0.138339	0.62887
Q16186	3	3	18.3317	0.117881	0.138948	1.4044	0.419762	initial stage	Advanced	42438.5	Proteasomal ubiquitin receptor ADRM1 OS=Homo sapiens OX=9606 GN=ADRM1 PE=1 SV=2	7086.89	4695.34	5807.51	4952.91	6002.2	5570.28	5685.85	849.643	0.149431	4539.5	3242.82	8665.73	3928.54	4313.23	7394.14	5347.33	2161.72	0.404261	3213.94	4650.85	6363.55	2724.78	3198.78	4139.73	4048.6	1334.27	0.329563	0.393939	0.630322	0.940462	-1.06331	0.24026	0.83426	0.757127	-1.32078	0.0411255	0.138339	0.712049
Q96CN7	2	2	18.1268	0.118034	0.138948	1.45752	0.419506	Intermidiate	Advanced	32521.9	Isochorismatase domain-containing protein 1 OS=Homo sapiens OX=9606 GN=ISOC1 PE=1 SV=3	4726.4	9742.78	3229.07	5411.1	5545.03	7320.69	5995.84	2263.02	0.377432	10083.7	7346.07	8258.96	7256.74	6061.78	8603.06	7935.05	1377.25	0.173565	3627.59	8016.68	6845.94	2654.09	7905.75	3615.31	5444.23	2411.28	0.442906	0.0930736	0.288753	1.32343	1.32343	0.0930736	0.67332	0.686098	-1.45752	0.818182	0.88882	0.908
P11413	17	11	124.583	0.118399	0.139153	1.31448	0.418896	Intermidiate	initial stage	59713.1	Glucose-6-phosphate 1-dehydrogenase OS=Homo sapiens OX=9606 GN=G6PD PE=1 SV=4	57778.7	35067.9	36087.6	47030	24278.4	42910.1	40525.4	11481.4	0.283315	40585.4	42798.3	77946	52774	62443.7	43070.8	53269.7	14614.3	0.274345	68587.7	43826.9	46990.3	64297.3	53032.5	41893.4	53104.7	11083	0.2087	0.179654	0.416314	1.31448	1.31448	0.699134	0.914815	0.996903	0.996903	0.132035	0.295994	1.3104
P25788	2	2	12.2232	0.119843	0.14053	1.35656	0.416501	initial stage	Advanced	28661.4	Proteasome subunit alpha type-3 OS=Homo sapiens OX=9606 GN=PSMA3 PE=1 SV=2	62649.4	67146.2	111308	94821.9	74864.6	54795.9	77597.6	21415.5	0.275982	65600.7	51524.9	53200.8	69266.7	46463.4	61869.4	57987.7	8918.88	0.153806	43956.6	100858	48491.7	34432.4	49528.9	65942.2	57201.6	23710.1	0.414501	0.0649351	0.240442	0.747286	-1.33818	0.484848	0.894933	0.986444	-1.01374	0.0930736	0.235146	0.737156
Q6ZN16	8	4	42.5092	0.120355	0.140597	1.45766	0.41566	initial stage	Intermidiate	148749	Mitogen-activated protein kinase kinase kinase 15 OS=Homo sapiens OX=9606 GN=MAP3K15 PE=1 SV=2	51252.2	66192.4	54990.2	57049.4	24244.5	53124.3	51142.2	14167.9	0.277029	32321.3	31570.8	39383.6	48007.5	28837.8	30390.1	35085.2	7301.05	0.208095	51758.3	28262.1	28416.8	40466.7	52025	27905.3	38139	11666.4	0.305892	0.0649351	0.240442	0.686032	-1.45766	0.937229	0.937	1.08704	1.08704	0.132035	0.295994	0.745745
P46439	10	4	97.6583	0.120678	0.140597	1.26832	0.415131	Advanced	initial stage	25845.9	Glutathione S-transferase Mu 5 OS=Homo sapiens OX=9606 GN=GSTM5 PE=1 SV=3	51094.5	45310	28895.8	40330.9	56611	47838.7	45013.5	9604.75	0.213375	37398	62714.6	56871.5	54097.3	48437.8	51064.1	51763.9	8595.15	0.166045	55834.2	55390.7	67743.6	45845.4	68927.8	48807.6	57091.5	9519.82	0.166747	0.24026	0.476176	1.14996	1.14996	0.484848	0.894933	1.10292	1.10292	0.0930736	0.235146	1.26832
P29218	4	1	23.2783	0.121154	0.140971	2.33028	0.414352	initial stage	Advanced	30588.1	Inositol monophosphatase 1 OS=Homo sapiens OX=9606 GN=IMPA1 PE=1 SV=1	878.266	897.274	1489.21	264.411	487.235	1537.24	925.605	514.613	0.555975	249.399	265.195	704.908	610.454	1311.41	1046.6	697.994	422.864	0.605827	798.958	554.196	104.621	419.871	244.817	260.782	397.208	250.601	0.630907	0.484848	0.701711	0.754095	-1.32609	0.179654	0.829849	0.56907	-1.75725	0.0411255	0.138339	0.429133
P51991	14	8	100.407	0.122345	0.142174	1.41952	0.41242	Intermidiate	Advanced	39823.1	Heterogeneous nuclear ribonucleoprotein A3 OS=Homo sapiens OX=9606 GN=HNRNPA3 PE=1 SV=2	35477.9	30732.8	29353.3	33506.5	26123.4	68936	37355	15809.6	0.423227	32499.4	31357.3	54382.2	46964.6	50801.7	48026.3	44005.3	9707.26	0.220593	21287.8	26796.6	31739.8	33805.1	42533.5	29837.2	31000	7138.43	0.230272	0.24026	0.476176	1.17803	1.17803	0.0411255	0.660196	0.704462	-1.41952	0.699134	0.812406	0.829876
P62736	40	2	573.757	0.122801	0.142521	1.75541	0.411684	initial stage	Intermidiate	42408.3	Actin_ aortic smooth muscle OS=Homo sapiens OX=9606 GN=ACTA2 PE=1 SV=1	167327	132883	139198	207090	425500	342794	235799	120723	0.511976	213251	173285	100131	155853	75889.7	87550.7	134327	54740.2	0.407515	153480	175657	178453	104037	128246	288510	171397	64037.3	0.373619	0.179654	0.416314	0.569667	-1.75541	0.309524	0.856993	1.27597	1.27597	0.393939	0.597831	0.726879
Q7Z4W1	3	3	20.7924	0.123229	0.142652	5.57446	0.410997	Advanced	initial stage	26198.2	L-xylulose reductase OS=Homo sapiens OX=9606 GN=DCXR PE=1 SV=2	2280.87	3367.59	1844.69	106.129	425.906	1369.24	1565.74	1208.65	0.771937	2020.15	971.567	2176.26	1261.81	3737.49	3215.22	2230.42	1078.07	0.483349	2804.82	2552.68	39721	3372.83	2812.28	1105.23	8728.14	15202.4	1.74177	0.484848	0.701711	1.42452	1.42452	0.393939	0.865099	3.91323	3.91323	0.0930736	0.235146	5.57446
Q08380	12	9	121.784	0.123995	0.143181	1.53725	0.409773	initial stage	Advanced	66243.5	Galectin-3-binding protein OS=Homo sapiens OX=9606 GN=LGALS3BP PE=1 SV=1	103394	189989	173679	84223.8	91578.5	181136	137333	49149.3	0.357883	98702.4	83967.2	86235.6	77216.8	122416	145398	102323	26451.4	0.25851	153897	95746.2	99727.1	68258.6	44859	73534.6	89337.1	37388	0.418505	0.179654	0.416314	0.745068	-1.34216	0.484848	0.894933	0.873091	-1.14536	0.0930736	0.235146	0.650512
P01911	4	2	34.7136	0.124003	0.143181	1.71955	0.40976	Intermidiate	Advanced	30308.3	HLA class II histocompatibility antigen_ DRB1 beta chain OS=Homo sapiens OX=9606 GN=HLA-DRB1 PE=1 SV=2	3415.25	3397.55	1827.56	2806.62	3941.49	3713.16	3183.61	766.189	0.240667	3769.86	9211.96	3694.69	2166.24	3278.27	3295.95	4236.16	2504.21	0.591151	1221.69	2282.87	3414.33	4957.47	1335	1569.81	2463.53	1467.71	0.595776	0.818182	0.920321	1.33062	1.33062	0.179654	0.829849	0.581547	-1.71955	0.24026	0.433661	0.773816
P01009	23	17	259.709	0.124579	0.143663	1.69719	0.408845	initial stage	Intermidiate	46907.7	Alpha-1-antitrypsin OS=Homo sapiens OX=9606 GN=SERPINA1 PE=1 SV=3	238074	284280	487743	260076	844741	405191	420017	229044	0.545321	219586	301617	215210	251422	301117	195920	247479	45389.7	0.183409	512682	194251	285590	253614	307080	238756	298662	111862	0.374544	0.0930736	0.288753	0.589211	-1.69719	0.484848	0.894933	1.20682	1.20682	0.484848	0.662629	0.711071
P31943	21	4	216.298	0.125302	0.144129	1.2807	0.407702	Intermidiate	Advanced	49514.7	Heterogeneous nuclear ribonucleoprotein H OS=Homo sapiens OX=9606 GN=HNRNPH1 PE=1 SV=4	79203	85439	99701.8	58755.8	92333.2	65016.3	80074.9	15787.8	0.197163	85620.4	109589	63391.1	99284.8	65955.9	75088.8	83154.9	18528.2	0.222815	55895.3	61809.1	82723.2	73351.8	68304.2	47492.7	64929.4	12604.3	0.194123	0.818182	0.920321	1.03847	1.03847	0.0930736	0.67332	0.780824	-1.2807	0.132035	0.295994	0.810859
O15061	13	5	83.7068	0.126842	0.145532	1.88829	0.405287	initial stage	Advanced	173110	Synemin OS=Homo sapiens OX=9606 GN=SYNM PE=1 SV=2	22722.5	29280.1	52913.6	9645.19	43197.3	24508.3	30377.8	15468	0.509188	16178.7	20662.7	9133.27	20990.1	24830	23833.4	19271.4	5812.85	0.301631	19417.7	16492.8	20045.9	9517.98	14559.6	16491	16087.5	3809.96	0.236827	0.132035	0.348626	0.634389	-1.57632	0.24026	0.83426	0.834788	-1.19791	0.0411255	0.138339	0.52958
P01903	7	4	47.0576	0.127505	0.145923	1.77619	0.404257	Advanced	initial stage	28778	HLA class II histocompatibility antigen_ DR alpha chain OS=Homo sapiens OX=9606 GN=HLA-DRA PE=1 SV=1	24327.9	22292.3	12891.4	17948.1	40866.7	30159.4	24747.7	9819.56	0.396788	33650.6	18122.9	28674.1	18838.4	30480.7	41894.4	28610.2	9064.76	0.316837	21906.3	46889.7	20030.4	78895.7	41972.8	54043.8	43956.5	21880.2	0.497769	0.393939	0.630322	1.15608	1.15608	0.132035	0.765901	1.53639	1.53639	0.132035	0.295994	1.77619
O60361	10	1	101.617	0.128471	0.146842	1.76077	0.402766	initial stage	Advanced	15700.2	Putative nucleoside diphosphate kinase OS=Homo sapiens OX=9606 GN=NME2P1 PE=5 SV=1	30878.5	16907.5	60109.7	26780.3	93565.1	40924.8	44861	28014	0.624463	19246	30547.9	26161	24336.1	28135	25893.8	25720	3826.05	0.148758	19849.8	28744.2	16758.5	30669.2	27781	29065.5	25478	5718.35	0.224442	0.132035	0.348626	0.573326	-1.74421	0.699134	0.914815	0.990594	-1.0095	0.179654	0.362914	0.567933
P18510	3	2	22.3228	0.129025	0.147281	8.87785	0.401916	initial stage	Intermidiate	20397.2	Interleukin-1 receptor antagonist protein OS=Homo sapiens OX=9606 GN=IL1RN PE=1 SV=1	10186	2816.84	340.339	2642.9	316.119	83.3161	2730.93	3850.97	1.41013	39.0011	64.0031	1572.98	0	76.8367	92.8461	307.611	620.752	2.01797	18.7654	4576.08	0	96.8826	89.1629	474.755	875.941	1820.99	2.07889	0.025974	0.153069	0.11264	-8.87785	0.623377	0.914815	2.84756	2.84756	0.24026	0.433661	0.320749
P02787	55	45	601.524	0.129348	0.147281	1.48924	0.401423	initial stage	Intermidiate	79345.1	Serotransferrin OS=Homo sapiens OX=9606 GN=TF PE=1 SV=3	932603	778450	1.1578e+06	1.02972e+06	2.11642e+06	1.71906e+06	1.28901e+06	518014	0.40187	1.10202e+06	1.23982e+06	612337	907257	643460	688407	865549	261745	0.302403	1.1947e+06	778615	1.13142e+06	1.06135e+06	1.66508e+06	1.03699e+06	1.14469e+06	291903	0.255005	0.132035	0.348626	0.671484	-1.48924	0.179654	0.829849	1.3225	1.3225	0.937229	0.938739	0.888041
Q01546	30	8	272.334	0.129506	0.147281	2.0115	0.401181	initial stage	Intermidiate	66411.1	Keratin_ type II cytoskeletal 2 oral OS=Homo sapiens OX=9606 GN=KRT76 PE=1 SV=2	174002	107350	158053	263026	362289	78635.7	190559	105379	0.553	112183	83005.9	104414	115978	86903.6	65925.2	94735	19381.9	0.204591	78727.9	154216	27252	106909	110810	197825	112623	59097	0.524732	0.0930736	0.288753	0.497142	-2.0115	0.699134	0.914815	1.18883	1.18883	0.24026	0.433661	0.591015
P0C0L5	46	2	353.536	0.130414	0.148128	4.42463	0.399801	initial stage	Intermidiate	194291	Complement C4-B OS=Homo sapiens OX=9606 GN=C4B PE=1 SV=2	6666.48	12067.2	26825.2	4540.98	536.867	9968.26	10100.8	9140.74	0.904948	1246.82	2054.48	4785.24	1991.77	1756.23	1862.67	2282.87	1259.05	0.551521	3716.22	1670.85	8985.53	2272.63	1860.99	2351.18	3476.23	2792.59	0.803337	0.0930736	0.288753	0.226008	-4.42463	0.393939	0.865099	1.52275	1.52275	0.132035	0.295994	0.344153
P17844	23	8	151.087	0.130798	0.148322	1.28313	0.39922	initial stage	Advanced	69661.4	Probable ATP-dependent RNA helicase DDX5 OS=Homo sapiens OX=9606 GN=DDX5 PE=1 SV=1	93148	74075.5	70793.9	73961.1	68313.6	80688.7	76830.1	9010.52	0.117279	57356.4	65130	103945	52553.8	64630.6	55381	66499.4	19022.1	0.286049	58861	57249.4	35734.4	75000.7	60766.8	71649.5	59877	13848.5	0.231283	0.0649351	0.240442	0.865538	-1.15535	0.937229	0.937	0.900414	-1.1106	0.0649351	0.182419	0.779343
P45954	3	1	17.8421	0.130913	0.148322	10.86	0.399047	Advanced	initial stage	47827.7	Short/branched chain specific acyl-CoA dehydrogenase_ mitochondrial OS=Homo sapiens OX=9606 GN=ACADSB PE=1 SV=1	325.355	414.345	0	65.9653	20.9019	428.401	209.161	201.674	0.964204	412.782	133.057	865.378	229.798	2165.67	3200.93	1167.94	1244.3	1.06538	25.6073	6907.84	6010.26	291.372	202.591	191.313	2271.5	3257.19	1.43394	0.132035	0.348626	5.5839	5.5839	0.818182	0.921911	1.94488	1.94488	0.484848	0.662629	10.86
P38159	19	5	146.046	0.132537	0.149974	1.49043	0.396611	initial stage	Intermidiate	42331.9	RNA-binding motif protein_ X chromosome OS=Homo sapiens OX=9606 GN=RBMX PE=1 SV=3	201254	196800	268606	399699	472261	207599	291036	117521	0.403802	256279	170745	142933	289379	167547	144740	195270	62033.9	0.317682	180315	263326	145667	108992	318275	157173	195625	79171.3	0.40471	0.0930736	0.288753	0.670948	-1.49043	0.937229	0.937	1.00181	1.00181	0.0930736	0.235146	0.672166
P36952	23	17	207.803	0.132909	0.150208	1.5821	0.396058	initial stage	Advanced	42556.6	Serpin B5 OS=Homo sapiens OX=9606 GN=SERPINB5 PE=1 SV=2	260029	272071	664261	210416	253588	274748	322519	169020	0.524062	148952	258078	433253	184151	173685	167686	227634	107510	0.472291	179894	159226	246599	227248	205060	205100	203855	31442.6	0.15424	0.0930736	0.288753	0.705801	-1.41683	0.818182	0.921911	0.895536	-1.11665	0.00865801	0.0535135	0.63207
Q7Z2K6	5	4	28.6727	0.133389	0.150315	1.74748	0.395346	initial stage	Advanced	101087	Endoplasmic reticulum metallopeptidase 1 OS=Homo sapiens OX=9606 GN=ERMP1 PE=1 SV=2	19442.3	20904.7	38963.2	10185.5	9698.24	27056.6	21041.8	11013.3	0.523403	11618.6	20190.2	10743.2	16073.2	18893.8	18509.3	16004.7	3976.53	0.24846	15033.9	12276.3	14379.4	9385.6	10922.2	10249.8	12041.2	2280.01	0.189351	0.484848	0.701711	0.760618	-1.31472	0.0930736	0.67332	0.752352	-1.32916	0.24026	0.433661	0.572253
Q9NTK5	10	7	75.9029	0.133665	0.150315	1.3229	0.394937	initial stage	Intermidiate	44971.7	Obg-like ATPase 1 OS=Homo sapiens OX=9606 GN=OLA1 PE=1 SV=2	123924	142572	187269	95380.3	95406.9	149103	132276	35224.4	0.266295	88336.2	78717	108107	95266.5	111740	117767	99989	15037.6	0.150392	97887.9	105020	166826	75004.6	63321.7	92748	100135	36105.3	0.360567	0.0649351	0.240442	0.755913	-1.3229	0.588745	0.90515	1.00146	1.00146	0.179654	0.362914	0.757014
Q9HCM2	2	1	10.4197	0.13377	0.150315	177.89	0.394781	Advanced	Intermidiate	215820	Plexin-A4 OS=Homo sapiens OX=9606 GN=PLXNA4 PE=1 SV=4	21.7314	18.7065	0	0	0	0	6.73965	10.4847	1.55568	13.37	0	0	0	0	0	2.22833	5.45828	2.44949	0	0	2308.85	42.3738	14.8602	12.3044	396.399	937.036	2.36387	0.454545	0.701711	0.330631	-3.02452	0.106061	0.763	177.89	177.89	0.372294	0.597831	58.816
O43252	7	4	46.2479	0.133989	0.150315	1.63064	0.394459	Advanced	initial stage	71631.7	Bifunctional 3'-phosphoadenosine 5'-phosphosulfate synthase 1 OS=Homo sapiens OX=9606 GN=PAPSS1 PE=1 SV=2	6637.01	8392.68	3420.01	4544.71	4952.68	11479.2	6571.05	2968.74	0.451791	7879.6	8285.12	8238.79	7027.88	10971.6	14702	9517.49	2864.54	0.300976	9268.08	8168.36	24363.3	8638.97	7734.48	6116.82	10715	6770.41	0.631862	0.179654	0.416314	1.4484	1.4484	0.937229	0.937	1.12582	1.12582	0.179654	0.362914	1.63064
Q7Z406	100	57	687.217	0.134053	0.150315	1.35141	0.394364	initial stage	Advanced	228840	Myosin-14 OS=Homo sapiens OX=9606 GN=MYH14 PE=1 SV=2	299017	308646	461739	464434	536957	352305	403850	97416.3	0.241219	424544	325529	213782	419209	282348	288534	325658	82825.7	0.254334	269179	470519	248146	221403	281937	301825	298835	88560.1	0.296351	0.132035	0.348626	0.806383	-1.2401	0.484848	0.894933	0.917635	-1.08976	0.0649351	0.182419	0.739966
O60449	15	11	89.6445	0.134082	0.150315	1.21564	0.394322	initial stage	Intermidiate	201961	Lymphocyte antigen 75 OS=Homo sapiens OX=9606 GN=LY75 PE=1 SV=3	34707.4	36593.7	40621	44512.3	33688.1	32114.9	37039.6	4685.94	0.126512	34772.4	26548.2	36095.7	28405.9	28348.6	28644.3	30469.2	3940.39	0.129324	24569.4	29132.2	29240.7	31158.5	47048.2	34779.1	32654.7	7789.2	0.238532	0.0649351	0.240442	0.822612	-1.21564	0.484848	0.894933	1.07173	1.07173	0.179654	0.362914	0.881616
P00492	5	3	31.852	0.134167	0.150315	1.89668	0.394197	Intermidiate	initial stage	24807.5	Hypoxanthine-guanine phosphoribosyltransferase OS=Homo sapiens OX=9606 GN=HPRT1 PE=1 SV=2	1985.14	3299.12	599.004	2209.55	964.035	1787.02	1807.31	958.168	0.530163	3922.82	1857.06	2032.39	2172.47	3117.69	7464.85	3427.88	2127.4	0.620618	2020.07	2439.41	594.328	2898.14	1479.95	2021.11	1908.84	799.636	0.418913	0.132035	0.348626	1.89668	1.89668	0.132035	0.765901	0.556856	-1.7958	0.818182	0.88882	1.05618
P06703	3	2	40.4816	0.134821	0.150862	2.14906	0.393236	initial stage	Intermidiate	10236.8	Protein S100-A6 OS=Homo sapiens OX=9606 GN=S100A6 PE=1 SV=1	14198.7	7378.86	3819.79	12831.5	3789.36	6840.03	8143.04	4440.26	0.545283	8848.72	2243.75	3956.34	2656.7	587.979	4441.26	3789.12	2827.39	0.746185	360.719	13405.8	48.9	1163.26	7939.29	2705.21	4270.52	5331.53	1.24845	0.132035	0.348626	0.46532	-2.14906	0.699134	0.914815	1.12705	1.12705	0.179654	0.362914	0.524438
P30038	19	17	168.2	0.135717	0.151179	1.6504	0.391928	initial stage	Intermidiate	62175.8	Delta-1-pyrroline-5-carboxylate dehydrogenase_ mitochondrial OS=Homo sapiens OX=9606 GN=ALDH4A1 PE=1 SV=3	85145.3	169655	168725	61707.2	84152.6	176546	124322	52579.6	0.422931	53772	69909.3	136689	53350.3	61728.8	76521.7	75328.5	31395.9	0.416787	54059	85001	177413	67616.4	55726.1	38242.3	79676.3	50344.6	0.631864	0.0649351	0.240442	0.605915	-1.6504	0.937229	0.937	1.05772	1.05772	0.179654	0.362914	0.640887
Q5JWF2	20	4	136.967	0.135765	0.151179	1.74572	0.391858	Intermidiate	initial stage	111766	Guanine nucleotide-binding protein G(s) subunit alpha isoforms XLas OS=Homo sapiens OX=9606 GN=GNAS PE=1 SV=2	4919.36	2537.14	2061.57	4333.4	44170.6	9884.95	11317.8	16333.2	1.44313	36507.7	22632.7	9243.57	35412.7	5843.33	8906.63	19757.8	13826.1	0.699782	7934	33562.7	9053.03	9308.01	23010.2	20947.1	17302.5	10295.5	0.595032	0.179654	0.416314	1.74572	1.74572	0.937229	0.937	0.875732	-1.1419	0.179654	0.362914	1.52878
Q8WX93	9	5	54.6748	0.135772	0.151179	1.48604	0.391848	initial stage	Intermidiate	151933	Palladin OS=Homo sapiens OX=9606 GN=PALLD PE=1 SV=3	46016.6	36952.7	49369.9	67234.7	67185.6	33022.3	49963.6	14609	0.292392	37846.5	61637.7	19847.5	47864.6	14639.2	19895.9	33621.9	18676.5	0.555487	31851.4	24113.3	49376.3	27877.3	36080.2	46706.4	36000.8	10178.8	0.282739	0.179654	0.416314	0.672927	-1.48604	0.699134	0.914815	1.07076	1.07076	0.132035	0.295994	0.720541
P45880	11	9	94.4986	0.136299	0.15137	1.30053	0.391084	initial stage	Intermidiate	32079.8	Voltage-dependent anion-selective channel protein 2 OS=Homo sapiens OX=9606 GN=VDAC2 PE=1 SV=2	90245.9	118741	151108	97508	74142.5	77434.5	101530	29080.5	0.286423	73334.5	57952.8	100061	76722.3	77652.3	82686.7	78068.2	13667.6	0.175073	69745.9	67520.7	109843	78645.3	89199.1	66848.8	80300.5	16795	0.209152	0.179654	0.416314	0.768918	-1.30053	0.937229	0.937	1.02859	1.02859	0.132035	0.295994	0.790904
Q15417	9	3	64.8582	0.136403	0.15137	1.24119	0.390932	Advanced	Intermidiate	36584.9	Calponin-3 OS=Homo sapiens OX=9606 GN=CNN3 PE=1 SV=1	48045.4	55527.1	69696.6	47806.7	51109.4	43845	52671.7	9202.41	0.174713	49753.9	56890.1	53389.8	48756.2	51231.3	51236.1	51876.2	2915.27	0.0561966	44782.7	61830.7	73337	58334.3	93068.4	54977.9	64388.5	16844.9	0.261614	0.484848	0.701711	0.984898	-1.01533	0.0930736	0.67332	1.24119	1.24119	0.179654	0.362914	1.22245
Q9UQ16	4	2	23.0872	0.136711	0.15137	2.61537	0.390487	Advanced	initial stage	98145.5	Dynamin-3 OS=Homo sapiens OX=9606 GN=DNM3 PE=1 SV=4	5794.14	2041.53	475.322	21646.4	7708.13	5215.02	7146.76	7572.15	1.05952	27145.1	3007.75	5860.48	2474.44	3956.87	5300.74	7957.57	9488.84	1.19243	10348	36086.1	4536.49	5607.22	28558.3	27012.3	18691.4	13493.2	0.721896	0.937229	0.941069	1.11345	1.11345	0.0930736	0.67332	2.34888	2.34888	0.132035	0.295994	2.61537
P49591	9	6	54.5878	0.136727	0.15137	1.31605	0.390464	Intermidiate	initial stage	59290.6	Serine--tRNA ligase_ cytoplasmic OS=Homo sapiens OX=9606 GN=SARS1 PE=1 SV=3	14657.3	14021.1	38064.1	11496.4	10779.2	13567.8	17097.7	10380.5	0.607128	21968.1	15151.5	23344.5	23117.8	27856.2	23570.5	22501.4	4128.26	0.183467	20236.2	21956.7	27614.2	17625	19619	16272.1	20553.9	3992.59	0.19425	0.0649351	0.240442	1.31605	1.31605	0.24026	0.83426	0.913447	-1.09475	0.0649351	0.182419	1.20214
P13987	2	2	12.243	0.13779	0.152302	3.2012	0.388934	initial stage	Intermidiate	14804.6	CD59 glycoprotein OS=Homo sapiens OX=9606 GN=CD59 PE=1 SV=1	8239.42	4616.95	1304.38	14892.6	5388.74	5293.38	6622.57	4617.4	0.697221	2061.5	2840.74	2890.86	1778.99	1722.08	1118.52	2068.78	689.779	0.333423	8893.75	3408.65	5355.54	1981.57	320.192	2293.19	3708.81	3038.27	0.819203	0.0411255	0.195135	0.312383	-3.2012	0.309524	0.856993	1.79275	1.79275	0.309524	0.51109	0.560026
Q12797	18	12	126.99	0.139158	0.153626	1.28522	0.386985	Intermidiate	Advanced	86318.9	Aspartyl/asparaginyl beta-hydroxylase OS=Homo sapiens OX=9606 GN=ASPH PE=1 SV=3	47343.2	83789.4	61525.1	40568.4	40706.8	52478.8	54401.9	16412.3	0.301685	57476.1	62922.6	49585.5	61370.8	75275.8	57345.7	60662.8	8520.72	0.14046	42654.6	42988.4	55918.5	40729.5	62667.3	38243.5	47200.3	9754.33	0.206658	0.309524	0.553962	1.11508	1.11508	0.0411255	0.660196	0.778076	-1.28522	0.699134	0.812406	0.867621
Q8WUM4	31	22	218.305	0.139654	0.153986	1.31135	0.386282	initial stage	Advanced	96650.6	Programmed cell death 6-interacting protein OS=Homo sapiens OX=9606 GN=PDCD6IP PE=1 SV=1	209723	194724	125290	214324	143725	161610	174899	36795.5	0.210381	142530	106188	245648	116245	109451	122248	140385	53146.8	0.378579	104607	149429	112581	154235	148409	130981	133374	20902.6	0.156722	0.0930736	0.288753	0.802661	-1.24586	0.699134	0.914815	0.950057	-1.05257	0.0930736	0.235146	0.762574
Q9UKM9	4	3	23.8239	0.14085	0.154826	1.60912	0.384599	Advanced	initial stage	32520.2	RNA-binding protein Raly OS=Homo sapiens OX=9606 GN=RALY PE=1 SV=1	3929.58	5167.55	5099.65	6672.77	4182.51	8091.01	5523.85	1584.81	0.286904	6791.04	5428.72	3829.19	10704	17276	9257.66	8881.09	4811.4	0.541757	5250.2	14178.6	10286.6	7186	9732.61	6697.1	8888.52	3212.17	0.361384	0.179654	0.416314	1.60777	1.60777	0.937229	0.937	1.00084	1.00084	0.025974	0.103425	1.60912
Q96DA2	6	1	54.687	0.141383	0.154949	3.08461	0.383854	initial stage	Intermidiate	24850.3	Ras-related protein Rab-39B OS=Homo sapiens OX=9606 GN=RAB39B PE=1 SV=1	14133.9	9067.22	11786.8	14033.8	4170.65	2030.06	9203.73	5120.94	0.556398	5640.37	5382.1	1949.21	2802.43	1448.17	680.3	2983.76	2077.34	0.696216	9615.77	1543.51	367.889	14625.2	1843.31	4253.62	5374.89	5604.16	1.04266	0.0411255	0.195135	0.32419	-3.08461	0.818182	0.921911	1.80138	1.80138	0.309524	0.51109	0.583991
P0DPK5	2	1	25.8546	0.141711	0.15512	2.12775	0.383397	initial stage	Advanced	16523.4	Histone H3.X OS=Homo sapiens OX=9606 GN=H3Y2 PE=5 SV=1	25129.5	44248.8	25288	164661	72308	164847	82747.1	65822.1	0.795462	77593.1	67358.8	131878	62168.1	71544.5	51967.2	77084.9	28217.7	0.36606	49959.8	33395.1	5381.28	39755	50819.2	54027	38889.6	18153.5	0.466797	0.818182	0.920321	0.931572	-1.07345	0.004329	0.412974	0.504503	-1.98215	0.484848	0.662629	0.469981
Q99829	11	8	89.6075	0.143111	0.156319	1.4717	0.381457	Advanced	initial stage	59686.2	Copine-1 OS=Homo sapiens OX=9606 GN=CPNE1 PE=1 SV=1	84551.4	46202.6	15846.5	49134.5	29630.6	71406.3	49462	25482.7	0.515197	72068	39272.3	83101.9	40289.4	64030.3	55797.4	59093.2	17472.6	0.295678	53007.1	56627.4	78897.4	80340.9	93401.5	74485.4	72793.3	15327.2	0.210558	0.588745	0.77654	1.19472	1.19472	0.24026	0.83426	1.23184	1.23184	0.0930736	0.235146	1.4717
O75494	3	2	18.2617	0.143775	0.156319	1.42526	0.380544	Intermidiate	initial stage	31357.6	Serine/arginine-rich splicing factor 10 OS=Homo sapiens OX=9606 GN=SRSF10 PE=1 SV=1	3768.2	4200.13	7504.85	2708.97	1689.53	3874.11	3957.63	1969.16	0.497559	4485.11	4907.52	7962.09	5043.48	4984.38	6461.37	5640.66	1320.81	0.234159	3821.45	3863.95	10656	5557.16	4966.62	4266.33	5521.92	2603.29	0.471446	0.0411255	0.195135	1.42526	1.42526	0.393939	0.865099	0.978951	-1.0215	0.179654	0.362914	1.39526
P04350	28	1	327.879	0.143798	0.156319	1.55816	0.380513	initial stage	Intermidiate	50042.1	Tubulin beta-4A chain OS=Homo sapiens OX=9606 GN=TUBB4A PE=1 SV=2	3403.9	3116.42	5090.73	1811.02	1519.88	1913.85	2809.3	1350.09	0.48058	1799	1117.7	1579.43	2015.54	2452.48	1853.63	1802.96	444.793	0.246701	1154.01	1927.12	1750.56	1585.56	2789.01	1964.84	1861.85	541.158	0.290656	0.24026	0.476176	0.641783	-1.55816	0.937229	0.937	1.03266	1.03266	0.309524	0.51109	0.662744
Q96G03	22	11	157.321	0.143842	0.156319	1.34712	0.380453	Intermidiate	Advanced	68796.7	Phosphoglucomutase-2 OS=Homo sapiens OX=9606 GN=PGM2 PE=1 SV=4	186050	226898	263506	181688	126620	261938	207783	53186.1	0.255969	166010	165726	313298	149171	233133	228508	209308	61872.1	0.295603	215247	169364	103337	115668	157802	170832	155375	40767.2	0.26238	0.937229	0.941069	1.00734	1.00734	0.24026	0.83426	0.742327	-1.34712	0.0649351	0.182419	0.747774
P01024	103	78	931.483	0.144744	0.157111	1.33423	0.379219	initial stage	Intermidiate	188688	Complement C3 OS=Homo sapiens OX=9606 GN=C3 PE=1 SV=2	774392	737606	1.28523e+06	1.0499e+06	1.15245e+06	1.01179e+06	1.00189e+06	213051	0.212648	850978	1.07037e+06	477495	906162	651256	549229	750914	228705	0.304569	1.00162e+06	690759	685951	797593	1.20294e+06	820074	866491	200917	0.231875	0.132035	0.348626	0.749495	-1.33423	0.484848	0.894933	1.15391	1.15391	0.309524	0.51109	0.864853
P26196	3	2	17.2782	0.145385	0.157617	6.82354	0.378348	Advanced	initial stage	54816.1	Probable ATP-dependent RNA helicase DDX6 OS=Homo sapiens OX=9606 GN=DDX6 PE=1 SV=2	678.617	838.019	236.313	774.38	1217.71	439.774	697.47	339.338	0.486527	837.989	1548.87	1792.62	582.165	961.278	1298	1170.15	457.587	0.391048	1177.8	469.098	22386.3	2439.23	1072.88	1009.96	4759.21	8659.96	1.81962	0.0930736	0.288753	1.67771	1.67771	0.699134	0.914815	4.06717	4.06717	0.0930736	0.235146	6.82354
Q9C0F0	9	5	64.3442	0.146015	0.157959	1.34282	0.377495	initial stage	Advanced	244485	Putative Polycomb group protein ASXL3 OS=Homo sapiens OX=9606 GN=ASXL3 PE=2 SV=3	350123	277532	323377	405903	344297	216818	319675	65326.9	0.204354	265180	355240	260196	352763	212390	147823	265599	80454.9	0.302919	218464	213547	268187	260453	193897	273827	238062	33537	0.140875	0.393939	0.630322	0.83084	-1.2036	0.818182	0.921911	0.896324	-1.11567	0.025974	0.103425	0.744701
Q13740	2	2	11.8416	0.146091	0.157959	1.62032	0.377392	Intermidiate	initial stage	65786.7	CD166 antigen OS=Homo sapiens OX=9606 GN=ALCAM PE=1 SV=2	4170.98	7997.05	14272.1	5042.6	5114.6	5049.54	6941.14	3822.31	0.550675	10444.8	7026.47	15027.5	7446.82	15122.3	12413.1	11246.8	3565.62	0.317033	12532.2	8034.59	3345.28	15012.8	8834.85	12589.4	10058.2	4188.8	0.416457	0.0649351	0.240442	1.62032	1.62032	0.818182	0.921911	0.894311	-1.11818	0.24026	0.433661	1.44907
P28288	7	6	46.6595	0.146224	0.157959	1.80146	0.377213	Intermidiate	initial stage	75989.3	ATP-binding cassette sub-family D member 3 OS=Homo sapiens OX=9606 GN=ABCD3 PE=1 SV=1	11748.2	8992.26	3281.5	10474.4	10112.8	12992.4	9600.26	3389.49	0.353063	38725.8	14015	11325.1	10768.6	8741.31	20191.2	17294.5	11223.4	0.648958	10914.3	18045.6	11638.3	9628.46	12552.4	11792	12428.5	2923.34	0.235213	0.179654	0.416314	1.80146	1.80146	0.818182	0.921911	0.718638	-1.39152	0.24026	0.433661	1.2946
Q6NXR4	2	2	10.1832	0.148599	0.160333	1.6892	0.374038	Advanced	initial stage	57485	TELO2-interacting protein 2 OS=Homo sapiens OX=9606 GN=TTI2 PE=1 SV=1	7883.83	10270.1	1484.29	9899.35	9506.46	15255	9049.85	4461.41	0.492981	22606.8	11312.7	14900.7	9787.46	8370.18	13602.8	13430.1	5094.31	0.37932	10017.9	10450.2	28022.2	14621.6	18682.4	9927.7	15287	7127.94	0.466275	0.24026	0.476176	1.48402	1.48402	0.699134	0.914815	1.13826	1.13826	0.0649351	0.182419	1.6892
P11216	24	8	184.438	0.149653	0.160936	1.40182	0.372645	initial stage	Advanced	97380.5	Glycogen phosphorylase_ brain form OS=Homo sapiens OX=9606 GN=PYGB PE=1 SV=5	51390.5	62933.1	56258.5	33383.1	29892.4	55054	48151.9	13370.5	0.277674	36139.1	37088	54046.8	34705.3	57423.5	38624	43004.4	10000.5	0.232545	36668	36665.8	38453.3	42142.7	16757.9	35409.8	34349.6	8932.01	0.260032	0.818182	0.920321	0.893099	-1.1197	0.393939	0.865099	0.798745	-1.25196	0.24026	0.433661	0.713359
Q09028	4	1	23.3515	0.149741	0.160936	2.54154	0.372529	Advanced	initial stage	47940.9	Histone-binding protein RBBP4 OS=Homo sapiens OX=9606 GN=RBBP4 PE=1 SV=3	504.077	316.338	0	181.505	38.6287	769.749	301.716	294.929	0.977505	699.939	164.531	1015.16	313.778	435.744	1093.96	620.518	380.091	0.612539	343.658	512	182.922	2121.45	1169.03	271.889	766.824	751.888	0.980522	0.24026	0.476176	2.05663	2.05663	0.937229	0.937	1.23578	1.23578	0.179654	0.362914	2.54154
P83881	3	1	19.4513	0.14975	0.160936	1.75516	0.372517	Advanced	Intermidiate	12726	60S ribosomal protein L36a OS=Homo sapiens OX=9606 GN=RPL36A PE=1 SV=2	31048.1	37508.5	67097.4	17889.3	66555.9	51609	45284.7	19909.3	0.439648	32002.8	65786.1	14966.6	44092.3	44722.4	43147.6	40786.3	16738	0.410382	119695	57532.3	85804.4	43048.2	33844.6	89593.4	71586.3	32487.7	0.453825	0.699134	0.845169	0.900664	-1.11029	0.179654	0.829849	1.75516	1.75516	0.179654	0.362914	1.58081
P02765	6	4	51.1154	0.149869	0.160936	1.95412	0.372361	Advanced	initial stage	40139.2	Alpha-2-HS-glycoprotein OS=Homo sapiens OX=9606 GN=AHSG PE=1 SV=2	4913.97	1482.92	2016.88	6256.08	9434.07	10503.5	5767.9	3721.96	0.645289	11898.5	7969.5	3506.53	6640.58	4814.58	4333.04	6527.12	3092.42	0.47378	9662.36	4487.67	9605.87	10845.6	26184.4	6840.95	11271.1	7662.75	0.679856	0.818182	0.920321	1.13163	1.13163	0.179654	0.829849	1.72682	1.72682	0.132035	0.295994	1.95412
Q9P0M6	9	3	73.7081	0.150116	0.161011	1.76688	0.372036	initial stage	Intermidiate	40286.4	Core histone macro-H2A.2 OS=Homo sapiens OX=9606 GN=MACROH2A2 PE=1 SV=3	5873	8468.8	8180.64	8889.77	4234.88	14450.9	8349.66	3482.08	0.417032	5962.32	3231.03	9078.85	4074.22	3571.46	2436.04	4725.65	2437.72	0.515849	2758.62	7446.86	11784.8	2081.52	1382.55	6400.33	5309.12	4000.9	0.753591	0.0930736	0.288753	0.565969	-1.76688	0.937229	0.937	1.12347	1.12347	0.179654	0.362914	0.635849
P46109	4	1	24.8578	0.150608	0.161065	222.467	0.371391	Advanced	initial stage	33891.1	Crk-like protein OS=Homo sapiens OX=9606 GN=CRKL PE=1 SV=1	0	3.50029	0	0	28.4958	0	5.33267	11.4336	2.14406	0	62.5634	0	0	0	0	10.4272	25.5414	2.44949	605.377	0	5740.33	772.37	0	0	1186.35	2256.98	1.90247	1	1	1.95535	1.95535	0.181818	0.83403	113.774	113.774	0.318182	0.523746	222.467
P53582	3	2	17.8231	0.150688	0.161065	2.18588	0.371286	initial stage	Advanced	44127.7	Methionine aminopeptidase 1 OS=Homo sapiens OX=9606 GN=METAP1 PE=1 SV=2	3180.05	12628.3	9242.27	2542.51	5123.33	6427.41	6523.98	3838.15	0.588314	3073.56	3512.1	6677.93	2490.71	4417.6	8145.22	4719.52	2226.95	0.47186	3563.3	3865.02	4110.99	3540	181.235	2647.07	2984.6	1460.14	0.489224	0.484848	0.701711	0.723411	-1.38234	0.484848	0.894933	0.632395	-1.58129	0.179654	0.362914	0.457482
Q8WWV3	2	1	11.0773	0.1507	0.161065	5.00362	0.371271	initial stage	Intermidiate	43988.9	Reticulon-4-interacting protein 1_ mitochondrial OS=Homo sapiens OX=9606 GN=RTN4IP1 PE=1 SV=2	1284.81	55.6638	341.865	3147.2	925.128	482.562	1039.54	1120.76	1.07813	371.94	574.371	123.88	159.671	0	16.6829	207.757	223.777	1.07711	239.921	30.1447	15.9316	267.672	444.655	729.195	287.92	269.232	0.935093	0.0930736	0.288753	0.199855	-5.00362	0.588745	0.90515	1.38585	1.38585	0.0930736	0.235146	0.276969
P07196	20	9	142.038	0.151422	0.16163	1.28905	0.37033	initial stage	Intermidiate	61573.7	Neurofilament light polypeptide OS=Homo sapiens OX=9606 GN=NEFL PE=1 SV=3	126499	165737	235003	172750	183375	194007	179562	35637.3	0.198468	148239	120645	105804	146975	132350	181772	139298	26309.6	0.188873	131939	228272	145002	118103	84999.5	147857	142696	47759.1	0.334692	0.0649351	0.240442	0.775764	-1.28905	0.818182	0.921911	1.02439	1.02439	0.132035	0.295994	0.794688
P21796	16	11	165.745	0.151874	0.16163	1.43477	0.369742	Intermidiate	Advanced	30886.7	Voltage-dependent anion-selective channel protein 1 OS=Homo sapiens OX=9606 GN=VDAC1 PE=1 SV=2	151154	307637	276894	150709	120700	197173	200711	75640.5	0.376862	234994	309089	159109	153663	194277	238425	214926	58509.3	0.27223	98408.1	226992	230474	106497	126920	109501	149799	61855.7	0.412926	0.484848	0.701711	1.07082	1.07082	0.0649351	0.67332	0.696976	-1.43477	0.179654	0.362914	0.746339
P12036	18	8	142.149	0.151943	0.16163	1.53304	0.369653	initial stage	Advanced	112707	Neurofilament heavy polypeptide OS=Homo sapiens OX=9606 GN=NEFH PE=1 SV=4	107041	132756	116219	88720.4	66186.9	160240	111861	32987.8	0.294901	98090.2	72087	93321.7	83829	97213.3	103151	91282	11406.7	0.124961	112938	88406.5	57099.1	71031.3	13893.9	94429.7	72966.5	34761.8	0.476407	0.24026	0.476176	0.816033	-1.22544	0.309524	0.856993	0.799352	-1.25101	0.0930736	0.235146	0.652298
P07585	16	11	161.664	0.153085	0.162463	1.59194	0.368179	initial stage	Intermidiate	40089	Decorin OS=Homo sapiens OX=9606 GN=DCN PE=1 SV=1	226163	228005	206061	340928	709058	216833	321174	196311	0.611228	223129	170014	184861	303545	170536	158415	201750	54706.5	0.27116	172066	226731	229807	152174	249753	267858	216398	45027.4	0.208077	0.0649351	0.240442	0.628163	-1.59194	0.484848	0.894933	1.07261	1.07261	0.699134	0.812406	0.673771
P17812	3	2	25.258	0.153489	0.162701	1.74513	0.36766	Advanced	initial stage	67374.8	CTP synthase 1 OS=Homo sapiens OX=9606 GN=CTPS1 PE=1 SV=2	12546.2	11981	4026.86	5843.88	2381.12	3940.04	6786.52	4385.69	0.646235	8735.39	7676.92	16955.9	8509.22	4498.02	11962.9	9723.05	4272.4	0.439409	12454.5	5778.11	22346.7	13337.8	10973.4	6169.84	11843.4	6044.17	0.510341	0.309524	0.553962	1.4327	1.4327	0.588745	0.90515	1.21807	1.21807	0.132035	0.295994	1.74513
Q14764	40	26	293.516	0.154374	0.163353	1.3196	0.366529	initial stage	Advanced	99612.1	Major vault protein OS=Homo sapiens OX=9606 GN=MVP PE=1 SV=4	191616	215271	149548	116005	123473	146971	157147	38870.2	0.247348	111156	110599	213470	143299	120715	130033	138212	38877.3	0.281287	118830	125743	85296.3	118739	136179	129739	119088	17843.2	0.149832	0.24026	0.476176	0.879507	-1.137	0.588745	0.90515	0.861629	-1.16059	0.132035	0.295994	0.757808
P42166	12	4	69.2247	0.154465	0.163353	2.85155	0.366412	Advanced	Intermidiate	76062.4	Lamina-associated polypeptide 2_ isoform alpha OS=Homo sapiens OX=9606 GN=TMPO PE=1 SV=2	5297.28	7746.95	9037.67	3548.21	3568.09	2080.18	5213.06	2696.22	0.517204	3784.93	2448.36	1875.62	1586.92	2359.06	4698.89	2792.3	1201.64	0.43034	26584.1	7947.82	3445.76	4299.08	2656.11	2841.38	7962.38	9327.07	1.17139	0.132035	0.348626	0.535635	-1.86694	0.0930736	0.67332	2.85155	2.85155	0.937229	0.938739	1.52739
P53007	4	3	26.9565	0.154787	0.163503	1.18668	0.366002	Advanced	initial stage	34354.9	Tricarboxylate transport protein_ mitochondrial OS=Homo sapiens OX=9606 GN=SLC25A1 PE=1 SV=2	39115.7	35697.1	45527.1	43462.4	32730.1	30570.3	37850.5	5930.94	0.156694	41613.6	47338.1	40989.8	50123.2	46130	42046.6	44706.9	3708.04	0.0829411	41834.9	37273	52950.5	40943.6	61777	34719.3	44916.4	10358.6	0.23062	0.0649351	0.240442	1.18114	1.18114	0.588745	0.90515	1.00469	1.00469	0.309524	0.51109	1.18668
Q99729	10	6	82.4408	0.155388	0.163946	1.48102	0.36524	initial stage	Advanced	36339	Heterogeneous nuclear ribonucleoprotein A/B OS=Homo sapiens OX=9606 GN=HNRNPAB PE=1 SV=2	59796.8	49878.6	91032.1	86880.9	37456.4	59649.6	64115.7	20951.2	0.326771	38673.6	41691.7	100052	39347.9	49520	49934.6	53203.3	23471.8	0.441173	35336.2	39087.3	40512.4	43776.2	65679.4	35358.8	43291.7	11428.6	0.263991	0.393939	0.630322	0.8298	-1.20511	0.309524	0.856993	0.813704	-1.22895	0.0930736	0.235146	0.675212
P30405	5	2	39.7323	0.156365	0.164785	1.48856	0.364006	initial stage	Intermidiate	22382.4	Peptidyl-prolyl cis-trans isomerase F_ mitochondrial OS=Homo sapiens OX=9606 GN=PPIF PE=1 SV=1	22734.5	21007.2	26044.1	18387.1	10618.5	17061.1	19308.8	5318.01	0.27542	14407.2	10187.8	7058.64	14618.9	17113	14443.2	12971.4	3655.23	0.28179	13639.3	11147	25820.9	14172.2	5210.59	12101.3	13681.9	6757	0.493865	0.0411255	0.195135	0.671791	-1.48856	0.588745	0.90515	1.05477	1.05477	0.179654	0.362914	0.708584
Q9H3K6	2	1	18.3597	0.157256	0.165339	4.29367	0.362889	initial stage	Advanced	10287.6	BolA-like protein 2 OS=Homo sapiens OX=9606 GN=BOLA2 PE=1 SV=1	143.565	387.507	902.744	3899.11	2016.56	1116.64	1411.02	1382.48	0.979775	776.85	485.511	274.766	466.136	137.279	1865	667.591	625.303	0.936655	442.317	352.303	255.962	485.524	159.773	275.888	328.628	122.21	0.371878	0.309524	0.553962	0.473126	-2.1136	0.393939	0.865099	0.492259	-2.03145	0.132035	0.295994	0.232901
P01889	12	7	90.9342	0.157821	0.16574	1.4167	0.362184	Intermidiate	Advanced	40802.3	HLA class I histocompatibility antigen_ B alpha chain OS=Homo sapiens OX=9606 GN=HLA-B PE=1 SV=3	42129.9	41924.6	30044.5	54393.4	56763.8	49430.7	45781.1	9838.26	0.214898	62742.9	53813.1	32420.4	34960.3	82202.2	50234.9	52729	18463.5	0.350159	46000.8	32910.6	29861.4	47614.4	31368.9	35561.8	37219.7	7679.18	0.206321	0.588745	0.77654	1.15176	1.15176	0.0930736	0.67332	0.705867	-1.4167	0.179654	0.362914	0.812991
Q01518	27	21	252.113	0.161434	0.169338	1.22926	0.357735	initial stage	Intermidiate	52357.8	Adenylyl cyclase-associated protein 1 OS=Homo sapiens OX=9606 GN=CAP1 PE=1 SV=5	598222	541516	627873	390099	383252	527435	511399	103348	0.202089	384815	379311	528838	315537	434330	453310	416024	73310.1	0.176216	437033	393851	403759	536446	399208	479998	441716	56568.4	0.128065	0.132035	0.348626	0.8135	-1.22926	0.393939	0.865099	1.06176	1.06176	0.484848	0.662629	0.863739
Q86UP2	21	11	134.051	0.161644	0.169362	1.27341	0.35748	initial stage	Advanced	156561	Kinectin OS=Homo sapiens OX=9606 GN=KTN1 PE=1 SV=1	111853	111536	112256	121773	91276.3	76624.8	104220	16813.6	0.161329	103602	83745.7	79938.3	79298.1	126018	105361	96327.3	18617.1	0.193269	92040	112542	68129.1	64871	48852.6	104624	81843.2	25019.6	0.305702	0.484848	0.701711	0.924271	-1.08193	0.393939	0.865099	0.849637	-1.17697	0.179654	0.362914	0.785294
Q96QK1	7	4	46.6174	0.162257	0.169807	1.70326	0.356737	initial stage	Advanced	92505.6	Vacuolar protein sorting-associated protein 35 OS=Homo sapiens OX=9606 GN=VPS35 PE=1 SV=2	27519.2	42484.7	53724.6	24464.1	15420.3	11995.6	29268.1	16056.4	0.548597	20975.3	16835.5	23523	17087.9	21249.7	19150.4	19803.6	2604.19	0.131501	15837.6	20491.6	19203.5	18112.2	11466.1	17990.2	17183.5	3194.91	0.185929	0.393939	0.630322	0.676629	-1.47791	0.24026	0.83426	0.867696	-1.15248	0.24026	0.433661	0.587108
P05155	2	1	13.9547	0.163072	0.170088	1.57866	0.355752	Advanced	initial stage	55382.4	Plasma protease C1 inhibitor OS=Homo sapiens OX=9606 GN=SERPING1 PE=1 SV=2	4057.96	1554.79	3234.23	23628	8434.12	2371.54	7213.43	8392.64	1.16347	11843.7	8087.14	4191.92	11377.8	6756.92	2958.45	7535.99	3643.17	0.483436	5710.8	13517	6320.75	11011.7	18353.7	13411.3	11387.5	4799.92	0.421507	0.393939	0.630322	1.04472	1.04472	0.24026	0.83426	1.51109	1.51109	0.132035	0.295994	1.57866
O00299	12	7	114.008	0.163112	0.170088	1.23197	0.355704	initial stage	Advanced	27264.9	Chloride intracellular channel protein 1 OS=Homo sapiens OX=9606 GN=CLIC1 PE=1 SV=4	58273.9	83683.5	39798.5	61046.1	60027.8	56821.6	59941.9	14022.6	0.233936	70581.6	45545.7	61295.7	50803	53312.1	63043.9	57430.3	9181.88	0.159879	50632.1	51437.6	53295.4	48972	46495.5	41099.4	48655.3	4359.71	0.0896039	0.937229	0.941069	0.9581	-1.04373	0.0930736	0.67332	0.847206	-1.18035	0.0649351	0.182419	0.811708
Q96PP4	7	4	53.5886	0.163335	0.170088	1.65508	0.355436	Intermidiate	initial stage	31834.8	Testis-specific gene 13 protein OS=Homo sapiens OX=9606 GN=TSGA13 PE=1 SV=1	56962.8	62915.9	45202.2	65842.8	31632.2	59922.5	53746.4	12968.7	0.241294	75929.9	95870.6	130800	80652.5	77433.1	73039.9	88954.4	22015.7	0.247495	78175.3	52785.6	21121.9	114346	134554	91615.6	82099.7	41170	0.501463	0.0021645	0.0426468	1.65508	1.65508	0.937229	0.937	0.922942	-1.08349	0.24026	0.433661	1.52754
Q96C23	4	2	24.0847	0.163556	0.170088	1.7463	0.355171	initial stage	Advanced	37993.7	Galactose mutarotase OS=Homo sapiens OX=9606 GN=GALM PE=1 SV=1	1002.79	2422.18	4815.6	1306.82	4892.03	2565.46	2834.15	1678.66	0.592298	1470.13	1425.16	2772.96	4528.46	2333.78	2988.58	2586.51	1151.22	0.445085	680.734	1674.31	3800.28	692.152	2427.97	462.211	1622.94	1303.3	0.803046	0.937229	0.941069	0.912624	-1.09574	0.24026	0.83426	0.627464	-1.59372	0.179654	0.362914	0.572638
P26640	18	8	123.891	0.163822	0.170088	1.50922	0.354852	Advanced	initial stage	141731	Valine--tRNA ligase OS=Homo sapiens OX=9606 GN=VARS1 PE=1 SV=4	11424	10419.3	4632.61	12067.9	21374.9	56210	19354.8	18841.3	0.973469	29599.7	13439.8	22614.9	23023.8	25276.4	31831.4	24297.7	6452.51	0.265561	24541.7	58709.3	15268.7	22668.5	30360.3	23714.7	29210.5	15236	0.521592	0.0930736	0.288753	1.25538	1.25538	0.818182	0.921911	1.2022	1.2022	0.0649351	0.182419	1.50922
P15090	10	6	131.035	0.164742	0.170829	2.03647	0.353752	initial stage	Advanced	14833	Fatty acid-binding protein_ adipocyte OS=Homo sapiens OX=9606 GN=FABP4 PE=1 SV=3	272163	256449	380294	100501	161409	223853	232445	96480.2	0.415067	90732.6	112398	771501	101543	101502	114547	215371	272583	1.26565	141044	105589	128532	114827	97885.6	96970.2	114141	17683.5	0.154926	0.24026	0.476176	0.926545	-1.07928	0.818182	0.921911	0.529976	-1.88688	0.025974	0.103425	0.491047
P62745	5	3	29.3318	0.165024	0.170926	1.31507	0.353416	initial stage	Intermidiate	22579.6	Rho-related GTP-binding protein RhoB OS=Homo sapiens OX=9606 GN=RHOB PE=1 SV=1	21065.1	18375.5	11043.6	15537.8	22967.3	21534	18420.6	4474.17	0.24289	14313.8	10826.6	14448	13856.7	14579.4	16019.6	14007.3	1720.7	0.122843	15266	12364	12283.6	16608.1	22508.4	12032.9	15177.2	4049.1	0.266789	0.0649351	0.240442	0.760418	-1.31507	0.818182	0.921911	1.08352	1.08352	0.309524	0.51109	0.823926
P30043	8	6	63.5683	0.166673	0.171846	2.02087	0.351467	Advanced	initial stage	22233.4	Flavin reductase (NADPH) OS=Homo sapiens OX=9606 GN=BLVRB PE=1 SV=3	4787	5241.9	16667.9	5057.73	4748.7	7005.16	7251.39	4688.66	0.646587	16042.4	15898.7	7514.66	7100.45	11006.8	12852.6	11735.9	3923.25	0.334294	14313.2	11748.1	40165.9	7882.15	4149.79	9665.51	14654.1	12965.3	0.884757	0.0649351	0.240442	1.61844	1.61844	0.937229	0.937	1.24865	1.24865	0.24026	0.433661	2.02087
P14625	46	27	463.283	0.166879	0.171863	1.32575	0.351224	initial stage	Intermidiate	92754.2	Endoplasmin OS=Homo sapiens OX=9606 GN=HSP90B1 PE=1 SV=1	1.31302e+06	1.20913e+06	1.64617e+06	1.18423e+06	2.31951e+06	1.98606e+06	1.60969e+06	463965	0.288233	1.14209e+06	1.22786e+06	729224	1.51851e+06	1.43979e+06	1.22754e+06	1.21417e+06	277222	0.228323	1.52252e+06	1.18516e+06	1.00393e+06	802195	1.65917e+06	1.2005e+06	1.22891e+06	318358	0.259057	0.24026	0.476176	0.754289	-1.32575	0.937229	0.937	1.01214	1.01214	0.179654	0.362914	0.763449
P05198	3	1	17.7233	0.167248	0.172033	1.48835	0.35079	initial stage	Intermidiate	36397.4	Eukaryotic translation initiation factor 2 subunit 1 OS=Homo sapiens OX=9606 GN=EIF2S1 PE=1 SV=3	38245.9	58929	68949.6	27781.4	46212.4	47634.1	47958.7	14598.5	0.304398	23349.6	32665.4	29831.5	35688.8	34569.7	37231.7	32222.8	5044.96	0.156565	66500.6	31640.3	48817.3	29565.1	17244.9	26370.3	36689.8	17869.6	0.487046	0.0411255	0.195135	0.671886	-1.48835	0.818182	0.921911	1.13863	1.13863	0.309524	0.51109	0.765028
Q9H361	12	2	74.8891	0.167424	0.172033	1.49612	0.350584	Advanced	initial stage	70259.2	Polyadenylate-binding protein 3 OS=Homo sapiens OX=9606 GN=PABPC3 PE=1 SV=2	18786.3	4091.83	7688.39	15343.7	11381.7	4958.39	10375.1	5873.45	0.566113	15735.5	13112.7	7587.16	8037.24	10268.4	14023	11460.7	3338.09	0.291265	17252	10280.4	10025.1	14520.5	17829.3	23226.9	15522.4	5027.42	0.323883	0.699134	0.845169	1.10464	1.10464	0.132035	0.765901	1.3544	1.3544	0.24026	0.433661	1.49612
Q08945	8	4	48.3462	0.168328	0.172766	1.45986	0.349528	initial stage	Intermidiate	81417.1	FACT complex subunit SSRP1 OS=Homo sapiens OX=9606 GN=SSRP1 PE=1 SV=1	35094.6	35605.5	54362.5	29029.7	35463.5	18138.8	34615.8	11786.1	0.340482	19577.7	30772.2	24649.5	17436.6	26323.8	23510.2	23711.7	4776.23	0.20143	25072	12556.4	24659.2	26612.5	45044.5	16551.1	25082.6	11231.1	0.447764	0.0649351	0.240442	0.684996	-1.45986	0.937229	0.937	1.05782	1.05782	0.132035	0.295994	0.724601
Q15102	3	3	18.8533	0.168651	0.172902	1.83689	0.349153	initial stage	Advanced	25848.3	Platelet-activating factor acetylhydrolase IB subunit gamma OS=Homo sapiens OX=9606 GN=PAFAH1B3 PE=1 SV=1	28667.9	41692.1	80070.8	58848.9	20084.9	31583.3	43491.3	22300.4	0.512756	16024.2	44221.4	21702.6	76109.1	22157.2	35583.1	35966.3	22233.2	0.618168	18807.5	20549.6	40657	21424.9	21937.9	18682.9	23676.6	8424.37	0.35581	0.588745	0.77654	0.826976	-1.20923	0.24026	0.83426	0.6583	-1.51906	0.0649351	0.182419	0.544399
P12110	56	40	459.322	0.169077	0.173142	1.34916	0.348658	initial stage	Intermidiate	109777	Collagen alpha-2(VI) chain OS=Homo sapiens OX=9606 GN=COL6A2 PE=1 SV=4	592019	538245	903997	862027	1.0619e+06	479353	739590	234923	0.317639	659497	673122	371221	616853	497439	470994	548188	120470	0.21976	600899	554159	499304	526121	698501	696167	595858	85495.5	0.143483	0.24026	0.476176	0.741204	-1.34916	0.393939	0.865099	1.08696	1.08696	0.484848	0.662629	0.80566
P23246	24	17	180.887	0.169595	0.173476	1.54924	0.348059	initial stage	Advanced	76263.6	Splicing factor_ proline- and glutamine-rich OS=Homo sapiens OX=9606 GN=SFPQ PE=1 SV=2	345883	346288	467043	190281	189642	266652	300965	107215	0.356237	207556	201195	585194	229034	173207	204914	266850	156974	0.58825	166969	158712	306956	181813	175551	175592	194266	55789.2	0.28718	0.588745	0.77654	0.886648	-1.12784	0.132035	0.765901	0.727995	-1.37364	0.0151515	0.0739003	0.645476
P62910	3	1	32.8534	0.170258	0.173657	1.87389	0.347295	initial stage	Intermidiate	15973.9	60S ribosomal protein L32 OS=Homo sapiens OX=9606 GN=RPL32 PE=1 SV=2	3245.28	7004.84	1299.62	1629.59	3126.77	3235.74	3256.97	2027	0.622357	1803.04	804.351	1828.88	1863.22	738.592	3390.4	1738.08	962.196	0.553597	1511.09	2362.88	1002.55	2987.16	1800.23	2696.92	2060.14	754.188	0.366086	0.309524	0.553962	0.533649	-1.87389	0.699134	0.914815	1.1853	1.1853	0.179654	0.362914	0.632531
Q13642	9	8	57.4291	0.170519	0.173657	1.62624	0.346995	initial stage	Advanced	38030.9	Four and a half LIM domains protein 1 OS=Homo sapiens OX=9606 GN=FHL1 PE=1 SV=4	45636.2	45834.1	80534.7	109851	95902.4	56468.5	72371.2	27191.8	0.375727	82612.3	41421.6	65599.1	74691	23752.8	29706.8	52963.9	24650.2	0.465414	32835.8	85257.1	19772.3	31489.9	37860	59798.4	44502.3	23900	0.537051	0.24026	0.476176	0.731837	-1.36642	0.699134	0.914815	0.840237	-1.19014	0.0930736	0.235146	0.614917
P02743	7	5	83.982	0.170523	0.173657	1.85566	0.346989	Advanced	Intermidiate	25501.2	Serum amyloid P-component OS=Homo sapiens OX=9606 GN=APCS PE=1 SV=2	29140.9	38870.5	38448.9	32910.4	46666	23651.8	34948.1	8129.34	0.232612	25717.2	24011.5	15380.5	50781.4	23718.2	25231.1	27473.3	12030.8	0.437908	36441.1	32532	48664.1	25120.3	30112.4	133016	50981	40966.3	0.80356	0.24026	0.476176	0.786118	-1.27207	0.0930736	0.67332	1.85566	1.85566	0.818182	0.88882	1.45876
O75947	2	2	13.052	0.170539	0.173657	1.51713	0.346972	initial stage	Advanced	18548.3	ATP synthase subunit d_ mitochondrial OS=Homo sapiens OX=9606 GN=ATP5PD PE=1 SV=3	29977.7	23128.5	16822.8	8212.09	16726.6	15812.7	18446.7	7377.86	0.399954	9869.28	8668.4	21664.6	8579.61	12008.3	14523.3	12552.3	5005.62	0.398782	16294.2	9526.12	17485.9	12496.6	9986.75	7164.36	12159	4054.28	0.33344	0.179654	0.416314	0.68046	-1.4696	0.937229	0.937	0.968668	-1.03235	0.179654	0.362914	0.659139
P18085	12	4	125.65	0.172438	0.175393	1.33901	0.344803	initial stage	Advanced	20624.9	ADP-ribosylation factor 4 OS=Homo sapiens OX=9606 GN=ARF4 PE=1 SV=3	79577.8	87182.9	101900	45996.7	46589.5	70169.5	71902.8	22392.5	0.311427	48902.2	57089.9	62682.2	52263.7	65739.3	61515.1	58032.1	6491.12	0.111854	55974.7	51791.6	78093.1	49592.1	42504.7	44233.7	53698.3	12927.9	0.240752	0.393939	0.630322	0.807091	-1.23902	0.24026	0.83426	0.925321	-1.08071	0.179654	0.362914	0.746818
P0DP02	3	1	22.1143	0.173012	0.17578	1.91078	0.344152	Intermidiate	initial stage	13159.9	Immunoglobulin heavy variable 3-30-3 OS=Homo sapiens OX=9606 GN=IGHV3-30-3 PE=3 SV=1	422.318	599.35	139.321	46.4899	202.672	779.692	364.974	285.974	0.783546	340.002	198.322	1384	535.21	575.047	1151.72	697.383	468.169	0.671323	391.553	752.427	744.141	336.175	339.465	957.588	586.891	265.247	0.451953	0.309524	0.553962	1.91078	1.91078	0.818182	0.921911	0.841562	-1.18827	0.309524	0.51109	1.60804
P46781	11	6	91.8165	0.173898	0.176482	1.22717	0.343153	initial stage	Advanced	22648.5	40S ribosomal protein S9 OS=Homo sapiens OX=9606 GN=RPS9 PE=1 SV=3	126932	150127	185721	108152	154424	200391	154291	34663.4	0.224662	130622	131828	132554	110610	156009	124866	131081	14710.8	0.112226	146906	121320	156386	120966	107658	101140	125729	21733	0.172855	0.393939	0.630322	0.849572	-1.17706	0.484848	0.894933	0.959171	-1.04257	0.132035	0.295994	0.814885
Q7Z7H5	4	1	24.3104	0.175652	0.178062	1.4949	0.34119	Intermidiate	initial stage	26113.9	Transmembrane emp24 domain-containing protein 4 OS=Homo sapiens OX=9606 GN=TMED4 PE=1 SV=1	1419.67	221.981	0	706.9	0	401.336	458.315	541.334	1.18114	1620.25	279.787	1257.17	66.8082	352.987	533.802	685.134	613.437	0.895354	634.726	416.812	1535.65	715.585	267.132	321.838	648.624	468.521	0.72233	0.454545	0.701711	1.4949	1.4949	0.937229	0.937	0.946711	-1.05629	0.290043	0.51109	1.41524
E9PAV3	10	3	54.6333	0.175884	0.178098	1.36119	0.340931	Intermidiate	initial stage	206106	Nascent polypeptide-associated complex subunit alpha_ muscle-specific form OS=Homo sapiens OX=9606 GN=NACA PE=1 SV=1	4071.35	2501.1	2202.55	2270.3	4433.34	4983.71	3410.39	1228.34	0.360176	5779.24	4123.36	4330.73	3444.6	5183.95	4991.25	4642.19	837.694	0.180452	5499.21	2215.24	1947.33	4802.25	1791.26	4354.87	3435.03	1635.81	0.476215	0.0930736	0.288753	1.36119	1.36119	0.309524	0.856993	0.739959	-1.35143	0.818182	0.88882	1.00722
P07357	5	3	33.7337	0.176653	0.178677	11.9278	0.340079	Advanced	Intermidiate	66874.1	Complement component C8 alpha chain OS=Homo sapiens OX=9606 GN=C8A PE=1 SV=2	218.547	84.246	22.4335	2276.47	777.805	0.628684	563.355	887.518	1.57542	1059.48	488.86	0	1023.94	57.4858	92.6099	453.729	487.153	1.07367	2664.15	203.399	27525.1	306.402	618.122	1154.7	5411.99	10870.5	2.00861	0.937229	0.941069	0.805405	-1.24161	0.132035	0.765901	11.9278	11.9278	0.132035	0.295994	9.60671
C9JRZ8	2	1	20.3232	0.177553	0.179387	1.94604	0.339085	initial stage	Advanced	36708.2	Aldo-keto reductase family 1 member B15 OS=Homo sapiens OX=9606 GN=AKR1B15 PE=1 SV=2	10602.6	13526	2121.28	13709.5	13304.2	6651.79	9985.9	4706.55	0.471319	4884.06	6900.52	9120.32	5267.92	4608.16	5400.45	6030.24	1709.96	0.283564	3634.71	2848.03	7101.26	6218.67	6406.77	4578.92	5131.39	1699.89	0.331273	0.132035	0.348626	0.603875	-1.65597	0.484848	0.894933	0.850944	-1.17517	0.0930736	0.235146	0.513864
Q96HR9	2	1	19.0315	0.178102	0.179699	2.59185	0.338482	Intermidiate	initial stage	23589.4	Receptor expression-enhancing protein 6 OS=Homo sapiens OX=9606 GN=REEP6 PE=1 SV=2	1556.95	1668.46	40.2098	751.511	0	2731.28	1124.73	1062.45	0.944619	1379.45	2764.54	3606.11	637.987	734.839	8367.95	2915.15	2916.53	1.00047	492.822	7005.24	1440.15	582.875	1085.75	3284.2	2315.17	2511.36	1.08474	0.309524	0.553962	2.59185	2.59185	0.588745	0.90515	0.794188	-1.25915	0.588745	0.748502	2.05842
Q6BCY4	7	2	39.8922	0.178259	0.179699	2.75443	0.338311	initial stage	Advanced	31515.4	NADH-cytochrome b5 reductase 2 OS=Homo sapiens OX=9606 GN=CYB5R2 PE=1 SV=1	1033.06	2853.81	1911.01	4633.62	7410.63	22762.7	6767.47	8155.96	1.20517	4501.91	3281.32	4434.62	4479.01	4496.57	6949.23	4690.44	1205.91	0.257099	3945.79	4335.3	2081.55	1635.97	350.052	2392.98	2456.94	1483.44	0.603774	0.937229	0.941069	0.693087	-1.44282	0.00865801	0.48945	0.523818	-1.90906	0.309524	0.51109	0.363052
P04075	31	20	348.141	0.178547	0.179789	1.34604	0.337995	initial stage	Advanced	39876.3	Fructose-bisphosphate aldolase A OS=Homo sapiens OX=9606 GN=ALDOA PE=1 SV=2	777583	844612	750592	551123	637086	603229	694037	113812	0.163985	421382	377742	596490	483414	774985	945574	599931	221336	0.368936	682520	638041	330175	497141	378447	567369	515616	140761	0.272996	0.309524	0.553962	0.864407	-1.15686	0.699134	0.914815	0.859458	-1.16352	0.0930736	0.235146	0.742922
Q9H116	2	2	10.3276	0.179098	0.180144	4.27228	0.337392	initial stage	Intermidiate	82145.7	GDNF-inducible zinc finger protein 1 OS=Homo sapiens OX=9606 GN=GZF1 PE=1 SV=1	3579.86	10645.8	7120.29	1028.9	294.092	3070.78	4289.96	3924.28	0.91476	917.688	779.056	1468.87	981.193	642.528	1235.49	1004.14	302.959	0.301711	460.486	1199.35	6336.67	1045.7	315.904	525.756	1647.31	2323.44	1.41044	0.132035	0.348626	0.234067	-4.27228	0.588745	0.90515	1.64052	1.64052	0.309524	0.51109	0.383992
E2RYF7	2	1	18.438	0.180957	0.181812	1.35503	0.335377	Advanced	Intermidiate	26339.2	Protein PBMUCL2 OS=Homo sapiens OX=9606 GN=HCG22 PE=2 SV=1	6270.11	22.5946	2653.64	83123.2	59352.7	91.6459	25252.3	36476	1.44446	65323.5	20971.5	3259.49	48015.9	4839.13	7767.77	25029.6	25876.6	1.03384	13584.3	55443	4810.21	17340.4	39739.9	72576.4	33915.7	26560.2	0.783125	0.484848	0.701711	0.991178	-1.0089	0.588745	0.90515	1.35503	1.35503	0.393939	0.597831	1.34307
O60884	2	1	11.9595	0.18169	0.182345	1.7108	0.334588	Intermidiate	Advanced	46373	DnaJ homolog subfamily A member 2 OS=Homo sapiens OX=9606 GN=DNAJA2 PE=1 SV=1	5831.82	5856.92	5844.78	7757.8	3138.13	3521.29	5325.12	1718.39	0.322694	4649.04	5704.84	4566.28	10702.2	5081.48	3452.2	5692.68	2563.09	0.450243	2644.35	4310.42	4299.9	3675.27	99.8633	4935.13	3327.49	1760.76	0.529157	0.699134	0.845169	1.06902	1.06902	0.0649351	0.67332	0.58452	-1.7108	0.132035	0.295994	0.624866
Q14195	7	2	49.1724	0.184259	0.184719	2.00544	0.33185	Advanced	initial stage	62362.6	Dihydropyrimidinase-related protein 3 OS=Homo sapiens OX=9606 GN=DPYSL3 PE=1 SV=1	1977.23	3424.37	213.91	5199.64	10897.2	2149.57	3976.99	3773.31	0.948784	4531.53	4436.39	10382.1	7718.91	2386.17	2485.43	5323.42	3144.01	0.5906	2262.78	9235.48	6018.84	4674.71	8686.72	16975.1	7975.61	5107.75	0.640422	0.393939	0.630322	1.33856	1.33856	0.393939	0.865099	1.49821	1.49821	0.132035	0.295994	2.00544
O76013	7	3	42.9733	0.184791	0.185047	4.00585	0.331288	Advanced	initial stage	53387.7	Keratin_ type I cuticular Ha6 OS=Homo sapiens OX=9606 GN=KRT36 PE=1 SV=1	11896	11308.9	12543.5	20636.1	7407.23	8711.09	12083.8	4631.08	0.383247	11005.3	17039.9	9782.77	22831.4	23580.1	6044.92	15047.4	7245.22	0.481494	164119	10867.9	43258.6	21193.9	4856.52	46138.9	48405.9	59105.6	1.22104	0.699134	0.845169	1.24525	1.24525	0.393939	0.865099	3.2169	3.2169	0.24026	0.433661	4.00585
P21291	15	9	116.142	0.185983	0.186036	2.11654	0.330035	initial stage	Intermidiate	21422.8	Cysteine and glycine-rich protein 1 OS=Homo sapiens OX=9606 GN=CSRP1 PE=1 SV=3	105736	50029.5	68741.2	98002.8	326539	98788.4	124639	101183	0.811805	63743.7	58116	49208.9	75392.6	55208.1	51660.4	58888.3	9550.28	0.162176	45469.8	144500	71516.8	71527.4	56307.7	226539	102643	69935.5	0.681345	0.0649351	0.240442	0.472469	-2.11654	0.309524	0.856993	1.74302	1.74302	0.699134	0.812406	0.823522
O94826	18	16	124.161	0.18645	0.186297	1.23184	0.329546	initial stage	Advanced	68139.3	Mitochondrial import receptor subunit TOM70 OS=Homo sapiens OX=9606 GN=TOMM70 PE=1 SV=1	123508	134594	137185	94029.5	78231.6	123945	115249	23747.8	0.206057	104599	81401.1	128442	92142.3	115000	119697	106880	17701.5	0.16562	83976.7	97423.9	87609.8	93925.7	113065	85347.1	93558.1	10864.8	0.116129	0.393939	0.630322	0.927388	-1.0783	0.24026	0.83426	0.875354	-1.1424	0.132035	0.295994	0.811793
P04004	13	12	205.437	0.187161	0.186801	2.64598	0.328805	Advanced	Intermidiate	55104	Vitronectin OS=Homo sapiens OX=9606 GN=VTN PE=1 SV=1	209042	162458	247685	242359	328678	196856	231180	57086.2	0.246934	230795	233622	172319	180751	186402	200359	200708	26067.7	0.129879	419365	193499	1.88554e+06	205169	223030	259821	531070	668683	1.25912	0.309524	0.553962	0.86819	-1.15182	0.0930736	0.67332	2.64598	2.64598	0.484848	0.662629	2.29722
Q99798	26	18	204.679	0.190393	0.189817	1.13872	0.325474	Intermidiate	Advanced	86166.9	Aconitate hydratase_ mitochondrial OS=Homo sapiens OX=9606 GN=ACO2 PE=1 SV=2	77421.8	80586.4	73342.2	66670.7	76508	91038.9	77594.7	8103.38	0.104432	71696.7	68046	91337.1	73783.2	99722.4	80219.9	80800.9	12362.8	0.153004	64730.9	69781.1	65284.2	75228.6	78793	71927.6	70957.6	5530.27	0.0779378	0.818182	0.920321	1.04132	1.04132	0.179654	0.829849	0.878178	-1.13872	0.132035	0.295994	0.914464
P12004	11	5	101.936	0.191707	0.190708	1.27185	0.324137	Advanced	Intermidiate	29111	Proliferating cell nuclear antigen OS=Homo sapiens OX=9606 GN=PCNA PE=1 SV=1	14015.9	13519	13688.5	20997.4	17992.5	9700.01	14985.5	3947.01	0.263388	17055.1	13275.3	13263.2	13515.6	12502.1	16355.9	14327.9	1886	0.131631	16505.2	13693.4	17901.2	20335.3	26437	14465	18222.9	4682.42	0.256953	0.393939	0.630322	0.956113	-1.0459	0.0411255	0.660196	1.27185	1.27185	0.24026	0.433661	1.21603
O95757	4	2	24.0247	0.192503	0.190952	1.48145	0.323332	initial stage	Advanced	95539.2	Heat shock 70 kDa protein 4L OS=Homo sapiens OX=9606 GN=HSPA4L PE=1 SV=3	35736.9	37211.4	18154.8	28465.8	24624.6	20408.5	27433.7	7860.71	0.286535	21888.9	24878	24126.9	25718.7	16056.1	31419.3	24014.6	5026.9	0.209327	17964.7	31428.4	17352.8	18731.5	2793.52	22837.7	18518.1	9319.96	0.503289	0.588745	0.77654	0.875371	-1.14237	0.309524	0.856993	0.771118	-1.29682	0.0930736	0.235146	0.675014
Q92597	5	3	32.6495	0.192694	0.190952	1.66609	0.323139	initial stage	Advanced	43291.8	Protein NDRG1 OS=Homo sapiens OX=9606 GN=NDRG1 PE=1 SV=1	52380	80076.7	65232.8	41493.7	30933.7	32058.1	50362.5	19490.1	0.386996	28428	22861.4	32919.9	16936	76314.5	63805.4	40210.9	24062	0.598395	37513.9	41254.2	35615	23600.7	16742.7	26641.3	30228	9405.53	0.311153	0.309524	0.553962	0.798429	-1.25246	0.818182	0.921911	0.751736	-1.33025	0.0649351	0.182419	0.600208
P20339	6	2	36.7269	0.192698	0.190952	1.79211	0.323135	initial stage	Advanced	23886.8	Ras-related protein Rab-5A OS=Homo sapiens OX=9606 GN=RAB5A PE=1 SV=2	7492.94	5948.49	7422.59	1698.65	2886.72	7708.53	5526.32	2608.53	0.47202	2277.41	3120.8	2083.42	2547.66	4869.76	5701.38	3433.4	1499.86	0.436843	4437.22	2428.24	6190.88	1764.32	1641.37	2040.17	3083.7	1834.46	0.594889	0.179654	0.416314	0.621282	-1.60957	0.393939	0.865099	0.898147	-1.1134	0.132035	0.295994	0.558003
P62857	3	2	20.6362	0.192862	0.190952	1.68127	0.32297	initial stage	Advanced	7898.07	40S ribosomal protein S28 OS=Homo sapiens OX=9606 GN=RPS28 PE=1 SV=1	8638.93	11583.6	11507	13675.8	18389.1	24314.9	14684.9	5722.72	0.389702	12224.1	9485.26	10092.4	9144.46	9059.36	9967.94	9995.59	1169.43	0.116995	9793.01	11728.3	10261.8	10067.5	715.89	9839.72	8734.38	3992.81	0.457137	0.132035	0.348626	0.680672	-1.46914	0.818182	0.921911	0.873824	-1.1444	0.0930736	0.235146	0.594787
P07099	11	7	97.6442	0.193008	0.190952	1.47088	0.322823	Advanced	initial stage	53177.1	Epoxide hydrolase 1 OS=Homo sapiens OX=9606 GN=EPHX1 PE=1 SV=1	76096.5	60287.8	75467	82858.9	79829.5	134113	84775.5	25392.8	0.29953	120719	124167	64083.3	86877.6	90135.4	101828	97968.4	22589.4	0.230579	102481	196463	190854	87734.2	79708	90927.9	124695	53946.8	0.432631	0.24026	0.476176	1.15562	1.15562	0.588745	0.90515	1.27281	1.27281	0.0649351	0.182419	1.47088
Q6NXG1	5	4	39.6334	0.193891	0.191616	1.38789	0.321937	Intermidiate	initial stage	76497.9	Epithelial splicing regulatory protein 1 OS=Homo sapiens OX=9606 GN=ESRP1 PE=1 SV=2	26836.1	30028.1	12358.3	24088.5	58025.4	22092.4	28904.8	15472.2	0.53528	39362.6	62258.2	30896.2	45401.2	34427.1	28355.7	40116.8	12445.5	0.310231	40177.9	20187.7	41184.7	34482.6	45885.6	33573.6	35915.3	8946.92	0.249111	0.0649351	0.240442	1.38789	1.38789	0.937229	0.937	0.895269	-1.11698	0.24026	0.433661	1.24254
Q99832	25	17	194.377	0.194715	0.192221	1.28499	0.321114	Advanced	initial stage	59880	T-complex protein 1 subunit eta OS=Homo sapiens OX=9606 GN=CCT7 PE=1 SV=2	187469	182701	191994	143590	137446	176875	170013	23472.4	0.138063	165554	145723	225225	133169	159360	216010	174173	37791.7	0.216977	221073	207679	354224	207818	164435	155554	218464	71475.6	0.327174	0.937229	0.941069	1.02447	1.02447	0.393939	0.865099	1.25429	1.25429	0.132035	0.295994	1.28499
P05388	20	12	176.337	0.196379	0.193442	1.41224	0.319462	Advanced	Intermidiate	34444.7	60S acidic ribosomal protein P0 OS=Homo sapiens OX=9606 GN=RPLP0 PE=1 SV=1	69694	75070.4	101327	59887.9	31494.3	79473.3	69491.1	23153	0.333179	64937	52188.1	73611.3	58572.1	73308.7	65734.5	64725.3	8351.56	0.129031	66700.5	77804.6	163077	89041.8	81950.8	69870.1	91407.4	36030.1	0.39417	0.393939	0.630322	0.931419	-1.07363	0.025974	0.660196	1.41224	1.41224	0.309524	0.51109	1.31538
P10620	5	5	39.8802	0.196928	0.193626	1.36198	0.318921	initial stage	Advanced	17655.7	Microsomal glutathione S-transferase 1 OS=Homo sapiens OX=9606 GN=MGST1 PE=1 SV=1	61966.7	78601.5	72395	78141	39897.3	49267.5	63378.2	16021.6	0.252793	81134.3	43474.7	63202.6	37871.9	51444.7	51853.8	54830.4	15484.5	0.282408	40226.7	90970.2	43054.9	33385.5	45347	26217.9	46533.7	22862.6	0.491313	0.588745	0.77654	0.86513	-1.1559	0.24026	0.83426	0.848685	-1.17829	0.179654	0.362914	0.734223
P46776	5	3	34.8455	0.196994	0.193626	1.42086	0.318856	Intermidiate	Advanced	16675.5	60S ribosomal protein L27a OS=Homo sapiens OX=9606 GN=RPL27A PE=1 SV=2	34422.1	51002.2	88182.5	25121.1	22687.1	41059.6	43745.8	24132	0.551642	35203.5	39625.4	40987.3	61486	45381.3	45353.6	44672.9	9081.59	0.203291	31255	33793.2	32207.8	34423.4	32427.9	24537	31440.7	3569.02	0.113516	0.588745	0.77654	1.02119	1.02119	0.0021645	0.412974	0.703799	-1.42086	0.393939	0.597831	0.718714
B0FP48	3	3	20.0096	0.198627	0.19502	1.52351	0.317255	initial stage	Advanced	28613.6	Uroplakin-3b-like protein 1 OS=Homo sapiens OX=9606 GN=UPK3BL1 PE=2 SV=1	36450.5	47993	77024.3	46713.6	26551.1	33793.8	44754.4	17754.5	0.396711	23620.2	28201.6	76098.1	27664.8	33070.7	34472.9	37188	19462	0.523341	22265.1	44642.9	33612.9	18044.5	28608.8	29080.9	29375.9	9280.88	0.315936	0.24026	0.476176	0.830936	-1.20346	0.699134	0.914815	0.789927	-1.26594	0.0649351	0.182419	0.656379
O60299	2	2	10.4581	0.199693	0.195853	1.79834	0.316219	initial stage	Advanced	72304.1	Leucine zipper putative tumor suppressor 3 OS=Homo sapiens OX=9606 GN=LZTS3 PE=2 SV=1	14230.4	7581.66	6724.97	19109.3	7752.6	7421.46	10470.1	5056.16	0.482916	6981.26	18397.9	9226.44	1933.44	5500.38	4013.62	7675.5	5813.24	0.757376	11940.5	4281.29	3316.05	5129.16	8176.47	2089.01	5822.08	3634.5	0.624262	0.24026	0.476176	0.73309	-1.36409	0.699134	0.914815	0.758527	-1.31834	0.132035	0.295994	0.556068
P07737	16	11	180.445	0.200996	0.196866	1.19009	0.314959	initial stage	Intermidiate	15225.3	Profilin-1 OS=Homo sapiens OX=9606 GN=PFN1 PE=1 SV=2	810602	803582	871577	759019	523941	667604	739388	125397	0.169596	693816	476609	561164	613196	676914	706031	621288	89608.4	0.14423	787609	698132	672189	641425	622938	531601	658982	84953.4	0.128916	0.132035	0.348626	0.840274	-1.19009	0.699134	0.914815	1.06067	1.06067	0.24026	0.433661	0.891254
P62805	15	11	238.036	0.20121	0.196866	1.32018	0.314754	Intermidiate	Advanced	11367.4	Histone H4 OS=Homo sapiens OX=9606 GN=H4C1 PE=1 SV=2	649178	873271	1.22829e+06	921623	522766	1.08914e+06	880711	263710	0.299428	808706	736490	940682	927638	1.03582e+06	890978	890053	105285	0.118291	811911	643124	222039	735214	940350	692509	674191	244652	0.362882	0.937229	0.941069	1.01061	1.01061	0.0649351	0.67332	0.757473	-1.32018	0.309524	0.51109	0.765508
Q8TF20	6	4	38.8254	0.201377	0.196866	1.74307	0.314592	initial stage	Intermidiate	108449	Zinc finger protein 721 OS=Homo sapiens OX=9606 GN=ZNF721 PE=1 SV=2	116870	96632.1	240395	141035	296685	64263.9	159314	90048.9	0.565231	115796	123662	85745.8	97206.5	75530.1	50450.5	91398.4	26945.8	0.294817	73629.3	123179	67456.4	109942	126364	161039	110268	35153.3	0.318798	0.179654	0.416314	0.573701	-1.74307	0.484848	0.894933	1.20646	1.20646	0.588745	0.748502	0.692146
Q8IZ21	2	1	10.9554	0.202031	0.197292	6.44276	0.313965	Intermidiate	initial stage	78439.4	Phosphatase and actin regulator 4 OS=Homo sapiens OX=9606 GN=PHACTR4 PE=1 SV=1	133.616	107.006	283.459	14.6567	349.553	192.565	180.143	122.006	0.677277	215.481	119.943	56.8025	2605.73	1884.34	2081.39	1160.61	1153.66	0.994006	879.127	1031.77	159.479	263.426	180.601	132.247	441.109	403.706	0.915206	0.309524	0.553962	6.44276	6.44276	0.699134	0.914815	0.380065	-2.63113	0.393939	0.597831	2.44867
Q9Y2T3	6	2	43.3235	0.203413	0.198427	1.50431	0.312647	initial stage	Advanced	51516.3	Guanine deaminase OS=Homo sapiens OX=9606 GN=GDA PE=1 SV=1	14706.4	12328.6	26375.1	28582	32161.9	15149.8	21550.6	8463.72	0.392737	21140.6	19277.3	10059.9	21874.6	17830.9	13264.8	17241.4	4659.39	0.270245	7250.53	12146.5	7771.59	13070.4	27374.9	18341.9	14326	7559.75	0.527696	0.484848	0.701711	0.800039	-1.24994	0.309524	0.856993	0.830907	-1.2035	0.132035	0.295994	0.664758
P32969	10	9	76.7243	0.203816	0.198606	1.95598	0.312264	initial stage	Advanced	21977.5	60S ribosomal protein L9 OS=Homo sapiens OX=9606 GN=RPL9 PE=1 SV=1	130219	132727	120084	37422.5	35049.3	78681.8	89030.4	45287	0.508669	31047.6	46405.4	175512	45557.4	61331.2	62772.5	70437.6	52783.3	0.749362	57695.7	40971.9	63688.9	45163.9	34931.8	30650.6	45517.1	12902.5	0.283466	0.588745	0.77654	0.791163	-1.26396	0.309524	0.856993	0.646205	-1.5475	0.132035	0.295994	0.511253
P09382	11	7	128.77	0.204529	0.198873	1.39868	0.311589	Advanced	Intermidiate	15057.9	Galectin-1 OS=Homo sapiens OX=9606 GN=LGALS1 PE=1 SV=2	146366	114789	140817	133117	268581	122344	154336	57159.3	0.370357	116894	131937	100570	138682	177109	138861	134009	25761.7	0.192239	152623	180351	121300	304253	145311	220773	187435	66585.6	0.355246	0.588745	0.77654	0.868295	-1.15168	0.0649351	0.67332	1.39868	1.39868	0.24026	0.433661	1.21446
Q58FG1	12	4	82.174	0.204775	0.198899	1.48865	0.311356	initial stage	Advanced	47826	Putative heat shock protein HSP 90-alpha A4 OS=Homo sapiens OX=9606 GN=HSP90AA4P PE=5 SV=1	45867.6	57786.5	91228.6	96807.7	135040	47194.1	78987.4	35118.3	0.444607	67335.5	64791.9	43923.2	65531.5	60522	25705.8	54635	16549.9	0.302918	50355.2	76200.1	37860.8	57576.8	49733	46632.2	53059.7	13012.2	0.245237	0.393939	0.630322	0.691692	-1.44573	0.699134	0.914815	0.971167	-1.02969	0.24026	0.433661	0.671749
Q9BRX8	9	6	89.0507	0.206708	0.200195	1.71759	0.309542	initial stage	Advanced	25878.3	Peroxiredoxin-like 2A OS=Homo sapiens OX=9606 GN=PRXL2A PE=1 SV=3	14011	20357.7	12175	5243.46	8234.39	9475.15	11582.8	5274.22	0.45535	3688.08	9634.78	24215.4	8031.37	12870.4	8606.34	11174.4	7040.37	0.630044	13496.7	5225.14	8676.84	5976.81	585.397	6500.99	6743.65	4247.77	0.629892	0.818182	0.920321	0.964742	-1.03655	0.309524	0.856993	0.603491	-1.65703	0.132035	0.295994	0.582213
Q99439	4	2	26.2372	0.206984	0.200195	1.8749	0.309284	Intermidiate	Advanced	34096.3	Calponin-2 OS=Homo sapiens OX=9606 GN=CNN2 PE=1 SV=4	819.236	409.754	102.788	1641.45	506.913	1281.3	793.573	576.907	0.726973	1057.04	2450.83	952.804	2842.24	800.333	639.392	1457.11	940.262	0.645294	365.765	652.956	1699.71	476.893	604.874	862.797	777.166	482.277	0.620558	0.24026	0.476176	1.83613	1.83613	0.0930736	0.67332	0.533363	-1.8749	0.937229	0.938739	0.979325
P62826	12	8	127.091	0.206995	0.200195	1.30926	0.309274	initial stage	Intermidiate	24594.2	GTP-binding nuclear protein Ran OS=Homo sapiens OX=9606 GN=RAN PE=1 SV=3	263042	189618	361223	188632	168667	205766	229491	72112	0.314225	180531	163278	209989	150075	154769	193054	175283	23444.5	0.133753	174463	183009	264119	222090	113435	138883	182666	54710.3	0.299509	0.132035	0.348626	0.763788	-1.30926	0.937229	0.937	1.04212	1.04212	0.309524	0.51109	0.795963
P00367	25	9	209.725	0.207411	0.200384	1.49138	0.308886	initial stage	Intermidiate	61740.1	Glutamate dehydrogenase 1_ mitochondrial OS=Homo sapiens OX=9606 GN=GLUD1 PE=1 SV=2	38009	64716.9	20990.7	43996.1	30586.9	47559.2	40976.5	15048.2	0.36724	27335.7	25346.2	45196.9	22326	22281.5	22366.5	27475.5	8924.11	0.324803	25900	26239.4	51069.1	24820.2	49062	21964.1	33175.8	13184.2	0.397403	0.179654	0.416314	0.670519	-1.49138	0.484848	0.894933	1.20747	1.20747	0.588745	0.748502	0.809631
O15164	5	1	35.4177	0.20802	0.200758	1.59322	0.30832	Advanced	initial stage	118770	Transcription intermediary factor 1-alpha OS=Homo sapiens OX=9606 GN=TRIM24 PE=1 SV=3	380.45	1026.8	3151.36	330.217	744.72	3204.34	1472.98	1344.88	0.913034	1905.04	3203.36	1171.8	1605.47	1883.19	3287.59	2176.07	869.964	0.399786	2152.24	1063.35	2525.91	1093.11	6033.25	1212.87	2346.79	1906.02	0.812184	0.179654	0.416314	1.47733	1.47733	0.699134	0.914815	1.07845	1.07845	0.24026	0.433661	1.59322
P04899	24	11	200.026	0.209339	0.20151	1.37593	0.307101	Intermidiate	initial stage	41021.3	Guanine nucleotide-binding protein G(i) subunit alpha-2 OS=Homo sapiens OX=9606 GN=GNAI2 PE=1 SV=3	110904	72569.9	30261.3	125087	65878.9	94473.7	83195.7	34247.9	0.411655	147224	128261	119121	93405.1	112111	86708.8	114472	22381.5	0.19552	95590.1	90429.1	57617.3	122822	187237	107506	110200	43521.4	0.39493	0.132035	0.348626	1.37593	1.37593	0.699134	0.914815	0.962685	-1.03876	0.484848	0.662629	1.32459
Q14019	6	3	38.9923	0.209467	0.20151	1.29375	0.306983	initial stage	Advanced	16059.1	Coactosin-like protein OS=Homo sapiens OX=9606 GN=COTL1 PE=1 SV=3	21549	19787.8	21872.9	24729.1	14846.1	18171.3	20159.4	3407.98	0.169052	16834	18816.8	8132.43	12155.4	21780.8	16751.5	15745.2	4876.51	0.309715	20686.5	20983.4	13734.3	12769	8097.32	17221.9	15582.1	5005.36	0.321225	0.132035	0.348626	0.781034	-1.28035	0.937229	0.937	0.989643	-1.01047	0.0930736	0.235146	0.772945
P56537	5	2	42.5036	0.210996	0.202766	1.63162	0.305581	initial stage	Intermidiate	27112.4	Eukaryotic translation initiation factor 6 OS=Homo sapiens OX=9606 GN=EIF6 PE=1 SV=1	47999.7	56130.7	54925.2	39554.2	16214.6	24939.1	39960.6	16369	0.409628	31148.9	14890.4	30882	19399.9	17694.5	32932.9	24491.4	8009	0.327013	50926	25117.3	41754.9	26521.9	21423.9	18427.6	30695.3	12779.5	0.416336	0.132035	0.348626	0.612889	-1.63162	0.484848	0.894933	1.25331	1.25331	0.484848	0.662629	0.768139
Q6ZMR3	8	2	57.4005	0.211409	0.202947	2.39305	0.305204	Advanced	initial stage	36849.6	L-lactate dehydrogenase A-like 6A OS=Homo sapiens OX=9606 GN=LDHAL6A PE=2 SV=1	1019.12	776.088	677.705	451.236	0	21.6196	490.962	414.253	0.843758	425.323	125.327	2376.7	203.189	644.309	727.341	750.364	830.958	1.10741	613.658	246.593	2749.28	1879.33	535.541	1024.98	1174.9	957.38	0.814863	0.937229	0.941069	1.52835	1.52835	0.393939	0.865099	1.56577	1.56577	0.24026	0.433661	2.39305
Q9P1U1	9	4	86.251	0.21218	0.203472	2.21452	0.304503	initial stage	Advanced	48121	Actin-related protein 3B OS=Homo sapiens OX=9606 GN=ACTR3B PE=2 SV=1	12341.8	10834.5	8550.14	7130.97	1651.97	6852.07	7893.57	3728.01	0.472285	2791.72	1255.64	21287.3	1808.93	3206.54	3807.15	5692.88	7695.66	1.3518	5889.57	2848.38	2906.22	3886.95	3429.11	2426.58	3564.47	1246.54	0.349712	0.24026	0.476176	0.721205	-1.38657	0.588745	0.90515	0.626127	-1.59712	0.0649351	0.182419	0.451566
Q9BV20	3	1	17.1007	0.214211	0.205201	1.49276	0.30267	Intermidiate	initial stage	39492	Methylthioribose-1-phosphate isomerase OS=Homo sapiens OX=9606 GN=MRI1 PE=1 SV=1	2928.03	2686.67	157.941	1805.05	711.309	2771.76	1843.46	1172.45	0.636007	2413.25	2224.87	4283.14	2483.05	1808.37	3298.35	2751.84	894.238	0.32496	1222.4	3037.88	1970.63	2516.53	2277.91	4156.81	2530.36	999.091	0.394841	0.393939	0.630322	1.49276	1.49276	0.818182	0.921911	0.919517	-1.08753	0.484848	0.662629	1.37261
Q6YHK3	7	4	39.2689	0.21445	0.205213	1.42822	0.302455	Advanced	Intermidiate	162602	CD109 antigen OS=Homo sapiens OX=9606 GN=CD109 PE=1 SV=2	989.972	830.465	2397.1	22610.3	15852.1	728.301	7234.7	9554.21	1.32061	14073.8	8533.7	2974.27	11523	2701.38	1611.37	6902.92	5225.2	0.756955	4155.36	9299.52	5994.5	10517.8	18687.9	10498.3	9858.91	5031.33	0.510334	0.484848	0.701711	0.95414	-1.04806	0.393939	0.865099	1.42822	1.42822	0.309524	0.51109	1.36273
Q8N1A0	11	5	90.4682	0.215088	0.205607	1.2437	0.301883	Intermidiate	Advanced	34328.9	Keratin-like protein KRT222 OS=Homo sapiens OX=9606 GN=KRT222 PE=1 SV=1	74275.9	67078.1	96595.8	60089.6	62298.5	47182.6	67920.1	16651.5	0.245163	61645.6	98710.9	82491.6	59731.2	57683	63186.5	70574.8	16442.3	0.232977	49196.9	47874.4	67775.5	56451.8	67513.5	51663.6	56745.9	8935.32	0.157462	0.937229	0.941069	1.03909	1.03909	0.132035	0.765901	0.804054	-1.2437	0.393939	0.597831	0.835481
P47914	4	3	25.3744	0.217473	0.207449	1.89492	0.299763	initial stage	Advanced	17809.1	60S ribosomal protein L29 OS=Homo sapiens OX=9606 GN=RPL29 PE=1 SV=2	21956.3	37971.2	50354.3	28568.8	9067.08	38122	31006.6	14440.6	0.465728	20861.3	13309.6	45278.4	16499	20693.3	22292.7	23155.7	11337.9	0.489638	21489.4	22265.9	15706.6	15255.1	1031.38	22429.9	16363	8181.05	0.499972	0.309524	0.553962	0.746799	-1.33905	0.699134	0.914815	0.706652	-1.41512	0.0930736	0.235146	0.527727
A0A0B4J1X8	2	1	13.2996	0.218023	0.207754	6.50154	0.299278	Advanced	initial stage	13247.9	Immunoglobulin heavy variable 3-43 OS=Homo sapiens OX=9606 GN=IGHV3-43 PE=3 SV=1	40.5983	35.2434	0	479.436	78.1123	11.7838	107.529	184.182	1.71286	1094.54	325.75	56.901	587.68	68.4762	612.333	457.613	393.932	0.860842	78.0215	1193.32	227.429	249.932	0	2445.92	699.104	958.577	1.37115	0.0411255	0.195135	4.25572	4.25572	0.937229	0.937	1.52772	1.52772	0.190476	0.3826	6.50154
Q99757	2	2	11.7188	0.218722	0.208201	1.67055	0.298664	Intermidiate	initial stage	18554.4	Thioredoxin_ mitochondrial OS=Homo sapiens OX=9606 GN=TXN2 PE=1 SV=2	1231.09	2123.54	540.388	574.734	511.779	1939.48	1153.5	733.138	0.635575	2035.27	871.034	2088.04	656.084	2984.78	2926.7	1926.98	988.558	0.513008	1579.36	3272.15	2052.12	1558.11	950.999	1218.7	1771.91	823.645	0.464836	0.132035	0.348626	1.67055	1.67055	0.937229	0.937	0.919524	-1.08752	0.309524	0.51109	1.53611
P41091	6	2	37.8255	0.219435	0.20866	1.671	0.298039	Intermidiate	initial stage	51679.8	Eukaryotic translation initiation factor 2 subunit 3 OS=Homo sapiens OX=9606 GN=EIF2S3 PE=1 SV=3	2544.97	2498.23	3745.13	1252.68	246.148	659.856	1824.5	1329.39	0.728631	2776.29	4291.48	1771.67	4589.85	1753.73	3109.46	3048.75	1208.74	0.396472	1464.09	2056.64	8252.02	3702.18	1053.24	1692.5	3036.78	2713.56	0.893566	0.132035	0.348626	1.671	1.671	0.393939	0.865099	0.996074	0.996074	0.588745	0.748502	1.66444
P18428	2	2	10.9141	0.219833	0.208722	1.30243	0.297691	initial stage	Intermidiate	53554.8	Lipopolysaccharide-binding protein OS=Homo sapiens OX=9606 GN=LBP PE=1 SV=3	17449.7	15307.3	15122.8	21593.5	25076.8	10203.1	17458.9	5250.92	0.30076	15138.9	10831.8	13631.1	18853.1	10334.9	11639.4	13404.9	3221.89	0.240352	12001.8	11909	14099.9	13608.3	18201.7	15000.5	14136.8	2326.85	0.164595	0.24026	0.476176	0.767797	-1.30243	0.588745	0.90515	1.05461	1.05461	0.179654	0.362914	0.809723
P07339	22	15	256.663	0.220036	0.208722	1.48105	0.297514	initial stage	Intermidiate	45065.5	Cathepsin D OS=Homo sapiens OX=9606 GN=CTSD PE=1 SV=1	228315	290656	404950	188612	237165	567903	319600	142873	0.447035	161100	167360	241260	190954	227067	307020	215794	54867.3	0.254258	223524	426068	224660	212165	208528	145823	240128	95668.8	0.398408	0.179654	0.416314	0.675199	-1.48105	0.937229	0.937	1.11277	1.11277	0.179654	0.362914	0.751338
P0DN37	6	1	37.7894	0.220422	0.208722	3.78061	0.297178	initial stage	Advanced	18393.9	Peptidyl-prolyl cis-trans isomerase A-like 4G OS=Homo sapiens OX=9606 GN=PPIAL4G PE=3 SV=1	145.44	180.151	29.0624	84.448	7.65249	40.5059	81.2099	68.8653	0.847991	10.6685	84.6383	80.5546	0	32.4236	44.0507	42.0559	35.0601	0.833653	40.5918	2.09321	0	7.15198	28.1993	50.8477	21.4807	21.5193	1.0018	0.484848	0.701711	0.517867	-1.931	0.329004	0.865099	0.510764	-1.95785	0.0930736	0.235146	0.264508
O75955	4	3	39.6728	0.220856	0.208913	1.55	0.296801	initial stage	Advanced	47583.5	Flotillin-1 OS=Homo sapiens OX=9606 GN=FLOT1 PE=1 SV=3	77638.1	88858.1	98648.7	176964	99834.5	49553.6	98582.9	42620	0.432327	89111.1	70881.2	68028.6	96928.8	36672.2	44704.4	67721	23725.5	0.350342	56052.3	95307.1	40868.3	76297.8	17443.2	95641.5	63601.7	31296.6	0.492071	0.132035	0.348626	0.686945	-1.45572	0.937229	0.937	0.939172	-1.06477	0.132035	0.295994	0.64516
P50552	6	4	35.8894	0.221086	0.208913	1.2634	0.296601	initial stage	Advanced	40000.9	Vasodilator-stimulated phosphoprotein OS=Homo sapiens OX=9606 GN=VASP PE=1 SV=3	31947.1	36242.2	25204.1	27153.3	22559.6	26224.1	28221.7	4990.09	0.176817	22841.9	27283.7	40492	20137.9	24392	19013.1	25693.4	7833.82	0.304896	24936.9	21650	14094.9	27378.6	21618.7	24348.5	22337.9	4585.68	0.205287	0.393939	0.630322	0.910413	-1.0984	0.818182	0.921911	0.869402	-1.15022	0.0649351	0.182419	0.791515
P42766	2	1	13.2969	0.223162	0.210655	2.00501	0.294809	initial stage	Advanced	14551.5	60S ribosomal protein L35 OS=Homo sapiens OX=9606 GN=RPL35 PE=1 SV=2	13839.4	19716.9	23390	4276.33	5004.85	21587.4	14635.8	8384.34	0.572865	5859.26	4476.79	10935.8	10881.2	9029.8	7571.69	8125.77	2648.22	0.325904	10203.2	10068.1	3873.15	9503.15	1628.46	8521.6	7299.61	3642.72	0.499028	0.309524	0.553962	0.555198	-1.80116	0.699134	0.914815	0.898329	-1.11318	0.132035	0.295994	0.49875
Q9UKG9	3	3	17.4076	0.223857	0.211091	1.88909	0.294214	Advanced	Intermidiate	70977	Peroxisomal carnitine O-octanoyltransferase OS=Homo sapiens OX=9606 GN=CROT PE=1 SV=2	5782.43	1729.05	10817.2	8612.1	13176.9	6122.06	7706.62	4058.67	0.526647	3456.87	5655.66	5030.66	4982.68	3126.99	4240.99	4415.64	984.663	0.222994	16879.6	6094.14	4286.41	11454.7	5200.32	6134.08	8341.54	4874.94	0.584417	0.0649351	0.240442	0.572967	-1.7453	0.025974	0.660196	1.88909	1.88909	0.937229	0.938739	1.08239
P35268	5	3	41.8381	0.224287	0.211276	1.47938	0.293846	initial stage	Advanced	14844	60S ribosomal protein L22 OS=Homo sapiens OX=9606 GN=RPL22 PE=1 SV=2	58701.6	62411.2	80550	35123.5	22748.4	34109.2	48940.7	21784.4	0.445119	27129.8	29759.2	61500.2	23699.2	33738.2	30178.5	34334.2	13722.6	0.399678	29934.3	34628.4	26388.2	41105.7	30009.9	36424.8	33081.9	5330.98	0.161145	0.179654	0.416314	0.701547	-1.42542	0.588745	0.90515	0.963526	-1.03785	0.309524	0.51109	0.675959
Q9H4A4	3	3	16.9171	0.22595	0.212622	2.30951	0.292432	initial stage	Advanced	73280.2	Aminopeptidase B OS=Homo sapiens OX=9606 GN=RNPEP PE=1 SV=2	15163.2	17324.2	4040.64	8023.38	3156.41	24467.4	12029.2	8380.43	0.696673	9759.98	2308.69	11749.6	5333.25	7193.57	5891.54	7039.43	3353.18	0.476342	2957.13	8988.21	3460.52	5577.53	4529.93	5737.98	5208.55	2158.11	0.41434	0.393939	0.630322	0.585195	-1.70883	0.309524	0.856993	0.739911	-1.35151	0.24026	0.433661	0.432992
[truncated: 782 more rows]
[truncated: 1 more columns]
