# Supplementary material for: Proteomics Profiling of Bladder Cancer Tissues from Early to Advanced Stages Reveals NNMT and GALK1 as Biomarkers for Early Detection and Prognosis of BCa
Source: Int J Mol Sci. 2023 Oct 6;24(19):14938. doi: 10.3390/ijms241914938 (PMC10573217; doi:10.3390/ijms241914938)
Supplement: Supplementary file 1 [file ijms-24-14938-s001.zip › Table S2.xlsx]

## Sheet: Data description
Supplementary Table 2. List of all proteins with differential abundance (Anova ≤ 0.05 ) together with the data from Human Protein Atlas.
For each identified protein, number of total peptides, unique peptides, Anova, fold change and normalized protein abundance in individual samples are given by Progenesis QIP. For intergroup comparison, mean, SD, coefficient of variation (CV), statistical significance in abundance among groups (Mann–Whitney U-test), correction for multiple testing (Benjamini-Hochberg) and fold change were calculat…

## Sheet: Supplementary table 2
Accession	Peptide count	Unique peptides	Confidence score	Anova (p)	q Value	Max fold change	Power	Highest mean condition	Lowest mean condition	Mass	Description	BC_1_UDMSe_1_7ul_15032023	BC_2_UDMSe_1_6ul_15032023	BC_3_UDMSe_4_0ul_20032023	BC_4_UDMSe_2_8ul_15032023	BC_5_UDMSe_2_9ul_15032023	BC_6_UDMSe_0_7ul_15032023	MEAN Group 1 (Ta,G1)	SD Group 1 (Ta,G1)	CV Group 1 (Ta,G1)	BC_7_UDMSe_2_0ul_15032023	BC_8_UDMSe_3_1ul_15032023	BC_9_UDMSe_2_2ul_15032023	BC_10_UDMSe_1_5ul_16032023	BC_11_UDMSe_1_6ul_16032023	BC_12_UDMSe_1_1ul_16032023	MEAN Group 2 (pT1,G2-G3)	SD Group 2 (pT1,G2-G3)	CV Group 2 (pT1,G2-G3)	BC_13_UDMSe_1_2ul_16032023	BC_14_UDMSe_1_9ul_16032023	BC_15_UDMSe_1_5ul_16032023	BC_16_UDMSe_2_7ul_16032023	BC_17_UDMSe_1_9ul_16032023	BC_18_UDMSe_2_5ul_16032023	MEAN Group 3 (pT2-T3,G3)	SD Group 3 (pT2-T3,G3)	CV Group 3 (pT2-T3,G3)	Mann Whitney p value Group 1-Group 2	Benjamini-Hochberg Adjusted P value Group 1-Group 2	Ratio Group 2-Group 1	Fold change Group 2-Group 1	Mann Whitney p value Group 2 - Group 3	Benjamini-Hochberg Adjusted P value Group 2 - Group 3	Ratio Group 3-Group 2	Fold change Group 3-Group 2	Mann Whitney p value Group 1 - Group 3	Benjamini-Hochberg Adjusted P value Group 1 - Group 3	Ratio Group 3-Group 1
Q15006	3	1	16.8064	1.04687e-08	6.36712e-06	Infinity	1	Group 3	Group 1	35004.7	ER membrane protein complex subunit 2 OS=Homo sapiens OX=9606 GN=EMC2 PE=1 SV=1	0	0	0	0	0	0	0	0	#DIV/0!	0	0	0	0	0	0	0	0	#DIV/0!	2935.57	475.94	3615.48	2136.36	16.7474	1719.39	1816.58	1388.28	0.764227	0	0	#DIV/0!	#DIV/0!	0.00277843	0.412974	#DIV/0!	#DIV/0!	0.00277843	0.0351627	0
Q9ULA0	2	1	12.0214	8.05429e-08	2.43039e-05	6.04055	1	Group 2	Group 1	54037.8	Aspartyl aminopeptidase OS=Homo sapiens OX=9606 GN=DNPEP PE=1 SV=2	316.956	232.383	141.925	334.477	127.619	285.194	239.759	88.5397	0.369286	1519.44	1554.67	2159.53	1007.12	859.066	1589.84	1448.28	465.638	0.321512	1184.25	1099.53	1354.74	1558.95	2109.89	1313.93	1436.88	365.331	0.254253	0.0021645	0.0426468	6.04055	6.04055	0.937229	0.937	0.992131	-1.00793	0.0021645	0.0279763	5.99302
Q9P2J5	7	4	43.0292	3.43712e-07	7.77866e-05	3.88742	1	Group 3	Group 1	135664	Leucine--tRNA ligase_ cytoplasmic OS=Homo sapiens OX=9606 GN=LARS1 PE=1 SV=2	3879.02	2456.27	2206.12	2240.33	2414.91	4457.19	2942.31	971.743	0.330266	13101.2	9860.07	8294.7	7864.59	8485.87	10669.6	9712.67	1967.25	0.202545	9488.43	10911.2	18749.6	11046.9	10539.3	7892.4	11438	3770.12	0.329615	0.0021645	0.0426468	3.30104	3.30104	0.393939	0.865099	1.17763	1.17763	0.0021645	0.0279763	3.88742
Q86X76	4	2	29.7153	4.68065e-07	8.47436e-05	21.4531	1	Group 3	Group 1	36751.9	Deaminated glutathione amidase OS=Homo sapiens OX=9606 GN=NIT1 PE=1 SV=2	110.531	162.416	84.019	120.009	320.25	645.95	240.529	215.751	0.896985	2736.37	899.057	6197.53	1681.74	2325.17	7476.78	3552.78	2649.87	0.745859	4542.49	4199.04	4912.3	4673.6	6536.35	6096.86	5160.11	935.386	0.181273	0.0021645	0.0426468	14.7707	14.7707	0.309524	0.856993	1.45242	1.45242	0.0021645	0.0279763	21.4531
P63313	2	1	17.6305	5.64266e-07	8.5134e-05	284.133	1	Group 1	Group 2	5025.69	Thymosin beta-10 OS=Homo sapiens OX=9606 GN=TMSB10 PE=1 SV=2	100.025	476.599	1676.65	890.67	439.892	2000.01	930.641	753.47	0.809626	0	19.6522	0	0	0	0	3.27537	8.02299	2.44949	0	0	0	0	22.2172	0	3.70287	9.07014	2.44949	0.00366455	0.0589098	0.00351948	-284.133	1	0.937	1.13052	1.13052	0.00366455	0.0364065	0.00397884
P15088	6	3	47.7496	8.10146e-07	0.00010477	34.8116	1	Group 3	Group 1	48955.1	Mast cell carboxypeptidase A OS=Homo sapiens OX=9606 GN=CPA3 PE=1 SV=2	8278.22	3216.81	4252.4	4831.36	1917.05	4608.61	4517.41	2134.21	0.472441	66644.7	48495.4	97600.3	20026	119849	145614	83038.3	46723.4	0.562673	229176	64297.9	33990.2	279017	215764	121305	157258	98539	0.626606	0.0021645	0.0426468	18.3819	18.3819	0.24026	0.83426	1.8938	1.8938	0.0021645	0.0279763	34.8116
P07358	5	5	40.6405	1.5096e-06	0.000170821	48.4712	1	Group 3	Group 1	68757.8	Complement component C8 beta chain OS=Homo sapiens OX=9606 GN=C8B PE=1 SV=3	384.393	238.157	85.8695	1068.76	1747.95	1133.56	776.449	644.54	0.830112	42790.7	9177.03	8582.11	40299.3	5818.19	10520.5	19531.3	17138.6	0.877492	25091.6	47276.4	33302.6	12296.8	59831.2	48013.7	37635.4	17386.6	0.461976	0.0021645	0.0426468	25.1546	25.1546	0.0649351	0.67332	1.92693	1.92693	0.0021645	0.0279763	48.4712
P40261	4	3	32.3833	1.88613e-06	0.000189715	17.4517	1	Group 3	Group 1	30030.3	Nicotinamide N-methyltransferase OS=Homo sapiens OX=9606 GN=NNMT PE=1 SV=1	274.774	215.451	64.0766	156.995	175.358	209.505	182.693	70.7883	0.387471	778.992	384.705	1148.19	443.393	400.433	754.424	651.689	300.356	0.460888	2949.88	1340.76	1262.99	3521.21	2042.74	8012.32	3188.32	2524.73	0.791871	0.0021645	0.0426468	3.56712	3.56712	0.0021645	0.412974	4.89239	4.89239	0.0021645	0.0279763	17.4517
P11233	2	2	11.8394	3.74849e-06	0.000339334	10.538	0.999999	Group 3	Group 1	23737.9	Ras-related protein Ral-A OS=Homo sapiens OX=9606 GN=RALA PE=1 SV=1	7840.18	1600.97	1926	5283.75	3241	4701.25	4098.86	2343.55	0.571756	18095.3	18038.1	44945.4	19453.4	30966.3	39320.9	28469.9	11774.3	0.41357	37825.3	17044.8	91218.4	29266.2	57747.7	26059.9	43193.7	27270.2	0.631346	0.0021645	0.0426468	6.94581	6.94581	0.588745	0.90515	1.51717	1.51717	0.0021645	0.0279763	10.538
P51665	2	2	11.1859	4.6923e-06	0.00037984	5.03985	0.999999	Group 3	Group 1	37082.5	26S proteasome non-ATPase regulatory subunit 7 OS=Homo sapiens OX=9606 GN=PSMD7 PE=1 SV=2	798.84	517.766	1203.08	1541.68	952.829	3220.19	1372.4	970.264	0.706985	5190.55	4090.22	8512.53	4089.89	7255.96	7522.44	6110.26	1901.9	0.311263	6702.51	5990.38	10608.2	6247.07	6958.14	4993.77	6916.68	1932.82	0.279443	0.0021645	0.0426468	4.45225	4.45225	0.818182	0.921911	1.13198	1.13198	0.0021645	0.0279763	5.03985
Q9P1Z9	4	2	19.5444	5.03514e-06	0.00037984	8.91393	0.999998	Group 1	Group 3	198941	Coiled-coil domain-containing protein 180 OS=Homo sapiens OX=9606 GN=CCDC180 PE=2 SV=3	10517.7	7332.73	29308.5	18363.7	14929.8	16675.6	16188	7606.18	0.469864	2485.11	7996.93	1869.2	3297.38	1097.3	1393.65	3023.26	2561.21	0.847167	1769.69	1566.15	1558.96	1487.62	2399.52	2114.28	1816.04	365.497	0.201261	0.004329	0.0589098	0.186759	-5.35449	0.588745	0.90515	0.600688	-1.66476	0.0021645	0.0279763	0.112184
P68431	14	2	178.176	1.12811e-05	0.000785561	334.182	0.999987	Group 3	Group 1	15518.2	Histone H3.1 OS=Homo sapiens OX=9606 GN=H3C1 PE=1 SV=2	410.663	151.207	16.2143	50.2132	0	129.075	126.229	151.888	1.20328	13497.1	3679.85	16991	770.359	21672.7	17889.9	12416.8	8362.91	0.673515	60554.6	8782.52	10394.3	63990.5	81799.3	27578.5	42183.3	30730.9	0.728509	0.0021645	0.0426468	98.3677	98.3677	0.132035	0.765901	3.39727	3.39727	0.0021645	0.0279763	334.182
P51570	3	1	17.5771	1.41541e-05	0.000915216	137.413	0.999978	Group 3	Group 1	42728.5	Galactokinase OS=Homo sapiens OX=9606 GN=GALK1 PE=1 SV=1	25.6391	0	0	0	0	22.8078	8.07448	12.5409	1.55316	454.92	71.4323	257.862	8.08355	358.588	897.793	341.447	320.536	0.938759	1572.84	345.678	2135.83	918.201	897.278	787.412	1109.54	638.254	0.575242	0.00865801	0.0805778	42.2871	42.2871	0.0411255	0.660196	3.24953	3.24953	0.00433691	0.0364065	137.413
Q6KB66	4	2	27.2932	2.66408e-05	0.00160778	128.713	0.999913	Group 3	Group 1	51038.6	Keratin_ type II cytoskeletal 80 OS=Homo sapiens OX=9606 GN=KRT80 PE=1 SV=2	732.834	217.696	11.513	103.38	0	69.0955	189.087	277.672	1.46849	9517.78	9527.57	23514.3	1492.76	14983.2	17788.7	12804	7665.31	0.598663	36599.5	5264.19	5505.76	48666.6	31794.6	18197.2	24338	17629.5	0.724363	0.0021645	0.0426468	67.7153	67.7153	0.309524	0.856993	1.9008	1.9008	0.0021645	0.0279763	128.713
P31040	14	9	110.043	3.21787e-05	0.00182062	1.66416	0.999872	Group 1	Group 3	73718.1	Succinate dehydrogenase [ubiquinone] flavoprotein subunit_ mitochondrial OS=Homo sapiens OX=9606 GN=SDHA PE=1 SV=2	103089	105171	122856	113097	85911.4	92769.4	103816	13369	0.128776	79719.8	58994.7	69586	66302.5	86692	69521.2	71802.7	9887.25	0.1377	56581.2	76130.5	72478.6	54565.3	58053	56491.4	62383.3	9371.8	0.150229	0.004329	0.0589098	0.691636	-1.44585	0.132035	0.765901	0.868816	-1.15099	0.0021645	0.0279763	0.600904
Q14964	10	6	75.7798	3.62271e-05	0.00184584	4.99644	0.999838	Group 1	Group 2	25405.9	Ras-related protein Rab-39A OS=Homo sapiens OX=9606 GN=RAB39A PE=1 SV=2	28654.7	31477.9	137807	88456	47035.1	61355.4	65797.6	41540.1	0.631331	9748.15	22492.1	11594.3	13571.8	11755.4	9851.49	13168.9	4780.57	0.36302	14613.3	8694.82	8375.1	13057.2	22540.9	15330.4	13768.6	5204.71	0.378012	0.0021645	0.0426468	0.200142	-4.99644	0.818182	0.921911	1.04554	1.04554	0.0021645	0.0279763	0.209257
P84095	9	3	60.1056	3.67026e-05	0.00184584	1.9692	0.999833	Group 1	Group 3	21764.7	Rho-related GTP-binding protein RhoG OS=Homo sapiens OX=9606 GN=RHOG PE=1 SV=1	43203.3	44899.3	36172.8	33162.8	26485	32788.4	36118.6	6927.21	0.191791	19326.4	20564.9	20476.2	18918.9	18508.4	17814.7	19268.2	1091.42	0.0566433	21269.1	24700.7	18420.8	14752.9	11341.2	19565.8	18341.7	4741.25	0.258495	0.0021645	0.0426468	0.533472	-1.87451	0.937229	0.937	0.951915	-1.05051	0.0021645	0.0279763	0.50782
Q5TZA2	69	37	433.723	3.87446e-05	0.00184599	3.06141	0.999815	Group 1	Group 3	228923	Rootletin OS=Homo sapiens OX=9606 GN=CROCC PE=1 SV=1	488169	629994	646384	388190	231339	352099	456029	163353	0.358207	169820	191854	312314	187354	194802	248577	217454	53498.7	0.246024	187650	182680	145791	115156	113978	148505	148960	31656.5	0.212516	0.00865801	0.0805778	0.476841	-2.09713	0.0151515	0.539423	0.685021	-1.45981	0.0021645	0.0279763	0.326646
Q5VZM2	2	1	12.6037	4.0805e-05	0.00184694	2.81658	0.999795	Group 3	Group 1	43706.8	Ras-related GTP-binding protein B OS=Homo sapiens OX=9606 GN=RRAGB PE=1 SV=1	1030.43	1669.94	2066.66	1409.35	3472.92	3107.61	2126.15	969.858	0.456156	5419.61	4541.52	7216.03	4872.69	6320.62	6878.31	5874.8	1094.87	0.186368	7928.81	7702.93	5297.6	5233.44	6081.06	3687.08	5988.49	1615.96	0.269844	0.0021645	0.0426468	2.76311	2.76311	0.937229	0.937	1.01935	1.01935	0.0021645	0.0279763	2.81658
Q13938	8	5	69.6091	4.81937e-05	0.00191764	2.05187	0.999718	Group 1	Group 3	30525.1	Calcyphosin OS=Homo sapiens OX=9606 GN=CAPS PE=1 SV=2	73535.5	65053.6	63306.7	44218.5	48262.9	86986.4	63560.6	15866.3	0.249625	30427.6	31077.8	25747.8	30436.3	37464.2	37428.7	32097.1	4563.54	0.142179	27470.7	39051.7	20640.2	32702.9	36621.6	29374.2	30976.9	6659.64	0.214987	0.0021645	0.0426468	0.504984	-1.98026	0.818182	0.921911	0.9651	-1.03616	0.0021645	0.0279763	0.48736
P35609	27	8	235.801	4.9605e-05	0.00191764	1.85704	0.999703	Group 1	Group 3	104424	Alpha-actinin-2 OS=Homo sapiens OX=9606 GN=ACTN2 PE=1 SV=1	132897	137831	189838	126658	97595.4	104631	131575	32681	0.248383	77675	113425	76799.1	76791.2	86932.3	92037	87276.6	14271.8	0.163524	75639.4	67069.8	71065.7	71811.7	70122.7	69403.4	70852.1	2857.3	0.0403277	0.00865801	0.0805778	0.663322	-1.50756	0.0021645	0.412974	0.811811	-1.23181	0.0021645	0.0279763	0.538492
Q7L1Q6	19	10	140.175	5.04091e-05	0.00191764	1.57579	0.999693	Group 1	Group 3	48214.4	Basic leucine zipper and W2 domain-containing protein 1 OS=Homo sapiens OX=9606 GN=BZW1 PE=1 SV=1	244347	218267	310773	226005	249100	180270	238127	43186.3	0.181358	160399	164865	161860	173939	174636	160853	166092	6539.76	0.0393743	148607	166201	129203	135543	148585	178556	151116	18525.2	0.12259	0.0021645	0.0426468	0.697494	-1.43371	0.24026	0.83426	0.909831	-1.09911	0.0021645	0.0279763	0.634601
Q9UHQ9	11	8	89.8393	5.52453e-05	0.00191764	1.71909	0.999637	Group 1	Group 3	34266	NADH-cytochrome b5 reductase 1 OS=Homo sapiens OX=9606 GN=CYB5R1 PE=1 SV=1	83868.4	82943.5	104377	69044.8	65600.2	66700.3	78755.6	14918.5	0.189428	40227.8	50135.4	60023.5	38684	41258.4	46727.1	46176	8042.73	0.174175	50927.2	59262.1	40118.2	42278.7	40939.3	41348.5	45812.3	7689.46	0.167847	0.0021645	0.0426468	0.586321	-1.70555	0.937229	0.937	0.992123	-1.00794	0.0021645	0.0279763	0.581702
P31350	3	2	22.56	5.54624e-05	0.00191764	3.24717	0.999634	Group 1	Group 2	45162.9	Ribonucleoside-diphosphate reductase subunit M2 OS=Homo sapiens OX=9606 GN=RRM2 PE=1 SV=1	212792	213571	503175	286800	212279	459636	314709	132973	0.422528	83869.6	132621	45037.2	155946	86343.4	77690.2	96917.8	40255.1	0.415353	107554	76528.5	70638.2	98653.7	107214	120947	96922.5	19523.7	0.201436	0.0021645	0.0426468	0.30796	-3.24717	0.937229	0.937	1.00005	1.00005	0.0021645	0.0279763	0.307975
P60866	5	4	43.4832	5.71953e-05	0.00191764	1.63069	0.999613	Group 1	Group 3	13486.8	40S ribosomal protein S20 OS=Homo sapiens OX=9606 GN=RPS20 PE=1 SV=1	125499	130639	159410	114847	160624	136927	137991	18536	0.134328	102822	86049	82293.3	84998.8	106238	94034.4	92739.3	9993.57	0.10776	103591	86889.9	83757.5	95191.6	62235.5	76062.6	84621.4	14504.2	0.171401	0.0021645	0.0426468	0.672068	-1.48794	0.484848	0.894933	0.912465	-1.09593	0.0021645	0.0279763	0.613239
Q8IZF7	3	3	22.5435	6.21583e-05	0.00200961	2.59929	0.99955	Group 1	Group 2	79823.2	Adhesion G-protein coupled receptor F2 OS=Homo sapiens OX=9606 GN=ADGRF2 PE=2 SV=1	13433.4	23374.3	18610	16661	29438.3	17097.8	19769.1	5740.58	0.290381	9254	9683.47	6606.74	7143.85	7395.35	5550.12	7605.59	1582.08	0.208015	7466.18	6902.02	5595.48	9379.31	13024.5	12254.1	9103.6	3007	0.330309	0.0021645	0.0426468	0.38472	-2.59929	0.393939	0.865099	1.19696	1.19696	0.0021645	0.0279763	0.460496
P26232	4	1	37.4673	7.45262e-05	0.00215862	4.96691	0.999378	Group 1	Group 2	106112	Catenin alpha-2 OS=Homo sapiens OX=9606 GN=CTNNA2 PE=1 SV=5	109147	88213.8	156245	100823	29114.8	27761.7	85217.6	49636.2	0.582464	13793.4	17357.3	16901.6	19259.6	20777.7	14852.7	17157.1	2617.59	0.152566	16640.6	14269.6	11284.8	18796.7	20139.4	24926.4	17676.2	4762.68	0.26944	0.0021645	0.0426468	0.201332	-4.96691	0.937229	0.937	1.03026	1.03026	0.0021645	0.0279763	0.207425
Q96E17	14	5	101.256	7.63056e-05	0.00215862	8.49392	0.999352	Group 1	Group 3	26180.4	Ras-related protein Rab-3C OS=Homo sapiens OX=9606 GN=RAB3C PE=1 SV=1	140309	102797	362963	231328	172982	399767	235024	121513	0.517022	34580.6	85572.1	7920.43	53283.9	29445.7	19458.6	38376.9	27674.1	0.721114	39206	23351.3	15823.9	14220.7	12344.6	61071.8	27669.7	19097.1	0.69018	0.0021645	0.0426468	0.163289	-6.12411	0.588745	0.90515	0.720999	-1.38696	0.0021645	0.0279763	0.117731
Q13510	11	8	78.2944	7.97746e-05	0.00218837	1.56189	0.9993	Group 1	Group 3	45115.9	Acid ceramidase OS=Homo sapiens OX=9606 GN=ASAH1 PE=1 SV=5	107628	136541	118652	152891	141657	116979	129058	17298.3	0.134035	95438.7	67518.7	105859	71440.2	89459.3	81736.6	85242.1	14585.8	0.17111	73617.1	97520.3	78828.9	75190.9	89246.4	81373	82629.4	9144.38	0.110667	0.0021645	0.0426468	0.660494	-1.51402	0.818182	0.921911	0.96935	-1.03162	0.0021645	0.0279763	0.64025
P84243	14	3	174.698	8.31162e-05	0.00221298	36.8903	0.999249	Group 3	Group 1	15385	Histone H3.3 OS=Homo sapiens OX=9606 GN=H3-3A PE=1 SV=2	15579.5	1518.76	2615.79	1999.3	262.274	9114.92	5181.76	5965.13	1.15118	71130.1	21602.6	275117	17747.7	98628.6	72178.4	92734.1	94731.4	1.02154	151992	72804.1	24043.8	228482	483311	186307	191157	161393	0.844298	0.0021645	0.0426468	17.8963	17.8963	0.179654	0.829849	2.06134	2.06134	0.0021645	0.0279763	36.8903
P09429	11	1	88.4189	9.9868e-05	0.00239687	2.28637	0.998976	Group 3	Group 1	25064.9	High mobility group protein B1 OS=Homo sapiens OX=9606 GN=HMGB1 PE=1 SV=3	18592.9	9841.73	22402.5	12597.9	10581.5	25064.9	16513.6	6436.83	0.38979	31991.8	27664.6	45685.1	38983.8	43473.6	31034.6	36472.3	7313.28	0.200516	39689	28555.9	40566.9	40414.6	48386.2	28924.2	37756.1	7672.68	0.203217	0.0021645	0.0426468	2.20862	2.20862	0.818182	0.921911	1.0352	1.0352	0.0021645	0.0279763	2.28637
P53992	4	2	31.5222	0.000105859	0.00239687	3.89689	0.998873	Group 2	Group 1	119865	Protein transport protein Sec24C OS=Homo sapiens OX=9606 GN=SEC24C PE=1 SV=3	1869.58	1397.61	457.584	1503.31	488.554	6525.65	2040.38	2269.88	1.11248	8447.97	6244.79	8532.62	9464.72	5815.51	9201.19	7951.13	1543.44	0.194116	6943.82	10785.5	8867.49	6840.42	7636.06	6446.59	7919.98	1641.88	0.207309	0.00865801	0.0805778	3.89689	3.89689	0.937229	0.937	0.996082	0.996082	0.004329	0.0364065	3.88162
Q9UG01	16	7	107.801	0.000108794	0.00239687	2.48215	0.998821	Group 1	Group 3	199344	Intraflagellar transport protein 172 homolog OS=Homo sapiens OX=9606 GN=IFT172 PE=1 SV=2	43225.7	35296.8	46218	25369.4	20623.1	21716.9	32075	11118.8	0.346651	17862.7	14322.4	17078.9	18511.3	18997.9	15205.3	16996.4	1866.36	0.109809	11910.3	16459.9	10373.3	17971.7	11696	9122.43	12922.3	3506.46	0.27135	0.0021645	0.0426468	0.529896	-1.88716	0.0649351	0.67332	0.760294	-1.31528	0.0021645	0.0279763	0.402876
P43490	9	4	67.1428	0.000109046	0.00239687	2.75509	0.998817	Group 3	Group 1	55806.3	Nicotinamide phosphoribosyltransferase OS=Homo sapiens OX=9606 GN=NAMPT PE=1 SV=1	17026.6	20906	10884.2	10729	9212.61	16452.9	14201.9	4603.3	0.324133	24464.1	20796.4	23670.1	29952.8	45578.5	44055.3	31419.5	10803.4	0.343845	58519.1	43636.6	27243.8	39146.3	30071.8	36147.3	39127.5	11211.4	0.286535	0.004329	0.0589098	2.21235	2.21235	0.309524	0.856993	1.24532	1.24532	0.0021645	0.0279763	2.75509
P08697	2	1	23.0679	0.000111416	0.00239687	408.405	0.998774	Group 3	Group 1	54908	Alpha-2-antiplasmin OS=Homo sapiens OX=9606 GN=SERPINF2 PE=1 SV=3	46.1026	25.2029	0	19.054	0	19.9153	18.3791	17.2833	0.940374	514.466	263.97	449.817	108.517	154.943	716.326	368.007	233.677	0.634979	2587.87	293.636	38956.9	1276.26	1592.29	329.867	7506.14	15431.4	2.05584	0.00499812	0.0669008	20.0231	20.0231	0.0649351	0.67332	20.3967	20.3967	0.00499812	0.041301	408.405
P04844	18	10	163.215	0.0001165	0.00239687	3.93864	0.998682	Group 3	Group 1	69398.1	Dolichyl-diphosphooligosaccharide--protein glycosyltransferase subunit 2 OS=Homo sapiens OX=9606 GN=RPN2 PE=1 SV=3	41901.1	44534.8	20779.1	28239.4	15494.7	47410.7	33060	13404.3	0.405454	90811.4	49208.1	126779	60543.1	136839	120927	97518	36595.9	0.375273	93269.7	119996	243179	128342	119779	76702.1	130211	58662.2	0.450516	0.0021645	0.0426468	2.94973	2.94973	0.588745	0.90515	1.33525	1.33525	0.0021645	0.0279763	3.93864
P35232	17	14	155.123	0.000134043	0.00269651	1.59251	0.998352	Group 1	Group 3	29861.1	Prohibitin OS=Homo sapiens OX=9606 GN=PHB PE=1 SV=1	496312	567843	484566	478940	477179	346034	475146	71857.8	0.151233	252602	323771	375366	262648	288045	289143	298596	45024.1	0.150786	351016	257945	374430	276292	280381	250109	298362	51635.2	0.173062	0.004329	0.0589098	0.62843	-1.59127	0.699134	0.914815	0.999216	0.999216	0.00865801	0.0535135	0.627938
P02774	21	9	180.398	0.000145288	0.00270716	1.99947	0.99813	Group 1	Group 2	54514.4	Vitamin D-binding protein OS=Homo sapiens OX=9606 GN=GC PE=1 SV=2	79286.1	104879	137508	58274.2	108391	82788.1	95187.8	27671.2	0.290701	45948.9	59435.9	57721.3	39847	41208.6	41477.8	47606.6	8760.08	0.18401	50543.1	49311.6	50396.8	36147.5	62577.4	43581.3	48759.6	8751.88	0.17949	0.004329	0.0589098	0.500134	-1.99947	0.699134	0.914815	1.02422	1.02422	0.004329	0.0364065	0.512247
Q9UNA4	4	4	22.4492	0.000148028	0.00270716	2.58693	0.998075	Group 3	Group 1	83804.5	DNA polymerase iota OS=Homo sapiens OX=9606 GN=POLI PE=1 SV=3	10671.3	15299.5	9624.24	12361.4	10729	5958.86	10774	3082.85	0.286137	12996.9	22957.3	19298.3	10260.2	12221.8	12696	15071.8	4924.8	0.326756	35419.2	26266	28118	25470.7	17671.2	34285.3	27871.7	6489.25	0.232825	0.132035	0.348626	1.3989	1.3989	0.00865801	0.48945	1.84927	1.84927	0.0021645	0.0279763	2.58693
Q6DKJ4	4	2	29.7444	0.00015261	0.00270716	5.92607	0.997982	Group 2	Group 1	48791.4	Nucleoredoxin OS=Homo sapiens OX=9606 GN=NXN PE=1 SV=2	29656.4	11992.7	9577.47	10826.4	1743.79	44709.3	18084.3	15949.7	0.881963	76158.1	47152.8	119988	66276.8	153280	180159	107169	52638.1	0.491168	106722	99648.2	74485.6	99304.7	112326	86811.4	96549.7	13792.9	0.142858	0.0021645	0.0426468	5.92607	5.92607	0.937229	0.937	0.90091	-1.10999	0.0021645	0.0279763	5.33886
P14136	11	3	105.263	0.000153001	0.00270716	3.15096	0.997974	Group 1	Group 3	49937.3	Glial fibrillary acidic protein OS=Homo sapiens OX=9606 GN=GFAP PE=1 SV=1	69016.4	68625.8	159560	133586	135803	188417	125835	48403.6	0.38466	44526.7	62883	28315	61257.5	47787	30851.9	45936.9	14597.2	0.317767	42950.1	33596.2	51273.5	35483.2	22667.9	53641.3	39935.4	11693.3	0.292805	0.0021645	0.0426468	0.365057	-2.7393	0.588745	0.90515	0.869354	-1.15028	0.0021645	0.0279763	0.317364
P59190	13	4	116.163	0.000156686	0.00270716	8.63158	0.997899	Group 3	Group 1	24675.8	Ras-related protein Rab-15 OS=Homo sapiens OX=9606 GN=RAB15 PE=1 SV=1	1414.77	895.62	293.593	1056.04	4200.02	408.494	1378.09	1443.42	1.04741	7630.11	26312	8525.76	4905.19	8503.34	3399.3	9879.29	8313.25	0.841483	18974.2	5989.78	18714.4	10571.4	3342.37	13778.4	11895.1	6479.77	0.544744	0.004329	0.0589098	7.16883	7.16883	0.588745	0.90515	1.20404	1.20404	0.004329	0.0364065	8.63158
O76070	6	2	46.5255	0.00015786	0.00270716	14.0446	0.997875	Group 1	Group 2	13330.8	Gamma-synuclein OS=Homo sapiens OX=9606 GN=SNCG PE=1 SV=2	8372.67	4424.98	1920.41	2010.74	4009.23	9021.21	4959.87	3074.64	0.619903	95.0795	196.505	424.777	103.689	35.7437	1263.11	353.151	466.322	1.32046	97.0181	1877.08	373.732	267.205	166.136	319.069	516.707	674.006	1.30442	0.0021645	0.0426468	0.0712017	-14.0446	0.484848	0.894933	1.46313	1.46313	0.0021645	0.0279763	0.104178
Q15181	7	4	59.9775	0.000161236	0.00270716	3.08712	0.997805	Group 1	Group 2	33116.3	Inorganic pyrophosphatase OS=Homo sapiens OX=9606 GN=PPA1 PE=1 SV=2	114393	118013	387266	258835	116944	176878	195388	109440	0.560118	54112	74413.7	55357.9	80693	61826.4	53345.3	63291.4	11617.2	0.183551	52499.6	54945.1	58143.9	61800.7	111813	68580.2	67963.7	22208.7	0.326773	0.0021645	0.0426468	0.323926	-3.08712	0.937229	0.937	1.07382	1.07382	0.0021645	0.0279763	0.347839
O00487	4	4	23.2236	0.000162805	0.00270716	1.84166	0.997772	Group 2	Group 1	34748.2	26S proteasome non-ATPase regulatory subunit 14 OS=Homo sapiens OX=9606 GN=PSMD14 PE=1 SV=1	9320.61	6501.22	12028.9	7642.23	5672.17	7844.79	8168.33	2263.79	0.277142	13559.9	16487.2	15827.4	13604.1	18430.4	12350.6	15043.3	2266.93	0.150694	16793.7	10621.5	13479	14497.4	12678.4	11249.3	13219.9	2253.87	0.170491	0.0021645	0.0426468	1.84166	1.84166	0.24026	0.83426	0.87879	-1.13793	0.00865801	0.0535135	1.61843
P13796	35	24	304.517	0.000164041	0.00270716	2.28755	0.997746	Group 3	Group 1	70858.8	Plastin-2 OS=Homo sapiens OX=9606 GN=LCP1 PE=1 SV=6	212825	140783	96034.5	205013	216793	259096	188424	59119.3	0.313757	384383	357821	294839	324137	361055	368747	348497	32909.2	0.0944316	426135	362445	342686	513950	632235	308721	431029	122353	0.283863	0.0021645	0.0426468	1.84954	1.84954	0.309524	0.856993	1.23682	1.23682	0.0021645	0.0279763	2.28755
Q9Y678	31	17	258.023	0.000164477	0.00270716	2.01766	0.997737	Group 3	Group 1	99030.1	Coatomer subunit gamma-1 OS=Homo sapiens OX=9606 GN=COPG1 PE=1 SV=1	58291.4	60512.1	37778.7	68933.1	39293.1	53356.2	53027.4	12312.5	0.23219	98375.4	75609.3	113614	77604.8	93545.3	90377.6	91521	14052.2	0.15354	84463.2	93716.2	165923	99244.1	114881	83721.6	106992	31049.6	0.290207	0.0021645	0.0426468	1.72592	1.72592	0.309524	0.856993	1.16904	1.16904	0.0021645	0.0279763	2.01766
Q16853	10	8	78.8104	0.000173314	0.00280166	2.70894	0.997551	Group 1	Group 2	85192.3	Membrane primary amine oxidase OS=Homo sapiens OX=9606 GN=AOC3 PE=1 SV=3	59787.6	58127.7	97585.1	118577	159001	70049.8	93854.8	39680.9	0.42279	48171.9	33257.2	31434.2	28152.1	37664.3	29198.2	34646.3	7431.75	0.214503	33106.7	44475.3	36565.7	34598.6	64951.9	28533.4	40372	13128.3	0.325185	0.0021645	0.0426468	0.369148	-2.70894	0.484848	0.894933	1.16526	1.16526	0.00865801	0.0535135	0.430153
P11182	4	3	25.7241	0.000194572	0.00304384	4.85299	0.99709	Group 3	Group 1	53886.4	Lipoamide acyltransferase component of branched-chain alpha-keto acid dehydrogenase complex_ mitochondrial OS=Homo sapiens OX=9606 GN=DBT PE=1 SV=3	1527.67	1128.77	272.041	1101.66	482.494	3421.69	1322.39	1126.41	0.851804	6032.86	3768.65	5315.47	3275.15	5041.63	7751.58	5197.56	1612.23	0.31019	3807.19	6438.92	12873.9	5077.06	6767.25	3540.87	6417.53	3426.17	0.533877	0.004329	0.0589098	3.93043	3.93043	0.588745	0.90515	1.23472	1.23472	0.0021645	0.0279763	4.85299
Q9GZM7	24	22	213.184	0.000195939	0.00304384	2.27662	0.997059	Group 1	Group 3	53756.2	Tubulointerstitial nephritis antigen-like OS=Homo sapiens OX=9606 GN=TINAGL1 PE=1 SV=1	600610	317447	446767	477954	361779	277114	413612	118973	0.287645	387933	215504	244090	179852	280913	300681	268162	73097.5	0.272587	176171	201731	158900	150342	235245	167679	181678	31618.4	0.174035	0.0411255	0.195135	0.648342	-1.5424	0.0151515	0.539423	0.677494	-1.47603	0.0021645	0.0279763	0.439248
Q9UH99	2	1	11.712	0.000198934	0.00304384	122.971	0.996993	Group 3	Group 1	80539.1	SUN domain-containing protein 2 OS=Homo sapiens OX=9606 GN=SUN2 PE=1 SV=3	0	0	0	0	0	8.84257	1.47376	3.60996	2.44949	4.60333	0	45.1815	52.7819	20.0805	113.508	39.3592	42.0496	1.06836	41.1656	14.4942	129.424	367.108	308.315	226.874	181.23	143.448	0.791527	0.0281385	0.164238	26.7066	26.7066	0.0930736	0.67332	4.60452	4.60452	0.00366455	0.0364065	122.971
P00505	19	13	143.516	0.000201745	0.00304384	2.06404	0.996931	Group 1	Group 3	47916.9	Aspartate aminotransferase_ mitochondrial OS=Homo sapiens OX=9606 GN=GOT2 PE=1 SV=3	222025	326037	396732	267638	218414	316679	291254	68757.5	0.236074	170386	116290	164893	177318	214290	158502	166946	31630.4	0.189465	116283	209037	100231	118075	142706	160321	141109	39506.4	0.279971	0.0021645	0.0426468	0.573198	-1.7446	0.179654	0.829849	0.845236	-1.1831	0.0021645	0.0279763	0.484487
Q15771	5	2	40.3108	0.000242532	0.00349614	22.0953	0.995998	Group 3	Group 1	23400.4	Ras-related protein Rab-30 OS=Homo sapiens OX=9606 GN=RAB30 PE=1 SV=2	0	0	0	0	1243.92	11.2063	209.187	506.932	2.42334	54.6537	1252.85	307.906	6023.56	3413	346.288	1899.71	2369.21	1.24714	10666.8	236.517	5347.38	1401.1	7657.84	2422.73	4622.07	4018.11	0.869331	0.012987	0.117745	9.08138	9.08138	0.24026	0.83426	2.43304	2.43304	0.004329	0.0364065	22.0953
P68366	27	5	379.314	0.000243309	0.00349614	1.71946	0.99598	Group 1	Group 3	50665.8	Tubulin alpha-4A chain OS=Homo sapiens OX=9606 GN=TUBA4A PE=1 SV=1	93952	87855	132365	95771.5	124692	96059.8	105116	18534.6	0.176325	67422	69826.6	56064.6	82749.1	70203	61917.6	68030.5	9005.61	0.132376	59848.4	49982.8	50428.5	59142.2	93411.7	53985.8	61133.2	16355.5	0.267539	0.0021645	0.0426468	0.647195	-1.54513	0.132035	0.765901	0.898615	-1.11282	0.004329	0.0364065	0.581579
O00151	8	6	57.4321	0.00025592	0.0036043	1.67402	0.995683	Group 1	Group 3	36528	PDZ and LIM domain protein 1 OS=Homo sapiens OX=9606 GN=PDLIM1 PE=1 SV=4	73207.2	93735.3	79231.7	64050.4	136837	86957.9	89003.2	25621.4	0.28787	47588.7	54423	65527.5	51852.9	59338	52543.6	55212.3	6333.61	0.114714	56338.7	49462.3	55789.2	55698.9	55628.5	46086.2	53167.3	4318.98	0.0812338	0.004329	0.0589098	0.62034	-1.61202	0.937229	0.937	0.962961	-1.03846	0.0021645	0.0279763	0.597363
Q96TA1	9	7	68.0764	0.0002588	0.0036043	2.62862	0.995614	Group 1	Group 3	84651.3	Protein Niban 2 OS=Homo sapiens OX=9606 GN=NIBAN2 PE=1 SV=3	225582	343958	264015	162591	102098	148439	207780	88040.5	0.423719	81860.7	76048.7	136688	65400	66429.6	103272	88283.1	27422.1	0.310615	76972.2	61758.5	85252.8	76354.2	94893.3	79041.2	79045.4	10955.1	0.138592	0.00865801	0.0805778	0.424887	-2.35357	0.937229	0.937	0.895362	-1.11687	0.0021645	0.0279763	0.380428
O15523	8	2	49.0652	0.000271119	0.00370188	5.12645	0.995321	Group 3	Group 1	73610	ATP-dependent RNA helicase DDX3Y OS=Homo sapiens OX=9606 GN=DDX3Y PE=1 SV=2	2442.85	1683.14	1323.77	980.823	1862	1751.49	1674.01	497.134	0.296972	2748.69	4040.31	4636.33	2247.5	6240.23	6368.21	4380.21	1720.65	0.392824	6280.96	3232.13	20171.5	10494.1	6461.26	4850.45	8581.75	6169.46	0.718905	0.004329	0.0589098	2.6166	2.6166	0.0930736	0.67332	1.95921	1.95921	0.0021645	0.0279763	5.12645
P20336	8	2	61.4855	0.000276154	0.00370188	11.9018	0.9952	Group 1	Group 3	25212.1	Ras-related protein Rab-3A OS=Homo sapiens OX=9606 GN=RAB3A PE=1 SV=1	5066.84	6813.97	51134.2	11267.2	2240.48	24487.5	16835	18535.9	1.10103	1136.06	1701.34	2216.43	632.504	1189.2	1615.51	1415.17	548.741	0.387755	717.731	987.709	3443.81	1148.45	1234.6	954.701	1414.5	1009.98	0.714018	0.0021645	0.0426468	0.0840613	-11.8961	0.588745	0.90515	0.999524	0.999524	0.004329	0.0364065	0.0840212
P14678	2	1	18.6997	0.000282163	0.00370188	13.2482	0.995055	Group 2	Group 1	24781.3	Small nuclear ribonucleoprotein-associated proteins B and B' OS=Homo sapiens OX=9606 GN=SNRPB PE=1 SV=2	182.029	114.047	0.958184	93.4829	106.839	95.2131	98.7616	58.0315	0.587592	556.547	740.915	2096.79	1507.63	1442.05	1506.57	1308.42	566.694	0.433114	994.031	1033.85	2361.24	1031.42	1339.66	964.154	1287.39	543.365	0.422066	0.0021645	0.0426468	13.2482	13.2482	0.818182	0.921911	0.98393	-1.01633	0.0021645	0.0279763	13.0353
Q02790	12	9	95.7098	0.000294639	0.00379958	1.51572	0.994752	Group 1	Group 2	52089.8	Peptidyl-prolyl cis-trans isomerase FKBP4 OS=Homo sapiens OX=9606 GN=FKBP4 PE=1 SV=3	69295.5	77791.2	82831.1	85922.2	57723.8	72335.8	74316.6	10234.4	0.137714	50604.2	43344.4	49954.5	55023	41553.8	53702.8	49030.4	5464.48	0.111451	55600.6	60736.7	58280.5	40458.3	56992.8	57720.5	54964.9	7305.58	0.132914	0.0021645	0.0426468	0.659751	-1.51572	0.0649351	0.67332	1.12104	1.12104	0.00865801	0.0535135	0.739605
Q9C0A0	19	10	116.585	0.000303269	0.00379958	2.55507	0.994541	Group 1	Group 3	147271	Contactin-associated protein-like 4 OS=Homo sapiens OX=9606 GN=CNTNAP4 PE=1 SV=3	233174	191132	209108	150599	111323	102615	166325	53378.3	0.320927	95775.2	117063	161461	112194	73256.4	71777.6	105255	33410.2	0.317423	59927	87414.1	45954.7	63577.7	71798.1	61905.3	65096.2	13774	0.211594	0.0930736	0.288753	0.632824	-1.58022	0.0151515	0.539423	0.618464	-1.61691	0.0021645	0.0279763	0.391379
Q15847	3	3	29.5345	0.000305327	0.00379958	3.33897	0.994491	Group 1	Group 3	7854.77	Adipogenesis regulatory factor OS=Homo sapiens OX=9606 GN=ADIRF PE=1 SV=1	30362.4	41227.8	30465.4	23142.1	48879.9	31643.4	34286.8	9190.55	0.268049	8941.28	23354.6	20438.2	9731.58	5216.98	8837.88	12753.4	7310.75	0.573238	4756.41	17818.1	8375.23	10412.6	9619.41	10630.3	10268.7	4278.71	0.416676	0.004329	0.0589098	0.371963	-2.68844	0.818182	0.921911	0.80517	-1.24197	0.0021645	0.0279763	0.299493
Q14697	33	24	291.021	0.000306399	0.00379958	1.57767	0.994465	Group 1	Group 3	107330	Neutral alpha-glucosidase AB OS=Homo sapiens OX=9606 GN=GANAB PE=1 SV=3	469040	449671	519954	485054	421878	287547	438857	81144.1	0.184898	306599	292450	310553	303248	331193	310669	309118	12730.9	0.0411845	270274	357598	254334	278531	276372	231895	278168	42624.2	0.153232	0.0649351	0.240442	0.704371	-1.41971	0.0649351	0.67332	0.899874	-1.11127	0.004329	0.0364065	0.633845
P78412	2	1	10.676	0.000315304	0.00385717	Infinity	0.994246	Group 3	Group 1	49038.3	Iroquois-class homeodomain protein IRX-6 OS=Homo sapiens OX=9606 GN=IRX6 PE=1 SV=3	0	0	0	0	0	0	0	0	#DIV/0!	9.15409	108.458	490.831	0	0	0	101.407	195.48	1.92767	118.231	175.947	20.4551	219.863	565.704	892.618	332.136	331.239	0.997297	0.181818	0.419144	#DIV/0!	#DIV/0!	0.0411255	0.660196	3.27527	3.27527	0.00277843	0.0351627	0
P36873	17	2	129.769	0.000356132	0.00425471	2.34712	0.993229	Group 2	Group 1	37725.2	Serine/threonine-protein phosphatase PP1-gamma catalytic subunit OS=Homo sapiens OX=9606 GN=PPP1CC PE=1 SV=1	8920.97	11673.4	6170.78	6783.56	9276.2	12432.2	9209.51	2516.47	0.273247	23106.9	15844.3	20609.6	16177.3	25429.2	28527.4	21615.8	5068.25	0.23447	21875.4	20930.4	8903.36	24160.3	17188.5	18936.3	18665.7	5351.27	0.28669	0.0021645	0.0426468	2.34712	2.34712	0.588745	0.90515	0.863521	-1.15805	0.025974	0.103425	2.02678
P35908	31	13	282.639	0.00035797	0.00425471	1.48066	0.993183	Group 1	Group 3	65718.1	Keratin_ type II cytoskeletal 2 epidermal OS=Homo sapiens OX=9606 GN=KRT2 PE=1 SV=2	94246.9	129058	133367	100552	129876	105935	115506	17183.2	0.148765	79473.8	80728.3	76520.7	89680.5	82700.9	95546.5	84108.4	7132.15	0.0847971	77603.6	76988.2	101419	62956.7	69986.8	79104.4	78009.7	12971.9	0.166286	0.004329	0.0589098	0.728176	-1.37329	0.179654	0.829849	0.92749	-1.07818	0.00865801	0.0535135	0.675376
O75083	31	25	243.566	0.000361901	0.00425471	1.49443	0.993084	Group 1	Group 2	66877.9	WD repeat-containing protein 1 OS=Homo sapiens OX=9606 GN=WDR1 PE=1 SV=4	445562	423636	380605	301964	277248	311828	356807	69671.1	0.195263	258593	225112	258452	229188	231911	229289	238757	15463.6	0.0647669	253611	296625	261834	221119	269999	276937	263354	25363.8	0.0963107	0.0021645	0.0426468	0.66915	-1.49443	0.132035	0.765901	1.10302	1.10302	0.004329	0.0364065	0.738085
P39023	15	9	115.063	0.000406597	0.00465917	2.80963	0.991951	Group 1	Group 3	46394.1	60S ribosomal protein L3 OS=Homo sapiens OX=9606 GN=RPL3 PE=1 SV=2	435942	394989	338080	300099	295687	283039	341306	61680.5	0.180719	152042	120760	204738	162367	194872	215257	175006	36134.4	0.206475	183933	240097	76747.2	72203.4	46674.4	109207	121477	75028.2	0.617633	0.0021645	0.0426468	0.512754	-1.95025	0.179654	0.829849	0.694131	-1.44065	0.0021645	0.0279763	0.355918
P61088	8	4	57.8208	0.000442923	0.00500963	4.83076	0.991021	Group 3	Group 1	17194.9	Ubiquitin-conjugating enzyme E2 N OS=Homo sapiens OX=9606 GN=UBE2N PE=1 SV=1	2479.43	472.462	128.329	837.567	889.881	677.804	914.245	815.477	0.891968	5931.71	2553.56	5760.05	2110.73	1932.66	4543.82	3805.42	1834.84	0.482165	2624.69	4486.31	3290.04	5475.85	7748.84	2873.26	4416.5	1954.11	0.442456	0.00865801	0.0805778	4.16236	4.16236	0.588745	0.90515	1.16058	1.16058	0.0021645	0.0279763	4.83076
P62942	3	3	20.1502	0.00044825	0.00500963	1.90626	0.990884	Group 1	Group 3	12007.8	Peptidyl-prolyl cis-trans isomerase FKBP1A OS=Homo sapiens OX=9606 GN=FKBP1A PE=1 SV=2	51523.1	55150	86729.7	67759.8	59405.5	94971.7	69256.6	17772.6	0.25662	44081.3	50250.5	56486.2	43003.5	47009.9	65029.3	50976.8	8428.68	0.165344	39548	47869.4	32188.7	25033.2	33576.6	39770.5	36331.1	7844.75	0.215924	0.0411255	0.195135	0.736056	-1.35859	0.0151515	0.539423	0.712698	-1.40312	0.0021645	0.0279763	0.524586
Q9H008	6	3	34.8069	0.000458619	0.00502936	4.07438	0.990617	Group 3	Group 1	29450.5	Phospholysine phosphohistidine inorganic pyrophosphate phosphatase OS=Homo sapiens OX=9606 GN=LHPP PE=1 SV=2	4985.95	1946.14	1482.18	1070.24	717.435	6197.73	2733.28	2284.34	0.835751	5850.14	6431.33	15341.5	5341.98	12350.1	7041.66	8726.12	4116.4	0.471733	11682.8	8114.49	5651.6	12681	14140	14548.6	11136.4	3537.35	0.317638	0.00865801	0.0805778	3.19255	3.19255	0.393939	0.865099	1.27622	1.27622	0.004329	0.0364065	4.07438
P62249	7	4	78.2282	0.000461127	0.00502936	1.69726	0.990552	Group 1	Group 2	16559.4	40S ribosomal protein S16 OS=Homo sapiens OX=9606 GN=RPS16 PE=1 SV=2	187205	198261	141818	116348	103437	156141	150535	37727.7	0.250624	76535.1	77626.6	91884.3	99952.7	100680	85480.5	88693.1	10594.8	0.119454	101009	99177	110679	69130	82985.8	75640.1	89770.3	16270.9	0.18125	0.0021645	0.0426468	0.589186	-1.69726	0.937229	0.937	1.01214	1.01214	0.004329	0.0364065	0.596342
P22392	12	2	131.421	0.000484195	0.00521809	2.44628	0.989956	Group 3	Group 1	17412.1	Nucleoside diphosphate kinase B OS=Homo sapiens OX=9606 GN=NME2 PE=1 SV=1	30356	19909.4	7435.64	21049.7	25678.8	34597.7	23171.2	9499.72	0.40998	54515.1	32861.1	55256.8	45344.3	58407.6	71025.8	52901.8	12850.6	0.242914	55183	57710.9	55641.9	47635	77284.2	46644.7	56683.3	11058.3	0.19509	0.004329	0.0589098	2.28308	2.28308	0.699134	0.914815	1.07148	1.07148	0.0021645	0.0279763	2.44628
P07437	32	3	408.282	0.000507531	0.00540523	1.67832	0.989352	Group 1	Group 2	50127.2	Tubulin beta chain OS=Homo sapiens OX=9606 GN=TUBB PE=1 SV=2	124857	103748	100076	150077	120966	95616.4	115890	20413.1	0.176142	77531.8	82396.1	55349.7	76940.8	59503.7	62586.5	69051.4	11251.1	0.162937	76900.9	69412.2	119838	83284.6	74524.9	76091.7	83342	18427	0.221101	0.0021645	0.0426468	0.595835	-1.67832	0.393939	0.865099	1.20696	1.20696	0.0151515	0.0739003	0.719146
P02760	5	4	39.7214	0.000519683	0.00541523	2.96198	0.989036	Group 1	Group 2	39912	Protein AMBP OS=Homo sapiens OX=9606 GN=AMBP PE=1 SV=1	107117	74844	169471	242163	137353	240665	161936	69117.1	0.426818	59567.4	79314.4	41554.7	79999.9	36314.6	31277.1	54671.4	21582.8	0.394774	69114.5	55922.8	58660.8	46388.1	80186.2	87405.5	66279.7	15548.1	0.234583	0.00865801	0.0805778	0.337612	-2.96198	0.309524	0.856993	1.21233	1.21233	0.00865801	0.0535135	0.409296
P05783	34	28	363.976	0.000520434	0.00541523	1.655	0.989017	Group 1	Group 3	48057.9	Keratin_ type I cytoskeletal 18 OS=Homo sapiens OX=9606 GN=KRT18 PE=1 SV=2	828100	917610	983721	631547	653341	762150	796078	141139	0.177293	423109	660413	602660	387928	455564	507147	506137	106342	0.210106	581189	590303	417736	453695	467513	375650	481014	87193.3	0.18127	0.00865801	0.0805778	0.635788	-1.57285	0.588745	0.90515	0.950364	-1.05223	0.0021645	0.0279763	0.60423
O95834	11	9	72.5645	0.000540888	0.00553314	2.00612	0.988486	Group 1	Group 3	71648.3	Echinoderm microtubule-associated protein-like 2 OS=Homo sapiens OX=9606 GN=EML2 PE=1 SV=1	200704	216310	288715	130770	144817	189980	195216	56458.5	0.289211	107327	165785	143953	136005	86602	106446	124353	29231.1	0.235065	105360	122660	100658	83108.5	84436.8	87639	97310.4	15359.4	0.157839	0.025974	0.153069	0.637002	-1.56985	0.0649351	0.67332	0.782533	-1.2779	0.0021645	0.0279763	0.498476
P25786	10	8	68.0185	0.000571995	0.00568827	2.00718	0.987676	Group 1	Group 3	29840.8	Proteasome subunit alpha type-1 OS=Homo sapiens OX=9606 GN=PSMA1 PE=1 SV=1	431772	427086	510585	196252	422712	418455	401144	106145	0.264607	193758	228803	235203	223594	242824	293780	236327	32787.9	0.13874	275189	214879	202054	171944	164592	170471	199855	41932.5	0.209815	0.0411255	0.195135	0.589133	-1.69741	0.0930736	0.67332	0.84567	-1.18249	0.0151515	0.0739003	0.498212
O95373	2	1	13.356	0.00058096	0.00568827	2.92921	0.987443	Group 2	Group 1	120828	Importin-7 OS=Homo sapiens OX=9606 GN=IPO7 PE=1 SV=1	4115.67	3417.55	1630.57	3002.01	612.118	4624.74	2900.44	1521.62	0.524617	8884.5	8314.67	10958.6	7042.53	6120.36	9655.48	8496.02	1752.07	0.206222	7585.75	6550.16	9229.04	8196.3	6800.89	5803.75	7360.98	1235.64	0.167863	0.0021645	0.0426468	2.92921	2.92921	0.24026	0.83426	0.866403	-1.1542	0.0021645	0.0279763	2.53788
P20700	39	22	296.491	0.000593048	0.00568827	1.37471	0.987128	Group 1	Group 3	66693.6	Lamin-B1 OS=Homo sapiens OX=9606 GN=LMNB1 PE=1 SV=2	194147	190730	256985	170036	169328	190443	195278	32136.1	0.164566	156986	139504	152470	151489	162993	170291	155622	10565.8	0.0678942	152031	131378	158651	140544	145874	123823	142050	12947.8	0.0911497	0.00865801	0.0805778	0.796926	-1.25482	0.132035	0.765901	0.91279	-1.09554	0.0021645	0.0279763	0.727426
Q99497	13	11	137.14	0.000597696	0.00568827	2.11463	0.987007	Group 1	Group 3	20062.2	Parkinson disease protein 7 OS=Homo sapiens OX=9606 GN=PARK7 PE=1 SV=2	109019	145024	116028	160761	111755	135161	129625	20813.8	0.160569	111471	59592.4	89547	46465.5	80334.2	119886	84549.4	28598.8	0.338249	56413.7	73158.4	40200.8	72764.7	63910.8	61345	61298.9	12230.6	0.199523	0.025974	0.153069	0.652263	-1.53312	0.179654	0.829849	0.725007	-1.3793	0.0021645	0.0279763	0.472895
P11215	3	3	19.2151	0.000603995	0.00568827	4.02796	0.986843	Group 3	Group 1	128490	Integrin alpha-M OS=Homo sapiens OX=9606 GN=ITGAM PE=1 SV=2	4698.11	338.578	432.239	1228.17	270.517	968.282	1322.65	1696.85	1.28292	3968.24	4771.57	2280.16	3954.36	2899.45	2901.57	3462.56	920.974	0.265981	10568	3602.23	5006.34	4463.32	3839.26	4486.36	5327.58	2615.78	0.490988	0.0411255	0.195135	2.61789	2.61789	0.132035	0.765901	1.53863	1.53863	0.025974	0.103425	4.02796
Q9UQ80	12	6	88.5284	0.00061025	0.00568827	2.04224	0.98668	Group 1	Group 3	44129.1	Proliferation-associated protein 2G4 OS=Homo sapiens OX=9606 GN=PA2G4 PE=1 SV=3	130080	172938	257579	116927	113813	185918	162876	55127	0.33846	76079.2	86774.5	149209	80834.5	91363	78050.6	93718.4	27768.8	0.296301	89329.3	71078.2	87495.3	89594	66046.7	74977.9	79753.6	10338.4	0.129629	0.0151515	0.117745	0.575398	-1.73793	0.393939	0.865099	0.850991	-1.1751	0.0021645	0.0279763	0.489659
P46778	5	2	58.822	0.000612051	0.00568827	9.47218	0.986633	Group 1	Group 3	18621.9	60S ribosomal protein L21 OS=Homo sapiens OX=9606 GN=RPL21 PE=1 SV=2	1987.69	2357.33	5576.31	992.88	1351.83	586.039	2142.01	1801.69	0.841122	494.156	329.652	343.777	510.552	103.631	118.031	316.633	175.976	0.555772	84.6723	602.411	193.885	125.677	27.9612	322.216	226.137	210.348	0.930179	0.0021645	0.0426468	0.14782	-6.76496	0.393939	0.865099	0.714193	-1.40018	0.004329	0.0364065	0.105572
Q6UB35	3	2	16.2363	0.00061433	0.00568827	5.20009	0.986573	Group 3	Group 1	106703	Monofunctional C1-tetrahydrofolate synthase_ mitochondrial OS=Homo sapiens OX=9606 GN=MTHFD1L PE=1 SV=1	24604.4	12007.3	10725	15671.7	20113	49023.7	22024.2	14196.1	0.644568	60216.8	36663.3	32961	25769.2	122121	52658.6	55065.1	35254.4	0.640232	169724	50586	50211.5	130286	200525	85835.1	114528	62831.3	0.548611	0.0151515	0.117745	2.50021	2.50021	0.0930736	0.67332	2.07986	2.07986	0.0021645	0.0279763	5.20009
Q9Y2Q3	6	4	37.8131	0.000622052	0.00568827	2.39145	0.986372	Group 1	Group 3	25611	Glutathione S-transferase kappa 1 OS=Homo sapiens OX=9606 GN=GSTK1 PE=1 SV=3	336330	277750	348134	219618	235518	164300	263608	71020.1	0.269415	128400	157520	233339	67980.7	118232	101989	134577	56714.4	0.421428	110408	96134.9	83536.9	125686	91807.5	153803	110229	26031.2	0.236155	0.00865801	0.0805778	0.510518	-1.9588	0.393939	0.865099	0.819082	-1.22088	0.0021645	0.0279763	0.418156
P23193	4	1	22.7032	0.000622078	0.00568827	6.71319	0.986371	Group 2	Group 1	34425.9	Transcription elongation factor A protein 1 OS=Homo sapiens OX=9606 GN=TCEA1 PE=1 SV=2	1755.02	453.676	188.712	295.456	11.5233	1241.59	657.663	686.349	1.04362	4049.42	3305.48	4642.91	3793.78	4843.48	5855.03	4415.02	901.091	0.204097	2838.88	3943.01	6171.48	4751.2	4532.38	2763.93	4166.81	1286.5	0.308749	0.0021645	0.0426468	6.71319	6.71319	0.699134	0.914815	0.943782	-1.05957	0.0021645	0.0279763	6.33579
Q00005	7	2	57.4296	0.00064689	0.00582899	34.265	0.985725	Group 3	Group 1	52109.4	Serine/threonine-protein phosphatase 2A 55 kDa regulatory subunit B beta isoform OS=Homo sapiens OX=9606 GN=PPP2R2B PE=1 SV=1	102.723	13.7615	60.7352	23.7265	0	77.4678	46.4024	40.1879	0.866074	306.255	182.069	848.527	224.984	448.678	552.612	427.187	248.722	0.582233	611.895	308.283	6510.41	1053.86	677.536	377.892	1589.98	2424.84	1.52507	0.0021645	0.0426468	9.20615	9.20615	0.132035	0.765901	3.72197	3.72197	0.0021645	0.0279763	34.265
P07910	9	4	94.4451	0.000651578	0.00582899	2.82003	0.985603	Group 1	Group 3	33727.1	Heterogeneous nuclear ribonucleoproteins C1/C2 OS=Homo sapiens OX=9606 GN=HNRNPC PE=1 SV=4	224042	280472	303414	93552.5	171510	192308	210883	76471.5	0.362625	58443.1	84792.1	122840	70624.3	83718.5	96085.6	86084	22187.1	0.257738	130792	65583.3	90366.1	74714.5	34499.7	52726.2	74780.4	33387.9	0.44648	0.00865801	0.0805778	0.408207	-2.44974	0.484848	0.894933	0.868691	-1.15116	0.004329	0.0364065	0.354606
O15260	5	4	38.9002	0.000661445	0.00582899	2.43348	0.985346	Group 3	Group 1	30622.2	Surfeit locus protein 4 OS=Homo sapiens OX=9606 GN=SURF4 PE=1 SV=3	6224.34	7352.16	5629.26	5192.06	1922.08	11010.1	6221.68	2970.02	0.477366	15448.6	10453.9	9273.42	11856.6	11444.7	13060.3	11922.9	2151.04	0.180412	12343.1	15289.6	19413.6	15202.7	15377.6	13215.2	15140.3	2444.33	0.161445	0.00865801	0.0805778	1.91635	1.91635	0.0649351	0.67332	1.26985	1.26985	0.0021645	0.0279763	2.43348
P35504	7	1	65.2038	0.000667091	0.00582899	4.61559	0.985199	Group 3	Group 1	60641.5	UDP-glucuronosyltransferase 1A5 OS=Homo sapiens OX=9606 GN=UGT1A5 PE=1 SV=1	1077.18	399.851	94.0673	728.053	36.8511	1071	567.834	463.227	0.815779	2063.49	2793.6	2759.29	2603.46	2577.88	2197.39	2499.19	300.771	0.120348	2207.51	2287.07	3457.01	3246.05	2665.3	1862.41	2620.89	624.422	0.238248	0.0021645	0.0426468	4.40126	4.40126	0.818182	0.921911	1.0487	1.0487	0.0021645	0.0279763	4.61559
Q9Y230	5	1	28.3783	0.000677394	0.00582899	52.4993	0.98493	Group 3	Group 1	51327.8	RuvB-like 2 OS=Homo sapiens OX=9606 GN=RUVBL2 PE=1 SV=3	0	42.5452	0	0	48.1239	0	15.1115	23.477	1.55359	0	114.832	0	0	0	4.74804	19.9301	46.5312	2.33472	605.549	62.2917	2977.9	890.37	113.066	110.892	793.344	1120.71	1.41263	0.848485	0.941069	1.31887	1.31887	0.012987	0.539423	39.8064	39.8064	0.00433691	0.0364065	52.4993
Q15834	3	1	29.643	0.000680993	0.00582899	2.16884	0.984837	Group 1	Group 3	22433	Coiled-coil domain-containing protein 85B OS=Homo sapiens OX=9606 GN=CCDC85B PE=1 SV=2	67062.7	113613	119444	47004	67094.5	91934.8	84358.8	28763.7	0.340969	39856.9	41928.6	31097.2	41605	23845.7	55077.5	38901.8	10645.5	0.27365	56169.7	41859.4	31105.5	32597.5	28897.3	42745.7	38895.9	10220.8	0.262772	0.004329	0.0589098	0.461147	-2.16851	0.818182	0.921911	0.999847	0.999847	0.004329	0.0364065	0.461076
Q13310	11	4	74.2428	0.000682541	0.00582899	2.6632	0.984797	Group 1	Group 3	71125.2	Polyadenylate-binding protein 4 OS=Homo sapiens OX=9606 GN=PABPC4 PE=1 SV=1	113274	115731	206880	59513.6	48624.6	93399.8	106237	56454.9	0.531405	41375.6	63651.2	54595.4	44077.5	48946.6	48366.8	50168.8	8006.66	0.159594	41718	39071.2	41045.9	41206.2	41969.9	34333.3	39890.7	2908.04	0.0729001	0.025974	0.153069	0.472234	-2.11759	0.00865801	0.48945	0.79513	-1.25766	0.0021645	0.0279763	0.375488
Q86TI2	2	1	10.9208	0.000704447	0.00595984	4.41714	0.984227	Group 3	Group 1	99061.9	Dipeptidyl peptidase 9 OS=Homo sapiens OX=9606 GN=DPP9 PE=1 SV=3	5824.75	3050.9	543.92	3247.33	1221.37	1514.55	2567.14	1914.22	0.745663	5660.13	5369.33	10247.1	7292.14	6382.61	7124.6	7012.65	1759.5	0.250903	6236.47	5110.92	21347.3	11617.3	15411.6	8312.86	11339.4	6177.57	0.544788	0.00865801	0.0805778	2.7317	2.7317	0.309524	0.856993	1.61699	1.61699	0.004329	0.0364065	4.41714
P07384	30	16	218.575	0.000712245	0.00597003	1.65903	0.984024	Group 1	Group 3	82517.5	Calpain-1 catalytic subunit OS=Homo sapiens OX=9606 GN=CAPN1 PE=1 SV=1	193385	232907	359567	210484	247363	187196	238483	63591.4	0.266649	182225	176676	190686	151835	159115	142420	167159	18882.1	0.112959	131909	159525	138221	139966	177519	115352	143749	21820.8	0.151799	0.004329	0.0589098	0.700927	-1.42668	0.0930736	0.67332	0.859949	-1.16286	0.0021645	0.0279763	0.602761
P13073	3	3	23.806	0.000720117	0.00598064	2.61218	0.983819	Group 1	Group 3	19633.8	Cytochrome c oxidase subunit 4 isoform 1_ mitochondrial OS=Homo sapiens OX=9606 GN=COX4I1 PE=1 SV=1	66943.3	67273.7	75421.3	43574.7	25876	37011.2	52683.4	19902	0.377767	22515.5	21699.4	31074.1	22325.9	37280.4	20281.5	25862.8	6778.17	0.262082	25828.1	17157.8	23698.3	23802.8	10782.8	19740.3	20168.3	5568.44	0.276098	0.0151515	0.117745	0.49091	-2.03703	0.393939	0.865099	0.779821	-1.28235	0.0021645	0.0279763	0.382822
Q8NE71	4	4	22.4014	0.000728376	0.00599423	1.54521	0.983605	Group 1	Group 2	96382.1	ATP-binding cassette sub-family F member 1 OS=Homo sapiens OX=9606 GN=ABCF1 PE=1 SV=2	86403.5	92337.1	88016	77529.9	87911.8	107739	89989.5	9968.6	0.110775	48187.7	53361	79278.8	48139.1	56682.7	63777.9	58237.9	11854.2	0.203547	76551.3	71657.5	57863.5	53924.2	42639.5	48970.4	58601.1	13134.8	0.22414	0.004329	0.0589098	0.647163	-1.54521	0.937229	0.937	1.00624	1.00624	0.0021645	0.0279763	0.651199
Q9NUL5	3	2	16.3533	0.000750009	0.00611665	4.33123	0.983043	Group 1	Group 3	33794.6	Shiftless antiviral inhibitor of ribosomal frameshifting protein OS=Homo sapiens OX=9606 GN=SHFL PE=1 SV=2	4181.49	4142.62	8993.64	2146.6	1920.5	4160.39	4257.54	2544.67	0.597687	1873.88	1274.33	1352.9	668.788	1074.17	1937.07	1363.52	482.465	0.353838	453.416	1931.7	1086.09	523.041	422.453	1481.21	982.986	626.915	0.637766	0.004329	0.0589098	0.32026	-3.12246	0.309524	0.856993	0.720917	-1.38712	0.004329	0.0364065	0.230881
P14923	18	8	115.636	0.000788109	0.00632232	2.82661	0.982056	Group 2	Group 1	82486.3	Junction plakoglobin OS=Homo sapiens OX=9606 GN=JUP PE=1 SV=3	34817.9	25005.3	14112.2	22712.8	10908.4	39310.4	24477.8	11152.5	0.455617	43119.8	32052.4	83108.6	60831.8	116984	79038.1	69189.2	30671.5	0.4433	70469.2	67942.3	51554.1	77984.1	56422.6	42540	61152	13244.9	0.216589	0.00865801	0.0805778	2.82661	2.82661	0.588745	0.90515	0.883838	-1.13143	0.0021645	0.0279763	2.49826
P49588	30	16	231.95	0.000803976	0.00632232	1.77697	0.981645	Group 3	Group 1	107552	Alanine--tRNA ligase_ cytoplasmic OS=Homo sapiens OX=9606 GN=AARS1 PE=1 SV=2	78745.2	78923.1	59224.8	69372.9	132228	113898	88731.9	28165.9	0.317427	156497	102331	111632	106748	117117	145424	123291	22269.1	0.180622	145096	196171	133709	163001	161737	146332	157674	21854.5	0.138605	0.0930736	0.288753	1.38948	1.38948	0.0411255	0.660196	1.27888	1.27888	0.0021645	0.0279763	1.77697
O14979	11	5	91.9185	0.000804414	0.00632232	3.99026	0.981634	Group 1	Group 3	46608.7	Heterogeneous nuclear ribonucleoprotein D-like OS=Homo sapiens OX=9606 GN=HNRNPDL PE=1 SV=3	146327	247022	244534	103739	74365.6	86754.4	150457	77746.9	0.516738	38924.2	31340.1	86474.1	37601.7	60651.6	72546	54589.6	22137.4	0.405525	57851.3	65073.5	24454.1	21553.1	14718.4	42586.1	37706.1	20705.5	0.549129	0.004329	0.0589098	0.362825	-2.75615	0.24026	0.83426	0.690719	-1.44777	0.0021645	0.0279763	0.25061
P62847	2	2	11.9609	0.000809235	0.00632232	1.87405	0.981509	Group 3	Group 1	15423.2	40S ribosomal protein S24 OS=Homo sapiens OX=9606 GN=RPS24 PE=1 SV=1	8856.26	5597.28	9302.72	4548.4	5330.98	6421.68	6676.22	1960.47	0.29365	9863.99	16324.6	13482.6	10226	9993.6	11752.4	11940.5	2556.41	0.214095	8500.5	10025.3	17052	12959.3	15374.8	11157.4	12511.6	3259.39	0.26051	0.0021645	0.0426468	1.78852	1.78852	0.818182	0.921911	1.04782	1.04782	0.00865801	0.0535135	1.87405
Q92743	5	5	33.3267	0.000810147	0.00632232	5.52388	0.981486	Group 3	Group 1	52199.5	Serine protease HTRA1 OS=Homo sapiens OX=9606 GN=HTRA1 PE=1 SV=1	2096.4	1022.22	2121.67	4644.58	5662.93	2112.2	2943.33	1792.44	0.608984	4523.47	6664.27	5815.26	6038.16	4866.04	3902.28	5301.58	1040.82	0.196322	11795.8	5480.07	6937.25	10600.1	19435.3	43303.2	16258.6	14117.4	0.868302	0.0411255	0.195135	1.80122	1.80122	0.0151515	0.539423	3.06675	3.06675	0.004329	0.0364065	5.52388
P19971	15	11	168.491	0.000846163	0.00654695	3.50229	0.980557	Group 3	Group 1	50354.8	Thymidine phosphorylase OS=Homo sapiens OX=9606 GN=TYMP PE=1 SV=2	32049.3	25484.8	14297.5	31681.1	12337	19840.6	22615	8508.24	0.37622	48985	50095.9	43235.9	42791.7	198897	50195.1	72366.7	62076.3	0.857803	95185.8	39350.4	58019.1	114790	103540	64341	79204.4	29570.5	0.373344	0.0021645	0.0426468	3.19994	3.19994	0.309524	0.856993	1.09449	1.09449	0.0021645	0.0279763	3.50229
Q9BS26	9	6	53.8405	0.000866182	0.00660709	1.76396	0.980041	Group 1	Group 3	47370.5	Endoplasmic reticulum resident protein 44 OS=Homo sapiens OX=9606 GN=ERP44 PE=1 SV=1	29255.9	34960	51644	27764.3	23926.5	39445.6	34499.4	10032.5	0.290803	23910.2	22517.2	28110.4	22589.3	30072.1	27285.8	25747.5	3176.07	0.123354	21719.1	22437.1	21485.5	15676.7	16826.9	19202.1	19557.9	2804.46	0.143393	0.0649351	0.240442	0.746318	-1.33991	0.0021645	0.412974	0.759604	-1.31648	0.0021645	0.0279763	0.566906
Q01469	14	11	151.394	0.000872305	0.00660709	2.41554	0.979884	Group 1	Group 3	15506.6	Fatty acid-binding protein 5 OS=Homo sapiens OX=9606 GN=FABP5 PE=1 SV=3	473682	731987	516562	312118	306136	363867	450725	162254	0.359985	133573	131637	401911	180496	163208	235825	207775	102478	0.493216	162642	277932	133481	182147	206798	156565	186594	51121.5	0.273971	0.0151515	0.117745	0.460979	-2.16929	0.937229	0.937	0.89806	-1.11351	0.0021645	0.0279763	0.413987
Q9H2U2	7	6	46.2256	0.000879034	0.00660709	4.4177	0.979711	Group 1	Group 3	38433.5	Inorganic pyrophosphatase 2_ mitochondrial OS=Homo sapiens OX=9606 GN=PPA2 PE=1 SV=2	265366	347164	319285	135433	99435.1	243712	235066	98968.6	0.421026	81968.7	76505.2	236699	33165.5	81041.5	90328.2	99951.4	69976.7	0.700107	47357.9	101417	22798	52027.1	53898	41762	53209.9	26137.9	0.491221	0.00865801	0.0805778	0.425207	-2.3518	0.179654	0.829849	0.532358	-1.87844	0.004329	0.0364065	0.226362
Q9H299	3	1	35.0142	0.000883131	0.00660709	1.98737	0.979606	Group 1	Group 3	10494.8	SH3 domain-binding glutamic acid-rich-like protein 3 OS=Homo sapiens OX=9606 GN=SH3BGRL3 PE=1 SV=1	30586.5	38437.1	32164.7	27108.8	22729.8	41031.7	32009.8	6854.11	0.214126	18972.8	16266.4	15800.4	18255.7	33832.3	21842.6	20828.4	6727.33	0.322989	19579.6	19704.9	14828.3	12952.4	10730.8	18843.7	16106.6	3820.54	0.237203	0.025974	0.153069	0.650688	-1.53683	0.309524	0.856993	0.773301	-1.29316	0.0021645	0.0279763	0.503178
O60716	26	13	194.685	0.000892036	0.00661901	2.05116	0.979377	Group 1	Group 3	108740	Catenin delta-1 OS=Homo sapiens OX=9606 GN=CTNND1 PE=1 SV=1	185380	100544	204423	201566	141363	106173	156575	47020.4	0.300307	118522	74962.7	135418	102339	96576	108254	106012	20458.8	0.192986	69943.8	109665	66462.9	58371.1	79733.7	73831.1	76334.6	17830.9	0.233589	0.0930736	0.288753	0.677069	-1.47695	0.0411255	0.660196	0.720056	-1.38878	0.00865801	0.0535135	0.487528
Q9HA92	4	3	23.3675	0.000923589	0.00679742	2.28592	0.978569	Group 1	Group 3	49169.8	Radical S-adenosyl methionine domain-containing protein 1_ mitochondrial OS=Homo sapiens OX=9606 GN=RSAD1 PE=1 SV=2	14118.5	23971.5	14815.4	23543.8	8022.31	18485.7	17159.5	6118.04	0.356539	11277.2	11386.2	16068.8	12412.8	12694.9	11590.8	12571.8	1806.3	0.143679	6169.57	10065.5	5642.9	5442.17	8608.54	9111.11	7506.64	1992.97	0.265495	0.132035	0.348626	0.732642	-1.36492	0.0021645	0.412974	0.597102	-1.67476	0.0151515	0.0739003	0.437462
Q8NHP1	4	1	25.5894	0.000966695	0.0070573	1.52503	0.977469	Group 1	Group 3	37369.2	Aflatoxin B1 aldehyde reductase member 4 OS=Homo sapiens OX=9606 GN=AKR7L PE=2 SV=7	94446.6	101878	123774	68382.5	85814.9	102511	96134.4	18531.6	0.192768	68486.1	79455.5	82164.8	55475.7	77670.5	70704.2	72326.1	9772.45	0.135116	68275.5	53501.9	63277.5	64278.3	68052.8	60841.2	63037.9	5476.09	0.0868699	0.0411255	0.195135	0.752344	-1.32918	0.0411255	0.660196	0.871578	-1.14734	0.0021645	0.0279763	0.655727
P61106	15	9	120.508	0.00100681	0.00723347	2.27627	0.97645	Group 3	Group 1	24125.1	Ras-related protein Rab-14 OS=Homo sapiens OX=9606 GN=RAB14 PE=1 SV=4	112437	87210.4	96630.7	74381.6	78306.8	89539.6	89751	13679.6	0.152418	158602	140736	126157	135263	110132	127509	133066	16250	0.122119	229879	123338	154885	167947	404445	145293	204298	104415	0.511091	0.004329	0.0589098	1.48262	1.48262	0.0930736	0.67332	1.53531	1.53531	0.0021645	0.0279763	2.27627
O94919	2	1	11.5808	0.00104638	0.00742926	33.0706	0.975449	Group 3	Group 1	55758	Endonuclease domain-containing 1 protein OS=Homo sapiens OX=9606 GN=ENDOD1 PE=1 SV=2	21.059	20.9227	0	0	0	201.176	40.5262	79.3708	1.95851	482.368	110.725	670.871	20.0041	324.956	981.526	431.742	359.442	0.832539	455.97	2602.85	1568.45	2983.36	53.8942	376.845	1340.23	1241.84	0.926589	0.0238095	0.153069	10.6534	10.6534	0.309524	0.856993	3.10424	3.10424	0.004329	0.0364065	33.0706
P05556	18	10	121.316	0.00105047	0.00742926	1.47772	0.975345	Group 1	Group 3	91723	Integrin beta-1 OS=Homo sapiens OX=9606 GN=ITGB1 PE=1 SV=2	102648	105140	152691	89325.1	138772	111435	116669	24044.6	0.206093	97360.9	76022.9	83554.9	76938.1	85252.6	97630.8	86126.7	9512.61	0.110449	77366.4	74010.4	88262.7	67922.6	88621.5	77528.2	78951.9	8133.85	0.103023	0.00865801	0.0805778	0.738217	-1.35462	0.393939	0.865099	0.916695	-1.09087	0.0021645	0.0279763	0.67672
Q14980	37	22	252.6	0.00108607	0.00762146	1.57068	0.974449	Group 1	Group 3	239343	Nuclear mitotic apparatus protein 1 OS=Homo sapiens OX=9606 GN=NUMA1 PE=1 SV=2	517929	535795	672500	586177	859298	615721	631236	124847	0.197781	505606	496540	376499	378023	374215	429004	426648	61242.8	0.143544	440914	361816	344852	322954	570406	370385	401888	91655.1	0.228061	0.0021645	0.0426468	0.675892	-1.47953	0.24026	0.83426	0.941966	-1.06161	0.00865801	0.0535135	0.636668
P02745	2	2	12.2466	0.00109744	0.00762903	21.5307	0.974164	Group 3	Group 1	26301.7	Complement C1q subcomponent subunit A OS=Homo sapiens OX=9606 GN=C1QA PE=1 SV=2	185.952	137.397	8.46181	97.374	109.462	175.203	118.975	64.4317	0.541557	227.99	462.958	271.943	435.377	270.216	484.957	358.907	114.132	0.318	1270.25	243.136	10574.1	1320.33	1021.27	940.672	2561.62	3944.19	1.53973	0.0021645	0.0426468	3.01666	3.01666	0.0411255	0.660196	7.13728	7.13728	0.0021645	0.0279763	21.5307
Q9H4A6	3	1	18.1201	0.001104	0.00762903	15.2637	0.973999	Group 3	Group 1	34095.7	Golgi phosphoprotein 3 OS=Homo sapiens OX=9606 GN=GOLPH3 PE=1 SV=1	156.668	44.7551	0	64.2286	0	154.423	70.0123	70.8648	1.01218	354.962	563.102	329.617	307.303	1071.2	1043.47	611.609	357.231	0.584084	616.529	937.668	1788.53	1521.45	902.816	644.873	1068.64	479.981	0.44915	0.00499812	0.0669008	8.73573	8.73573	0.132035	0.765901	1.74727	1.74727	0.00499812	0.041301	15.2637
P63104	24	13	316.25	0.00114294	0.00781407	1.52245	0.973025	Group 1	Group 3	27916.2	14-3-3 protein zeta/delta OS=Homo sapiens OX=9606 GN=YWHAZ PE=1 SV=1	1.02075e+06	1.11298e+06	1.1113e+06	969085	1.15643e+06	834135	1.03411e+06	119614	0.115668	604655	645601	917135	748801	846115	821264	763929	120924	0.158292	811667	746910	463119	681608	732947	639191	679240	121093	0.178278	0.00865801	0.0805778	0.738729	-1.35368	0.24026	0.83426	0.889141	-1.12468	0.0021645	0.0279763	0.656834
Q8TD10	8	6	48.5583	0.00114804	0.00781407	1.88567	0.972898	Group 1	Group 2	51879.4	Mirror-image polydactyly gene 1 protein OS=Homo sapiens OX=9606 GN=MIPOL1 PE=1 SV=1	156231	128244	88528.7	100083	118695	93228.3	114168	25620.9	0.224413	81480.7	57078	74054.8	52599	39358.2	58701	60545.3	15154.2	0.250296	51443.7	102236	62438.1	60570	48422.5	81114.6	67704.2	20430.8	0.301766	0.0021645	0.0426468	0.530316	-1.88567	0.699134	0.914815	1.11824	1.11824	0.0151515	0.0739003	0.593021
P49720	10	7	84.9922	0.00118029	0.00797359	1.78108	0.972095	Group 1	Group 3	23234.1	Proteasome subunit beta type-3 OS=Homo sapiens OX=9606 GN=PSMB3 PE=1 SV=2	124795	133916	223094	109043	119657	141832	142056	41286.9	0.290638	80537.1	97426.6	71436.5	86622.8	111589	98842.4	91075.8	14408.7	0.158206	90698.4	91670.5	69806.2	93360.4	51068.2	81946.1	79758.3	16574.4	0.207808	0.004329	0.0589098	0.641125	-1.55976	0.309524	0.856993	0.875735	-1.1419	0.0021645	0.0279763	0.561456
P49915	14	8	107.096	0.00121011	0.00806426	3.02096	0.971356	Group 3	Group 1	77456.9	GMP synthase [glutamine-hydrolyzing] OS=Homo sapiens OX=9606 GN=GMPS PE=1 SV=1	11742	8957.09	3646.64	5884.84	1850.12	7603.92	6614.11	3599.94	0.544283	15320.3	10602.7	13386.2	12958.7	12871.9	15715.6	13475.9	1860.84	0.138087	14179	12894.5	32910.6	24951.8	22253.4	12696.3	19980.9	8173.09	0.409044	0.004329	0.0589098	2.03745	2.03745	0.309524	0.856993	1.48272	1.48272	0.0021645	0.0279763	3.02096
P62333	8	5	56.0829	0.00121766	0.00806426	1.62095	0.971169	Group 1	Group 2	44458.2	26S proteasome regulatory subunit 10B OS=Homo sapiens OX=9606 GN=PSMC6 PE=1 SV=1	44434	48233.8	90108.9	45836.2	61134.8	57709.4	57909.5	17136	0.29591	34031.8	32290.2	42041.7	33279.2	33687.2	39023.7	35725.6	3887.96	0.108828	32804	34578.7	44096.9	44742	39364.5	32251.2	37972.9	5589.93	0.147208	0.0021645	0.0426468	0.616922	-1.62095	0.588745	0.90515	1.0629	1.0629	0.004329	0.0364065	0.655728
P37837	17	13	141.958	0.00123601	0.00806582	1.57441	0.970716	Group 1	Group 3	37711.3	Transaldolase OS=Homo sapiens OX=9606 GN=TALDO1 PE=1 SV=2	258548	289159	350137	216491	171114	239314	254127	61630.9	0.24252	171768	203899	225013	186218	177054	190858	192468	19481	0.101217	180989	143453	167006	171264	161147	144608	161411	14943.8	0.0925824	0.0930736	0.288753	0.75737	-1.32036	0.00865801	0.48945	0.838638	-1.19241	0.00865801	0.0535135	0.635159
P55039	3	2	26.4377	0.0012487	0.00806582	3.92119	0.970404	Group 1	Group 3	41145.7	Developmentally-regulated GTP-binding protein 2 OS=Homo sapiens OX=9606 GN=DRG2 PE=1 SV=1	31139.8	56085.9	46580.1	14543.1	28081.8	10847.3	31213	17648	0.565407	12280.3	12091.2	28783.3	10059.3	10367.7	13002.6	14430.7	7123.92	0.493663	10827.5	8915.57	8660.05	4723.82	7821.25	6812.28	7960.08	2070.51	0.260112	0.0649351	0.240442	0.462331	-2.16295	0.00865801	0.48945	0.551606	-1.81289	0.0021645	0.0279763	0.255024
Q9NYL9	12	6	82.1912	0.00125631	0.00806582	2.13838	0.970216	Group 1	Group 2	39765.9	Tropomodulin-3 OS=Homo sapiens OX=9606 GN=TMOD3 PE=1 SV=1	64067.3	59144.4	161244	45306	70766.1	54499	75837.9	42719.5	0.5633	31191.8	34287.1	36787.6	29605.5	45914.5	35004.5	35465.2	5746.9	0.162043	27284	40517.6	33873.3	38121.9	40700.6	37854.1	36391.9	5099.3	0.140122	0.004329	0.0589098	0.467645	-2.13838	0.588745	0.90515	1.02613	1.02613	0.0021645	0.0279763	0.479865
Q14210	2	2	14.5204	0.00127001	0.00809638	1.58147	0.969879	Group 1	Group 3	13856.7	Lymphocyte antigen 6D OS=Homo sapiens OX=9606 GN=LY6D PE=1 SV=1	28928.2	40034.8	35463.2	34011.3	25183	23463.9	31180.7	6408.48	0.205527	21204.7	26214.8	27545.6	21846.3	23646.5	25331.2	24298.2	2501.68	0.102957	19757.4	17947	24598	15488	17214.5	23293	19716.3	3574.71	0.181307	0.0930736	0.288753	0.779269	-1.28325	0.0411255	0.660196	0.811431	-1.23239	0.004329	0.0364065	0.632323
P00558	37	22	470.789	0.00133062	0.00836613	1.91628	0.968397	Group 1	Group 3	45014	Phosphoglycerate kinase 1 OS=Homo sapiens OX=9606 GN=PGK1 PE=1 SV=3	431760	616684	776335	814011	685382	436972	626857	164328	0.262145	478751	276387	384970	424687	496082	490563	425240	84768.3	0.199342	353247	385133	260027	234220	398317	331790	327122	66739.5	0.20402	0.0649351	0.240442	0.678368	-1.47413	0.0649351	0.67332	0.769265	-1.29994	0.0021645	0.0279763	0.521845
P67936	24	9	272.818	0.00133081	0.00836613	1.68388	0.968392	Group 1	Group 2	28635.9	Tropomyosin alpha-4 chain OS=Homo sapiens OX=9606 GN=TPM4 PE=1 SV=3	444810	402181	475317	303501	354539	334485	385806	66554.5	0.172508	215167	247461	231325	222248	224433	234066	229117	11221.6	0.0489778	272748	252945	262862	329385	130945	257687	251095	65145.1	0.259444	0.0021645	0.0426468	0.593865	-1.68388	0.0649351	0.67332	1.09593	1.09593	0.004329	0.0364065	0.650834
O94905	12	4	75.2037	0.00140856	0.00871137	2.06693	0.966508	Group 1	Group 3	38067.7	Erlin-2 OS=Homo sapiens OX=9606 GN=ERLIN2 PE=1 SV=1	79821.3	88399.8	119221	53369.2	45781	68539.8	75855.4	26522.8	0.34965	34943.8	46055.8	48226.3	43859.9	61958.4	51704	47791.4	8941.27	0.18709	47483.2	43695.3	38526.4	24835.6	31211	34445.3	36699.5	8300.89	0.226186	0.0411255	0.195135	0.630033	-1.58722	0.0411255	0.660196	0.76791	-1.30224	0.004329	0.0364065	0.483808
Q9H6S3	9	4	53.4487	0.0014146	0.00871137	2.59717	0.966362	Group 1	Group 3	81248	Epidermal growth factor receptor kinase substrate 8-like protein 2 OS=Homo sapiens OX=9606 GN=EPS8L2 PE=1 SV=2	34499.3	61842.4	57029.5	47149.1	21343.9	23101.8	40827.7	17192.7	0.421105	16714.9	25138.6	30427.3	18818.7	11861.7	17920.7	20147	6599.21	0.327553	23800.1	13568	16699.6	12760.8	12513.6	14978.3	15720.1	4253.62	0.270585	0.025974	0.153069	0.493464	-2.02649	0.179654	0.829849	0.780269	-1.28161	0.00865801	0.0535135	0.385035
P13671	8	7	66.751	0.00147184	0.0089422	13.2313	0.964988	Group 3	Group 1	108436	Complement component C6 OS=Homo sapiens OX=9606 GN=C6 PE=1 SV=3	3091.03	1016.3	424.63	1835.43	450.169	822.748	1273.38	1028.3	0.807531	5059.01	5822.48	7087.41	3541.71	4263.19	3293.5	4844.55	1447.34	0.298756	10082.6	3235.92	73389.8	4653.6	5920.58	3808.58	16848.5	27807.1	1.65042	0.0021645	0.0426468	3.80447	3.80447	0.588745	0.90515	3.47783	3.47783	0.0021645	0.0279763	13.2313
Q13268	18	12	223.66	0.00152942	0.0092029	4.76493	0.963616	Group 1	Group 3	30325.8	Dehydrogenase/reductase SDR family member 2_ mitochondrial OS=Homo sapiens OX=9606 GN=DHRS2 PE=1 SV=4	441786	1.4156e+06	1.3061e+06	922847	388037	739593	868994	429723	0.494507	145136	397332	551073	262450	121537	810495	381337	264826	0.694467	119234	392203	150368	108184	172665	151582	182373	105438	0.578146	0.0649351	0.240442	0.438826	-2.27881	0.179654	0.829849	0.478246	-2.09098	0.004329	0.0364065	0.209867
Q96MU5	4	2	24.1213	0.00153869	0.0092029	11.4128	0.963396	Group 3	Group 1	27290.5	Uncharacterized protein C17orf77 OS=Homo sapiens OX=9606 GN=C17orf77 PE=2 SV=2	454.684	353.904	1126.31	1279.04	3670.65	444.46	1221.51	1261.37	1.03263	3125.53	4817.73	294.021	1445.52	453.656	587.247	1787.28	1818.78	1.01762	8837.99	5294.91	51262	8924.41	4723.02	4602.48	13940.8	18390.2	1.31916	0.699134	0.845169	1.46318	1.46318	0.00865801	0.48945	7.79999	7.79999	0.0021645	0.0279763	11.4128
P54652	34	10	333.532	0.00154525	0.0092029	1.97842	0.963241	Group 1	Group 2	70306.2	Heat shock-related 70 kDa protein 2 OS=Homo sapiens OX=9606 GN=HSPA2 PE=1 SV=1	60705.4	56344.1	28086.8	44124.2	27137.3	47337.1	43955.8	14001.2	0.318528	15388.1	18835.1	30047.3	20582.6	23457.2	24995.3	22217.6	5124.71	0.23066	27238.9	19614.6	26522.4	14712.6	20059.1	29535.2	22947.1	5689.62	0.247945	0.00865801	0.0805778	0.505454	-1.97842	0.937229	0.937	1.03284	1.03284	0.0151515	0.0739003	0.52205
P02794	13	8	95.3931	0.00156391	0.00925317	1.58937	0.962799	Group 1	Group 3	21396.8	Ferritin heavy chain OS=Homo sapiens OX=9606 GN=FTH1 PE=1 SV=2	53837.1	51384.9	78421	60545.4	71672.4	57029	62148.3	10669.7	0.171681	35345.9	43058.9	41383.7	51128.7	63294.7	35737	44991.5	10659.3	0.236918	40244.4	38750.1	38820.9	32317	49718	34764.7	39102.5	5984.25	0.15304	0.025974	0.153069	0.723938	-1.38133	0.24026	0.83426	0.869109	-1.1506	0.0021645	0.0279763	0.629181
Q9UHD8	13	6	93.7984	0.00159292	0.00930318	2.1155	0.962115	Group 1	Group 3	65686.7	Septin-9 OS=Homo sapiens OX=9606 GN=SEPTIN9 PE=1 SV=2	61810.8	55618.4	62501.8	33436.6	40125.6	40419.6	48985.5	12528.5	0.255759	30548.3	32083.3	54064.8	30073.4	28887.6	28343.7	34000.2	9916.98	0.291674	23028.4	24566.7	25422.1	30711.6	10892.7	24311.6	23155.5	6571.97	0.283819	0.0151515	0.117745	0.694088	-1.44074	0.025974	0.660196	0.681041	-1.46834	0.0021645	0.0279763	0.472702
Q8IXQ9	2	2	20.1113	0.00169147	0.00979763	3.30293	0.959811	Group 3	Group 1	29859.9	Electron transfer flavoprotein beta subunit lysine methyltransferase OS=Homo sapiens OX=9606 GN=ETFBKMT PE=1 SV=1	35499.3	10205.5	19506.9	32749.5	16587.6	20370.8	22486.6	9732.78	0.432826	78553.6	53723.5	65730.4	33152.8	75302	29839.1	56050.3	20916.4	0.373172	130943	28999.5	65138.2	100533	46145.1	73871.4	74271.7	36947.4	0.497462	0.0151515	0.117745	2.49261	2.49261	0.699134	0.914815	1.32509	1.32509	0.00865801	0.0535135	3.30293
P27105	11	6	101.956	0.00169922	0.00979763	2.02631	0.959631	Group 3	Group 1	31901.9	Stomatin OS=Homo sapiens OX=9606 GN=STOM PE=1 SV=3	33712.2	28429.1	29088.2	51956.1	22077.6	26930.9	32032.4	10455.1	0.326393	56833.7	78019.4	34732.1	64382.8	47851.7	42933.9	54125.6	15647.2	0.289091	98259.7	41743.2	67257.3	58759.9	62728.9	60695.8	64907.5	18518.9	0.285313	0.0151515	0.117745	1.68972	1.68972	0.393939	0.865099	1.1992	1.1992	0.004329	0.0364065	2.02631
Q96NA2	7	6	40.3511	0.00182633	0.0103559	3.33837	0.956705	Group 1	Group 2	44371.5	Rab-interacting lysosomal protein OS=Homo sapiens OX=9606 GN=RILP PE=1 SV=1	58909.9	57653.6	196694	96275.7	259210	102028	128462	81653.7	0.635626	57835.1	51408.6	28595	25989.8	25253.5	41800.4	38480.4	14010.4	0.364092	45473.2	24218.6	20994.4	26924.1	79706.7	38306.8	39270.6	21851.7	0.55644	0.004329	0.0589098	0.299547	-3.33837	0.699134	0.914815	1.02054	1.02054	0.00865801	0.0535135	0.305699
O75367	14	11	145.326	0.00183036	0.0103559	1.98433	0.956613	Group 1	Group 3	39788.2	Core histone macro-H2A.1 OS=Homo sapiens OX=9606 GN=MACROH2A1 PE=1 SV=4	131481	174729	279377	108454	94722.4	206584	165891	69514.2	0.419034	85919.8	92615.9	115709	73566	102202	93368.5	93896.8	14308.3	0.152383	87813.4	84968.2	84826.8	86226.5	86030.4	71740.2	83600.9	5909.15	0.0706828	0.0151515	0.117745	0.566013	-1.76674	0.132035	0.765901	0.890349	-1.12316	0.0021645	0.0279763	0.503949
O95994	6	2	47.6596	0.00184188	0.0103563	4.66028	0.956351	Group 3	Group 1	20036.3	Anterior gradient protein 2 homolog OS=Homo sapiens OX=9606 GN=AGR2 PE=1 SV=1	1066.69	359.706	52.0628	651.596	23.0127	655.32	468.064	402.485	0.859892	1548.78	1828.35	2651.5	1450.55	1095.05	1577.99	1692.04	526.762	0.311319	2262.96	1462.84	2785.68	2503.55	2172.96	1899.88	2181.31	462.867	0.212197	0.0021645	0.0426468	3.61496	3.61496	0.132035	0.765901	1.28916	1.28916	0.0021645	0.0279763	4.66028
Q9ULC5	14	9	100.691	0.00187798	0.0104297	1.92446	0.955531	Group 1	Group 3	76903.3	Long-chain-fatty-acid--CoA ligase 5 OS=Homo sapiens OX=9606 GN=ACSL5 PE=1 SV=1	34560.1	38760.3	26095.7	25928.4	43810.4	73031.2	40364.4	17477.2	0.432985	21665.7	23800.6	24993.7	20469.2	16425.2	21536.7	21481.9	2977.97	0.138627	20836.6	17981.8	16697.2	17682.6	28095	24552.9	20974.4	4508.08	0.214933	0.0021645	0.0426468	0.532198	-1.879	0.818182	0.921911	0.976376	-1.0242	0.00865801	0.0535135	0.519626
P19087	5	1	46.4325	0.00189321	0.0104502	3.23903	0.955186	Group 1	Group 3	40746.2	Guanine nucleotide-binding protein G(t) subunit alpha-2 OS=Homo sapiens OX=9606 GN=GNAT2 PE=1 SV=4	6025.58	11830.7	3166.46	4413.87	15055.3	8123.34	8102.53	4572.2	0.564293	2639.33	4106.24	3079.03	3897.75	4745.36	4141.71	3768.24	771.325	0.204691	4174.71	2896.91	1870.11	1271.61	2694.17	2101.66	2501.53	1006.4	0.402315	0.0411255	0.195135	0.465069	-2.15022	0.0930736	0.67332	0.663846	-1.50637	0.004329	0.0364065	0.308734
Q9Y2X3	8	5	48.8263	0.00195871	0.0107463	1.69303	0.95371	Group 1	Group 3	60091.5	Nucleolar protein 58 OS=Homo sapiens OX=9606 GN=NOP58 PE=1 SV=1	34501.6	45958.1	36884.1	26238.9	20377	29815.4	32295.9	8915.97	0.276072	15789.7	15544.7	29823.6	18152.9	18234.8	21874.9	19903.4	5367.82	0.269693	19750.1	19965.4	17517.8	16983.1	20862.8	19375.2	19075.7	1505.7	0.0789329	0.025974	0.153069	0.616284	-1.62263	0.818182	0.921911	0.958414	-1.04339	0.004329	0.0364065	0.590655
Q9H2M3	4	2	25.693	0.00204382	0.0111456	1.90527	0.951812	Group 1	Group 3	40867.5	S-methylmethionine--homocysteine S-methyltransferase BHMT2 OS=Homo sapiens OX=9606 GN=BHMT2 PE=1 SV=1	81624.4	79230.7	140490	70680.6	160861	78280.3	101861	38530.8	0.378268	66505.7	75457.2	66989	65655.8	79316.7	77043	71827.9	6103.89	0.0849794	70640.5	54734.5	39094.4	43934.8	58691.1	53680.9	53462.7	11147.3	0.208506	0.0411255	0.195135	0.705155	-1.41813	0.0151515	0.539423	0.744316	-1.34351	0.0021645	0.0279763	0.524859
P02545	55	31	662.478	0.00206858	0.0112131	1.68447	0.951264	Group 1	Group 3	74424.7	Prelamin-A/C OS=Homo sapiens OX=9606 GN=LMNA PE=1 SV=1	739312	984917	1.15773e+06	841017	773584	1.0507e+06	924544	166140	0.1797	595593	552213	990089	547325	514882	610029	635022	177332	0.279254	582313	595071	379303	558874	452432	725185	548863	120410	0.219381	0.025974	0.153069	0.686849	-1.45592	0.588745	0.90515	0.864321	-1.15698	0.0021645	0.0279763	0.593658
P62258	23	11	225.462	0.00209358	0.0112811	2.10571	0.950712	Group 1	Group 3	29345	14-3-3 protein epsilon OS=Homo sapiens OX=9606 GN=YWHAE PE=1 SV=1	140916	123285	260600	95310.5	112435	104680	139538	61363.9	0.439766	114841	97233.3	132484	102002	69890.9	75438.3	98648.1	23604.9	0.239284	70287.5	85639.9	51773.4	59454.2	54409.7	76034	66266.4	13296.2	0.200647	0.179654	0.416314	0.706963	-1.4145	0.0411255	0.660196	0.671746	-1.48866	0.0021645	0.0279763	0.4749
P40616	2	2	13.0371	0.0022388	0.0118796	2.46497	0.94754	Group 3	Group 1	20531.6	ADP-ribosylation factor-like protein 1 OS=Homo sapiens OX=9606 GN=ARL1 PE=1 SV=1	1622.14	1777.37	710.179	3017.88	2396.69	1180.78	1784.17	829.585	0.464969	2666.41	2029.66	2596.17	3247.98	2309.48	2177.16	2504.48	437.729	0.174779	2482.77	6139.47	5324.01	2974.86	3835.79	5630.73	4397.94	1511.25	0.343626	0.132035	0.348626	1.40372	1.40372	0.025974	0.660196	1.75603	1.75603	0.00865801	0.0535135	2.46497
P0DP23	6	3	43.1189	0.00225716	0.0118796	2.44824	0.947143	Group 1	Group 3	16837.7	Calmodulin-1 OS=Homo sapiens OX=9606 GN=CALM1 PE=1 SV=1	24139.3	10479.6	10364.5	14162.8	31052.5	21646.2	18640.8	8348.33	0.447852	8776.18	13264.7	8499.78	8354.37	11683.1	12975.6	10592.3	2310.7	0.21815	6004.24	8367.79	5113.93	10718.7	6061.92	9417.3	7613.98	2223.05	0.29197	0.0649351	0.240442	0.56823	-1.75985	0.0930736	0.67332	0.718823	-1.39116	0.00865801	0.0535135	0.408457
Q9Y5K6	7	4	51.3923	0.00226572	0.0118796	2.1176	0.946959	Group 1	Group 3	71679.3	CD2-associated protein OS=Homo sapiens OX=9606 GN=CD2AP PE=1 SV=1	31130.8	39600.6	31999.7	17575.9	17805.3	17995.1	26017.9	9481.47	0.364421	18224	13235.3	17385.4	19132.9	18260	20480.2	17786.3	2464.09	0.138539	11229.7	18595.4	7149.96	14621.2	11926.2	10196.6	12286.5	3930.69	0.319919	0.393939	0.630322	0.683618	-1.46281	0.0411255	0.660196	0.690785	-1.44763	0.0151515	0.0739003	0.472233
P62314	5	4	46.6737	0.00227028	0.0118796	4.13643	0.946861	Group 3	Group 1	13281.6	Small nuclear ribonucleoprotein Sm D1 OS=Homo sapiens OX=9606 GN=SNRPD1 PE=1 SV=1	1807.17	327.879	76.8988	269.398	92.272	309.719	480.556	658.892	1.3711	1276.81	1295.76	1757.38	621.405	1122.95	1282.29	1226.1	365.825	0.298365	1246.65	1126.24	4332.84	3035	1378.03	807.972	1987.79	1389.33	0.698935	0.0649351	0.240442	2.55141	2.55141	0.588745	0.90515	1.62123	1.62123	0.025974	0.103425	4.13643
P05787	58	34	775.377	0.00231185	0.0119194	2.24872	0.945967	Group 1	Group 3	53704.4	Keratin_ type II cytoskeletal 8 OS=Homo sapiens OX=9606 GN=KRT8 PE=1 SV=7	1.80602e+06	2.02267e+06	1.81836e+06	1.20647e+06	1.09538e+06	2.00472e+06	1.65894e+06	405273	0.244297	1.10034e+06	899556	2.10219e+06	756674	891733	1.06266e+06	1.13553e+06	489824	0.431363	681809	1.42021e+06	443621	614240	669445	597032	737727	344999	0.467651	0.0930736	0.288753	0.68449	-1.46094	0.0411255	0.660196	0.649678	-1.53922	0.00865801	0.0535135	0.444698
P62861	2	2	19.6449	0.00232721	0.0119194	2.2812	0.945638	Group 1	Group 3	6647.87	40S ribosomal protein S30 OS=Homo sapiens OX=9606 GN=FAU PE=1 SV=1	32947	54884.2	56896.5	24362.8	25197.5	52045.4	41055.6	15223.8	0.37081	16304.7	18854.7	40721.5	24635.3	23925.8	31667.6	26018.3	8944.97	0.343796	22232.1	19808.2	17139.5	17769	15218.7	15816.5	17997.4	2625.92	0.145906	0.0649351	0.240442	0.633733	-1.57795	0.0649351	0.67332	0.69172	-1.44567	0.0021645	0.0279763	0.438366
P56470	6	3	36.4278	0.00236924	0.0119819	3.89394	0.944741	Group 3	Group 1	36055.3	Galectin-4 OS=Homo sapiens OX=9606 GN=LGALS4 PE=1 SV=1	3760.72	482.879	139.241	459.48	287.099	1473.22	1100.44	1385.18	1.25876	3434.59	2355.47	7275.44	2193.17	2075.65	3702.85	3506.2	1967.01	0.56101	3175.27	1215.9	5417.1	5531.18	5986.36	4384.46	4285.05	1810.53	0.422522	0.0411255	0.195135	3.18618	3.18618	0.484848	0.894933	1.22214	1.22214	0.0151515	0.0739003	3.89394
P11142	47	24	545.376	0.00242276	0.0121642	1.41887	0.943605	Group 1	Group 3	71126.3	Heat shock cognate 71 kDa protein OS=Homo sapiens OX=9606 GN=HSPA8 PE=1 SV=1	571649	588242	787937	462428	545429	626164	596975	108440	0.181649	478994	358346	457824	414864	395271	496371	433612	53048.9	0.122342	426503	462756	452029	341743	496948	344454	420739	64257.8	0.152726	0.00865801	0.0805778	0.726348	-1.37675	0.818182	0.921911	0.970312	-1.0306	0.00865801	0.0535135	0.704785
Q96C86	4	3	23.402	0.00243216	0.0121642	1.69733	0.943406	Group 1	Group 2	38779.9	m7GpppX diphosphatase OS=Homo sapiens OX=9606 GN=DCPS PE=1 SV=2	19258.5	23165.9	21777.6	18483.9	11472.2	22199.1	19392.9	4275.01	0.220442	11878.5	12396.9	7485.66	10871.9	12525.3	13394.8	11425.5	2100.73	0.183863	16422.8	11701.9	10608.2	10298.1	7948.64	13106.7	11681.1	2881.38	0.246671	0.025974	0.153069	0.589159	-1.69733	0.818182	0.921911	1.02237	1.02237	0.0151515	0.0739003	0.602338
P13645	32	21	305.488	0.00252132	0.0123526	1.95237	0.941533	Group 1	Group 3	59055.3	Keratin_ type I cytoskeletal 10 OS=Homo sapiens OX=9606 GN=KRT10 PE=1 SV=6	110263	166531	201707	148730	296450	113879	172927	69463.8	0.401695	114614	103958	86376.9	129363	84806.9	99209.8	103055	17043.9	0.165387	83804.5	82682.5	86923.8	69203.1	79420.7	129401	88572.7	20909.7	0.236074	0.025974	0.153069	0.595945	-1.67801	0.132035	0.765901	0.859471	-1.16351	0.00865801	0.0535135	0.512197
P51608	4	3	23.9091	0.00254048	0.0123526	1.58176	0.941133	Group 1	Group 3	52611.8	Methyl-CpG-binding protein 2 OS=Homo sapiens OX=9606 GN=MECP2 PE=1 SV=1	44912.9	60049.2	75354.1	45264.5	71159.5	54460.3	58533.4	12828.3	0.219161	36292.3	55588.1	47294.5	52854.8	41809.8	44015.9	46309.2	7152	0.15444	41858.8	35093.6	36424.3	27993.5	35941.7	44719.6	37005.3	5820.7	0.157294	0.0930736	0.288753	0.791159	-1.26397	0.0649351	0.67332	0.79909	-1.25142	0.0021645	0.0279763	0.632208
P10589	2	1	9.8964	0.00254829	0.0123526	Infinity	0.940971	Group 3	Group 1	47125.2	COUP transcription factor 1 OS=Homo sapiens OX=9606 GN=NR2F1 PE=1 SV=1	0	0	0	0	0	0	0	0	#DIV/0!	220.722	21.1469	0	1.23206	0	0	40.5168	88.676	2.18862	4.58401	135.547	408.141	28.8666	55.412	7.80219	106.725	155.303	1.45517	0.181818	0.419144	#DIV/0!	#DIV/0!	0.0909091	0.67332	2.6341	2.6341	0.00277843	0.0351627	0
Q06210	2	2	11.6547	0.00255298	0.0123526	1.76552	0.940873	Group 1	Group 3	79605	Glutamine--fructose-6-phosphate aminotransferase [isomerizing] 1 OS=Homo sapiens OX=9606 GN=GFPT1 PE=1 SV=3	85485.5	102501	189224	119771	102842	97721.6	116258	37406.5	0.321755	75368.3	84748.8	80006.2	79988.6	58200.6	92582.4	78482.5	11521.4	0.146802	44535.7	76466.5	72179.2	62621.4	84199.2	55091	65848.8	14628.3	0.22215	0.004329	0.0589098	0.675074	-1.48132	0.132035	0.765901	0.839026	-1.19186	0.0021645	0.0279763	0.566405
P48444	15	9	101.052	0.00255993	0.0123526	2.41535	0.940729	Group 1	Group 2	57666.7	Coatomer subunit delta OS=Homo sapiens OX=9606 GN=ARCN1 PE=1 SV=1	72962.7	135473	116396	66569.9	32148	101431	87496.6	37533	0.428966	29339.9	28134.3	47752	24569.6	37328.8	50226.5	36225.2	10759.6	0.29702	27439.5	52522.4	42217	41863.1	31179.9	29297.6	37419.9	9750.46	0.260569	0.0151515	0.117745	0.414018	-2.41535	0.818182	0.921911	1.03298	1.03298	0.0151515	0.0739003	0.427673
P15559	8	6	65.0886	0.00257723	0.0123526	2.96469	0.940369	Group 3	Group 1	30924.7	NAD(P)H dehydrogenase [quinone] 1 OS=Homo sapiens OX=9606 GN=NQO1 PE=1 SV=1	54849.2	49268	22386.7	36862.1	34258	26469.9	37349	12651.8	0.338745	128841	134133	69757.3	57233.7	46264.2	74693.6	85153.7	37271.6	0.437698	110909	45305.1	167171	63556	163563	113865	110728	49985.1	0.451422	0.00865801	0.0805778	2.27995	2.27995	0.588745	0.90515	1.30033	1.30033	0.00865801	0.0535135	2.96469
A0A0J9YVY3	2	1	14.1587	0.00258562	0.0123526	12.343	0.940195	Group 2	Group 1	13019.7	Immunoglobulin heavy variable 7-4-1 OS=Homo sapiens OX=9606 GN=IGHV7-4-1 PE=3 SV=1	377.565	221.222	59.4974	27.6625	0	259.093	157.507	151.049	0.958999	1314.76	1255.82	2620.91	2226.47	1855	2391.67	1944.11	568.481	0.292413	1510.85	1663.89	116.123	1361.07	1803.11	1766.9	1370.32	636.178	0.464253	0.0021645	0.0426468	12.343	12.343	0.24026	0.83426	0.704861	-1.41872	0.0151515	0.0739003	8.7001
P01042	8	2	48.5174	0.00259264	0.0123526	4.38075	0.94005	Group 1	Group 2	73041	Kininogen-1 OS=Homo sapiens OX=9606 GN=KNG1 PE=1 SV=2	44367.4	27772.7	8969.35	54819.1	36127.1	70655.2	40451.8	21469.1	0.530732	7356.53	16642.8	6412.75	12141.8	6659.32	6190.7	9233.99	4259.59	0.461295	11754	6709.84	8098.35	10806.8	29041	19810.3	14370	8513.35	0.592437	0.00865801	0.0805778	0.228271	-4.38075	0.179654	0.829849	1.55621	1.55621	0.0411255	0.138339	0.355239
Q8WXF1	15	12	108.422	0.0026178	0.0124072	2.12523	0.939529	Group 1	Group 3	58857.8	Paraspeckle component 1 OS=Homo sapiens OX=9606 GN=PSPC1 PE=1 SV=1	146225	161427	77879.2	232287	112798	198495	154852	56057	0.362004	94675.9	111539	88328.7	87742.6	75511.9	69201.6	87833.2	14886.1	0.169481	59509	54586.5	69432.7	59821.8	130861	62970.9	72863.6	28829.9	0.395669	0.025974	0.153069	0.567208	-1.76302	0.0930736	0.67332	0.829568	-1.20545	0.00865801	0.0535135	0.470538
P99999	7	6	61.6452	0.00264172	0.0124554	2.05787	0.939036	Group 1	Group 2	11862.8	Cytochrome c OS=Homo sapiens OX=9606 GN=CYCS PE=1 SV=2	213105	192389	374790	317317	452963	251449	300336	100776	0.335544	190273	212613	132689	134678	97032	108382	145945	45860.2	0.31423	190747	115285	117590	138506	238432	182873	163905	48556.6	0.296248	0.004329	0.0589098	0.485939	-2.05787	0.484848	0.894933	1.12307	1.12307	0.00865801	0.0535135	0.545741
P11047	35	21	246.454	0.00266609	0.0125051	1.55737	0.938535	Group 1	Group 3	183306	Laminin subunit gamma-1 OS=Homo sapiens OX=9606 GN=LAMC1 PE=1 SV=3	205543	169792	200073	246685	228267	136093	197742	39938.4	0.201972	169148	152832	130066	169518	163144	124200	151485	19890.5	0.131304	109942	129582	94136.9	134174	147206	146791	126972	21114.2	0.16629	0.025974	0.153069	0.766071	-1.30536	0.0930736	0.67332	0.838184	-1.19306	0.00865801	0.0535135	0.642109
Q15691	9	7	55.52	0.0026964	0.0125436	1.58481	0.937913	Group 1	Group 2	30170.2	Microtubule-associated protein RP/EB family member 1 OS=Homo sapiens OX=9606 GN=MAPRE1 PE=1 SV=3	208855	193830	213847	141601	134414	170552	177183	33952.1	0.191621	92401.7	124899	161442	113257	91354.7	87449.8	111801	28373.3	0.253785	143820	95050.7	146377	107828	109035	118616	120121	20764.5	0.172863	0.00865801	0.0805778	0.63099	-1.58481	0.484848	0.894933	1.07442	1.07442	0.025974	0.103425	0.677949
Q03252	27	14	180.912	0.00271733	0.0125436	1.74226	0.937486	Group 1	Group 3	70062.6	Lamin-B2 OS=Homo sapiens OX=9606 GN=LMNB2 PE=1 SV=4	232629	277649	348556	202950	171502	289079	253727	64185.7	0.252971	144137	172475	192864	158111	142174	141227	158498	20724.7	0.130757	177595	173940	144237	140278	77335.9	160401	145631	36704.5	0.252037	0.00865801	0.0805778	0.624678	-1.60082	0.937229	0.937	0.918821	-1.08835	0.00865801	0.0535135	0.573968
Q99733	7	3	44.741	0.00272946	0.0125436	1.36167	0.937238	Group 1	Group 3	42994.6	Nucleosome assembly protein 1-like 4 OS=Homo sapiens OX=9606 GN=NAP1L4 PE=1 SV=1	68471.7	74146.8	57538.1	58158.2	43788.8	64001.3	61017.5	10525.8	0.172504	60626.7	61420	53172.6	61350.5	53436.5	60341.5	58391.3	3962.72	0.0678648	53280.9	42783.1	36292.8	42576.5	47122.2	46810	44810.9	5705.11	0.127315	0.588745	0.77654	0.95696	-1.04498	0.004329	0.412974	0.767425	-1.30306	0.0151515	0.0739003	0.734395
P02100	4	1	44.1814	0.00272971	0.0125436	2.6966	0.937233	Group 1	Group 3	16259.9	Hemoglobin subunit epsilon OS=Homo sapiens OX=9606 GN=HBE1 PE=1 SV=2	243498	164626	136912	109766	65584.4	82004.8	133732	64664	0.483535	45631.6	54999.5	76164.5	49832.2	64541.6	59850.4	58503.3	10984.9	0.187765	58544	57489.6	50624.5	16182.2	64796.3	49919.5	49592.7	17268.9	0.348214	0.004329	0.0589098	0.437467	-2.28588	0.699134	0.914815	0.847691	-1.17968	0.0021645	0.0279763	0.370837
Q86YS6	7	2	70.5095	0.00289797	0.0132495	2.27593	0.933838	Group 1	Group 3	23567.5	Ras-related protein Rab-43 OS=Homo sapiens OX=9606 GN=RAB43 PE=1 SV=1	14505.6	19981	21171.9	19165.6	6565.88	9534.5	15154.1	6022.67	0.397429	9129.86	8923.81	7796.09	6778.35	5568.31	6711.61	7484.67	1388.79	0.185551	4469.06	6907.46	4714.52	9910.48	7525.2	6423.75	6658.41	2000.82	0.300495	0.0411255	0.195135	0.493905	-2.02468	0.484848	0.894933	0.889607	-1.12409	0.025974	0.103425	0.439381
P36957	16	11	123.717	0.0029517	0.0133602	2.19612	0.932767	Group 1	Group 3	49097.6	Dihydrolipoyllysine-residue succinyltransferase component of 2-oxoglutarate dehydrogenase complex_ mitochondrial OS=Homo sapiens OX=9606 GN=DLST PE=1 SV=4	462403	546697	336044	718046	661616	533455	543044	137217	0.252681	312464	487899	262705	271577	213365	196877	290814	105161	0.361607	258898	156483	122229	203952	483953	258126	247274	128083	0.51798	0.00865801	0.0805778	0.535527	-1.86732	0.24026	0.83426	0.85028	-1.17608	0.00865801	0.0535135	0.455348
O75197	7	3	45.0555	0.00299669	0.0134295	2.43554	0.931876	Group 1	Group 2	182395	Low-density lipoprotein receptor-related protein 5 OS=Homo sapiens OX=9606 GN=LRP5 PE=1 SV=2	34160.8	21832.5	25303.6	17976	18459.8	17935.3	22611.3	6353.44	0.280985	8186.36	12458.9	15235.4	7232.26	6812.18	5778.24	9283.89	3723.27	0.401047	21169.3	10820.2	13693.1	5051.01	14032.7	15808.7	13429.2	5348	0.398238	0.0021645	0.0426468	0.410586	-2.43554	0.24026	0.83426	1.4465	1.4465	0.0151515	0.0739003	0.593914
P38117	8	8	52.3245	0.00301451	0.0134429	1.74427	0.931524	Group 2	Group 3	28071.8	Electron transfer flavoprotein subunit beta OS=Homo sapiens OX=9606 GN=ETFB PE=1 SV=3	27291.7	42986.4	26075.3	33473	29485.6	34553.1	32310.9	6203.25	0.191987	18581.7	41811.1	22437.9	46636.2	28539.2	39460	32911	11354.4	0.345002	19379.7	21836.1	20131.9	18701.4	17190.5	15968.9	18868.1	2093.58	0.110959	0.937229	0.941069	1.01857	1.01857	0.025974	0.660196	0.573306	-1.74427	0.0021645	0.0279763	0.583955
P16615	19	12	139.941	0.00304352	0.0135057	1.52779	0.930953	Group 1	Group 3	116411	Sarcoplasmic/endoplasmic reticulum calcium ATPase 2 OS=Homo sapiens OX=9606 GN=ATP2A2 PE=1 SV=1	96510.1	105898	143040	75258.8	98237.3	100274	103203	22150.3	0.214628	56530.7	73153.3	97570.1	72904.8	74907.7	66612.6	73613.2	13543.6	0.183983	67795.8	65718.5	86673.1	71991.2	56874.9	56250.6	67550.7	11229.1	0.166232	0.00865801	0.0805778	0.713284	-1.40197	0.309524	0.856993	0.917644	-1.08975	0.004329	0.0364065	0.654541
Q9ULW8	12	7	94.2987	0.00306802	0.013548	1.57198	0.930472	Group 1	Group 3	76112.1	Protein-arginine deiminase type-3 OS=Homo sapiens OX=9606 GN=PADI3 PE=1 SV=2	112832	77670.8	83499.5	113003	85323.7	97408.1	94956.1	15323.5	0.161375	56281.9	73027.3	61332	74796.2	89259.8	52233.5	67821.8	13810.2	0.203625	60196.6	76990.7	56803.1	55482.2	40309.7	72649.6	60405.3	13161.2	0.217881	0.0151515	0.117745	0.714243	-1.40008	0.484848	0.894933	0.890648	-1.12278	0.0021645	0.0279763	0.63614
P63096	10	2	82.4139	0.00310738	0.0136552	4.51108	0.929703	Group 3	Group 1	40931.4	Guanine nucleotide-binding protein G(i) subunit alpha-1 OS=Homo sapiens OX=9606 GN=GNAI1 PE=1 SV=2	1086.04	1181	177.556	759.628	1398.14	1212.84	969.201	441.017	0.455032	1086.06	3883.57	6405.87	2487.63	4724.53	4709.61	3882.88	1872.23	0.482176	6909.05	1568	7849.31	5410.48	2288.66	2207.36	4372.14	2701.67	0.617929	0.0151515	0.117745	4.00627	4.00627	0.818182	0.921911	1.12601	1.12601	0.0021645	0.0279763	4.51108
P09917	4	2	23.903	0.00313327	0.0137024	2.4706	0.929198	Group 3	Group 2	78724.7	Polyunsaturated fatty acid 5-lipoxygenase OS=Homo sapiens OX=9606 GN=ALOX5 PE=1 SV=2	6288.62	4641.37	9803	6780.43	5494.97	9340.68	7058.18	2083.16	0.295141	2530.36	3000.96	2690.52	3900.48	4000.32	3051.62	3195.71	616.553	0.192932	7073.1	4716.73	7675.59	18011.1	3711.11	6184.31	7895.33	5168.99	0.65469	0.0021645	0.0426468	0.452767	-2.20864	0.00865801	0.48945	2.4706	2.4706	0.937229	0.938739	1.11861
O60701	19	9	173.124	0.00329	0.0143187	1.92154	0.926175	Group 1	Group 3	55708.5	UDP-glucose 6-dehydrogenase OS=Homo sapiens OX=9606 GN=UGDH PE=1 SV=1	527528	567913	657340	313682	317272	454744	473080	138513	0.292791	194544	213982	437573	198179	249546	332076	270984	96267	0.35525	278901	331933	269259	173246	213969	209883	246198	57673.6	0.234257	0.025974	0.153069	0.572807	-1.74579	0.818182	0.921911	0.908536	-1.10067	0.00865801	0.0535135	0.520416
O15347	3	1	19.1413	0.00340346	0.014691	3.9242	0.924018	Group 2	Group 1	23151.1	High mobility group protein B3 OS=Homo sapiens OX=9606 GN=HMGB3 PE=1 SV=4	60.6064	24.3869	940.464	78.0641	1091.55	100.319	382.565	493.608	1.29026	1818.86	1702.9	590.066	3056.07	803.258	1036.41	1501.26	904.713	0.602635	1159.9	2088.77	813.425	2158.07	530.927	955.404	1284.42	681.702	0.530748	0.0411255	0.195135	3.9242	3.9242	0.937229	0.937	0.855558	-1.16883	0.0411255	0.138339	3.35738
P14780	4	2	23.7985	0.00344041	0.014691	6.90126	0.923322	Group 2	Group 1	79541.8	Matrix metalloproteinase-9 OS=Homo sapiens OX=9606 GN=MMP9 PE=1 SV=3	153.191	228.002	91.8842	369.982	1498.88	1844.22	697.693	767.843	1.10055	6949.3	2710.87	1869.58	1830.61	9284.11	6245.31	4814.96	3117.16	0.64739	5596.37	2610.16	335.214	1239.48	1653.77	1089.66	2087.44	1873.97	0.897736	0.004329	0.0589098	6.90126	6.90126	0.0411255	0.660196	0.433532	-2.30663	0.132035	0.295994	2.99192
P49207	3	3	26.1597	0.00344673	0.014691	1.5481	0.923203	Group 1	Group 3	13521.1	60S ribosomal protein L34 OS=Homo sapiens OX=9606 GN=RPL34 PE=1 SV=3	40584	41256.3	43180	48746.1	53100.6	34472.8	43556.6	6554.46	0.150481	39396.9	38808.5	42295.2	39966.3	31245.4	32941.7	37442.3	4342	0.115965	31651.6	35514.7	24392.7	16615.1	27028.2	33611.2	28135.6	6996.48	0.24867	0.0649351	0.240442	0.859624	-1.1633	0.0411255	0.660196	0.751438	-1.33078	0.004329	0.0364065	0.645954
Q9HAW8	12	4	112.966	0.00345469	0.014691	3.07832	0.923053	Group 3	Group 1	60608.1	UDP-glucuronosyltransferase 1A10 OS=Homo sapiens OX=9606 GN=UGT1A10 PE=1 SV=1	31186.9	42707.9	13439.5	27481.6	71725.7	11915.7	33076.2	22157.5	0.669894	28391.6	65589.9	19408.9	25202.2	48202.7	13062.5	33309.6	19783.4	0.593924	139725	71363.7	76298.9	96833.5	51218	175475	101819	46959.9	0.46121	0.937229	0.941069	1.00706	1.00706	0.004329	0.412974	3.05675	3.05675	0.00865801	0.0535135	3.07832
P35527	27	21	250.702	0.00347292	0.014691	2.1411	0.922711	Group 1	Group 3	62292.5	Keratin_ type I cytoskeletal 9 OS=Homo sapiens OX=9606 GN=KRT9 PE=1 SV=3	385080	564679	632317	260786	494175	300358	439566	148390	0.337584	213188	220538	223010	228171	243820	230769	226583	10448.9	0.0461152	234533	208894	259804	172172	74370.4	282021	205299	74785.3	0.364275	0.0021645	0.0426468	0.51547	-1.93998	0.937229	0.937	0.906066	-1.10367	0.004329	0.0364065	0.46705
Q3ZCM7	20	4	211.611	0.00357288	0.0149098	2.21406	0.920847	Group 1	Group 3	50289.4	Tubulin beta-8 chain OS=Homo sapiens OX=9606 GN=TUBB8 PE=1 SV=2	101473	91635.6	68946.8	208710	135824	105484	118679	49141.2	0.414069	55263.5	118177	41960.1	59915	41395.7	34027.5	58456.4	30785.6	0.526643	53493.2	36553.5	44902.9	51155.8	76315.3	59192.9	53602.3	13560.8	0.252989	0.025974	0.153069	0.492559	-2.03021	0.937229	0.937	0.916962	-1.09056	0.004329	0.0364065	0.451658
P35998	10	7	66.2025	0.00360798	0.0149823	1.82452	0.920197	Group 2	Group 1	49033.1	26S proteasome regulatory subunit 7 OS=Homo sapiens OX=9606 GN=PSMC2 PE=1 SV=3	11589.2	9894.17	13134	27344.6	11745.3	10234.6	13990.3	6644.69	0.474949	19158.7	24091.8	23453.1	37547.2	28297.6	20605.3	25525.6	6682.83	0.261809	20288.7	23421.7	14659	18225.5	17890.2	19520.4	19000.9	2903.76	0.152822	0.025974	0.153069	1.82452	1.82452	0.025974	0.660196	0.744387	-1.34339	0.0649351	0.182419	1.35815
Q8TE77	6	5	49.3828	0.00380863	0.0157054	1.48025	0.916526	Group 1	Group 3	73337.8	Protein phosphatase Slingshot homolog 3 OS=Homo sapiens OX=9606 GN=SSH3 PE=1 SV=2	70736.6	76975.8	68880.1	58633.1	62353	64466.6	67007.5	6557.92	0.0978684	48224	56356.7	83072.4	53409.2	48983.7	43363.6	55568.3	14198.6	0.255517	56505	45933	50274.9	42655.9	40110.4	36126.3	45267.6	7331.78	0.161965	0.0649351	0.240442	0.829284	-1.20586	0.179654	0.829849	0.81463	-1.22755	0.0021645	0.0279763	0.67556
P30049	4	3	22.5492	0.00381681	0.0157054	1.92583	0.916378	Group 3	Group 1	17490	ATP synthase subunit delta_ mitochondrial OS=Homo sapiens OX=9606 GN=ATP5F1D PE=1 SV=2	11185.4	10220.4	9591.9	11562.7	7503.02	5870.52	9322.32	2217.85	0.237908	8931.14	13800.4	15755.5	10335.4	9152.22	18509.7	12747.4	3915.83	0.307187	19047	14489.6	28530.6	15416.5	14272	15963.5	17953.2	5459.29	0.304084	0.24026	0.476176	1.36741	1.36741	0.0930736	0.67332	1.40838	1.40838	0.0021645	0.0279763	1.92583
Q03169	4	2	33.564	0.00389363	0.015949	5.43233	0.914994	Group 2	Group 1	73060.6	Tumor necrosis factor alpha-induced protein 2 OS=Homo sapiens OX=9606 GN=TNFAIP2 PE=1 SV=2	1479.31	1483.35	599.097	79.5441	91.9863	3898.37	1271.94	1431.97	1.12581	5362.41	3137.21	5684.6	2888.49	10641.4	13743.6	6909.62	4357.17	0.630595	4669.96	1909.62	3409.88	2681.77	3659.71	1861.76	3032.12	1092.85	0.360423	0.00865801	0.0805778	5.43233	5.43233	0.0649351	0.67332	0.438826	-2.27881	0.0411255	0.138339	2.38385
P11586	9	8	58.6015	0.00398146	0.0162353	1.4487	0.913424	Group 1	Group 3	102244	C-1-tetrahydrofolate synthase_ cytoplasmic OS=Homo sapiens OX=9606 GN=MTHFD1 PE=1 SV=3	57211.2	65543.5	93096.1	47145.3	62797.1	61263.9	64509.5	15404.6	0.238796	41937.9	44504.6	42834	55961	44980.3	43728.9	45657.8	5166.77	0.113163	47807.5	39068.8	56562.9	47887.7	37453.4	38395.7	44529.3	7541.08	0.169351	0.004329	0.0589098	0.707769	-1.41289	0.818182	0.921911	0.975284	-1.02534	0.0151515	0.0739003	0.690275
P58512	2	1	11.4	0.00413831	0.0167992	3.18002	0.910654	Group 3	Group 1	21935	Uncharacterized protein encoded by LINC01547 OS=Homo sapiens OX=9606 GN=LINC01547 PE=2 SV=1	2402.29	3272.5	3158.51	4135.61	9997.64	2787.76	4292.38	2854.35	0.664981	9517.48	5820.33	8328.24	4356.54	10610.4	11187.1	8303.35	2714.99	0.326975	12387.9	15233.3	3603.09	19245.8	13955.2	17473.8	13649.9	5496.69	0.402692	0.025974	0.153069	1.93444	1.93444	0.0649351	0.67332	1.6439	1.6439	0.00865801	0.0535135	3.18002
O00429	24	17	153.61	0.00423297	0.0171067	1.91687	0.909004	Group 1	Group 3	82390.5	Dynamin-1-like protein OS=Homo sapiens OX=9606 GN=DNM1L PE=1 SV=2	449549	392387	401001	319177	201291	289094	342083	90228.4	0.263762	177930	239758	437321	168212	208944	219851	242003	99285.8	0.410267	229992	166054	168508	177409	171743	157051	178460	26126.9	0.146403	0.132035	0.348626	0.707438	-1.41355	0.0930736	0.67332	0.737428	-1.35607	0.004329	0.0364065	0.521685
P35900	31	16	364.981	0.00430624	0.0173255	1.81187	0.907736	Group 1	Group 3	48543.7	Keratin_ type I cytoskeletal 20 OS=Homo sapiens OX=9606 GN=KRT20 PE=1 SV=1	259717	392934	357787	243097	205316	302140	293499	71488.2	0.243572	216975	288658	439551	184413	213404	369373	285396	100885	0.35349	197551	175151	198457	133198	102357	165205	161986	37850	0.233662	0.818182	0.920321	0.972392	-1.02839	0.00865801	0.48945	0.567585	-1.76185	0.0021645	0.0279763	0.551915
P20810	13	11	93.3558	0.00457645	0.0182029	3.51748	0.903136	Group 1	Group 3	76972.1	Calpastatin OS=Homo sapiens OX=9606 GN=CAST PE=1 SV=4	45935.7	14465.7	55604.3	47956.3	18223.6	55556.2	39623.6	18489.9	0.466639	26941.8	13786.7	30792.3	11486	12164.9	19206.2	19063	8154.85	0.427784	3597.63	19738.3	6594.65	9138.3	13517.6	15002.2	11264.8	5932.3	0.526623	0.0649351	0.240442	0.481102	-2.07856	0.179654	0.829849	0.590924	-1.69226	0.0151515	0.0739003	0.284295
A0A0B4J1V1	3	1	21.1375	0.00460355	0.0182029	2.85238	0.902682	Group 1	Group 3	13010.7	Immunoglobulin heavy variable 3-21 OS=Homo sapiens OX=9606 GN=IGHV3-21 PE=1 SV=1	4379.93	8406.42	11391.8	7437.91	7367.14	8688.23	7945.24	2278	0.286713	4471.44	3284.49	3777.68	6362.79	3790.8	2549.96	4039.53	1304.1	0.322835	1945.13	2218.3	508.126	2045.9	4212.55	5782.89	2785.48	1885.85	0.677029	0.00865801	0.0805778	0.508421	-1.96687	0.179654	0.829849	0.689556	-1.45021	0.004329	0.0364065	0.350585
Q7Z3E2	6	4	42.0836	0.00460474	0.0182029	3.17482	0.902662	Group 1	Group 3	104371	Coiled-coil domain-containing protein 186 OS=Homo sapiens OX=9606 GN=CCDC186 PE=1 SV=2	31247.7	23785.9	80095.7	51938.4	84791.1	120836	65449.2	36727.3	0.561157	44702.6	21829.6	7882	22249.5	18752.2	12313.2	21288.2	12776.2	0.600156	21829.6	16601.7	9933.32	19274.5	36005.7	20045.6	20615	8610.16	0.417664	0.00865801	0.0805778	0.325263	-3.07444	0.937229	0.937	0.96838	-1.03265	0.00865801	0.0535135	0.314978
P08779	42	13	432.739	0.00481927	0.0188556	1.75259	0.8991	Group 1	Group 3	51610.1	Keratin_ type I cytoskeletal 16 OS=Homo sapiens OX=9606 GN=KRT16 PE=1 SV=4	265634	266528	255730	180700	276079	228308	245497	35726.5	0.145527	121912	129677	154057	138215	251645	147673	157197	47715.4	0.30354	247638	120907	75385.3	124759	138927	132843	140077	57289	0.408983	0.00865801	0.0805778	0.640321	-1.56172	0.309524	0.856993	0.891093	-1.12222	0.00865801	0.0535135	0.570585
P07686	4	2	32.4792	0.00482553	0.0188556	5.07059	0.898997	Group 1	Group 3	63567.6	Beta-hexosaminidase subunit beta OS=Homo sapiens OX=9606 GN=HEXB PE=1 SV=3	20367.3	49995	94322.4	18118.7	9426.16	23077.9	35884.6	31731.9	0.884276	4019.07	9685.18	9122.77	26437.3	6982.45	11827.6	11345.7	7853.74	0.692219	5424.34	8272.82	13494.9	5662.48	6073.78	3533.71	7077	3490.36	0.493197	0.0649351	0.240442	0.316173	-3.16283	0.24026	0.83426	0.623759	-1.60318	0.004329	0.0364065	0.197216
P04264	33	18	342.824	0.00484033	0.0188556	1.87564	0.898754	Group 1	Group 2	66209.9	Keratin_ type II cytoskeletal 1 OS=Homo sapiens OX=9606 GN=KRT1 PE=1 SV=6	381389	697203	617232	298314	597904	234497	471090	191018	0.405482	259012	294355	264216	241584	228274	219530	251162	27253.8	0.108511	215232	198836	304972	254737	249739	297849	253561	42625.3	0.168107	0.025974	0.153069	0.53315	-1.87564	0.937229	0.937	1.00955	1.00955	0.0411255	0.138339	0.538243
Q96CP2	6	4	41.1943	0.00485316	0.0188556	2.87958	0.898544	Group 1	Group 3	14677.6	FLYWCH family member 2 OS=Homo sapiens OX=9606 GN=FLYWCH2 PE=1 SV=1	89483.3	59414.7	37012.5	60309.8	73164.4	21556.4	56823.5	24449.1	0.430264	32093.8	28506.5	43184.2	38502.7	23533.9	26632.4	32075.6	7483.8	0.233318	28179.2	33375.3	7270.4	9746.67	13203.5	26624.6	19733.3	10978.4	0.556338	0.132035	0.348626	0.564477	-1.77155	0.0930736	0.67332	0.615212	-1.62546	0.0151515	0.0739003	0.347273
P12081	12	6	72.3827	0.0049226	0.0190436	1.89581	0.897409	Group 1	Group 3	57980.9	Histidine--tRNA ligase_ cytoplasmic OS=Homo sapiens OX=9606 GN=HARS1 PE=1 SV=2	39088	28719	40884.7	24474.2	64074.8	39265.4	39417.7	13769.7	0.349329	29724.9	21869.5	35152.5	21284.3	30037.1	30545.1	28102.2	5429.24	0.193196	23563	30704.5	21723.4	14288.1	16277.5	18195.4	20792	5936.8	0.285533	0.132035	0.348626	0.712935	-1.40265	0.132035	0.765901	0.739869	-1.35159	0.00865801	0.0535135	0.527478
P08134	10	2	92.9613	0.00497121	0.0191498	5.93298	0.896619	Group 3	Group 1	22348.6	Rho-related GTP-binding protein RhoC OS=Homo sapiens OX=9606 GN=RHOC PE=1 SV=1	4253.91	2081.6	32.6444	857.04	420.833	2071.06	1619.51	1542.32	0.952337	3850.77	1984.05	3411.64	1317.11	6011.84	4656.53	3538.66	1722.32	0.486715	4886.03	9460.63	16096.7	11448.9	8102.48	7656.5	9608.54	3844.12	0.400073	0.132035	0.348626	2.18501	2.18501	0.004329	0.412974	2.71531	2.71531	0.0021645	0.0279763	5.93298
P08727	53	22	744.873	0.00499749	0.019164	2.43787	0.896193	Group 1	Group 3	44106.1	Keratin_ type I cytoskeletal 19 OS=Homo sapiens OX=9606 GN=KRT19 PE=1 SV=4	2.17096e+06	1.97748e+06	2.04114e+06	1.12127e+06	1.19632e+06	1.21723e+06	1.62073e+06	489727	0.302164	557469	389149	1.75008e+06	499039	827950	1.01972e+06	840569	502004	0.59722	966803	936469	379936	441185	756315	508180	664815	256541	0.385883	0.0151515	0.117745	0.518635	-1.92814	0.588745	0.90515	0.790911	-1.26437	0.0021645	0.0279763	0.410194
Q9UM07	2	1	13.0193	0.00501724	0.019164	15.6184	0.895874	Group 3	Group 1	75162.9	Protein-arginine deiminase type-4 OS=Homo sapiens OX=9606 GN=PADI4 PE=1 SV=2	282.747	278.645	13.5816	109.298	0	68.4293	125.45	126.472	1.00814	278.385	627.337	517.41	588.377	908.51	413.148	555.528	214.18	0.385543	6483.42	231.156	1183.06	1871.59	1441.02	545.716	1959.33	2294.83	1.17123	0.00865801	0.0805778	4.42827	4.42827	0.179654	0.829849	3.52696	3.52696	0.00865801	0.0535135	15.6184
Q9C075	7	4	52.3886	0.00507624	0.0193079	1.57448	0.894923	Group 1	Group 3	48302.3	Keratin_ type I cytoskeletal 23 OS=Homo sapiens OX=9606 GN=KRT23 PE=1 SV=2	10483.8	12953.3	14204.6	9031.78	17167.6	12513.4	12725.8	2852.57	0.224158	6764.33	9724.56	9430.79	10605	9953.67	8394.8	9145.53	1373.57	0.150191	7711.82	7993.59	11617.1	8127.19	7250.62	5794.84	8082.52	1926.96	0.238411	0.0411255	0.195135	0.718663	-1.39147	0.24026	0.83426	0.883768	-1.13152	0.00865801	0.0535135	0.635131
P35221	43	24	349.316	0.00511015	0.0193556	1.43881	0.894379	Group 1	Group 3	100756	Catenin alpha-1 OS=Homo sapiens OX=9606 GN=CTNNA1 PE=1 SV=1	282455	300784	356124	401350	420675	337879	349878	54407.1	0.155503	345316	265821	303640	315947	234562	231045	282722	46335.9	0.163892	223589	285356	182473	247452	281346	238814	243172	38319.6	0.157583	0.0930736	0.288753	0.808059	-1.23753	0.24026	0.83426	0.860109	-1.16264	0.004329	0.0364065	0.695019
P15428	10	9	87.8762	0.00522225	0.0196978	1.83728	0.892592	Group 1	Group 2	29205.5	15-hydroxyprostaglandin dehydrogenase [NAD(+)] OS=Homo sapiens OX=9606 GN=HPGD PE=1 SV=1	187692	323173	277404	195888	471648	169112	270819	114879	0.424189	176270	181955	134553	139350	125275	127011	147402	25149.7	0.17062	185144	108755	143721	149301	192451	146617	154331	30584.7	0.198176	0.00865801	0.0805778	0.544283	-1.83728	0.393939	0.865099	1.04701	1.04701	0.0151515	0.0739003	0.569869
P43243	25	16	192.956	0.00530435	0.019798	1.4348	0.891294	Group 1	Group 3	95136.6	Matrin-3 OS=Homo sapiens OX=9606 GN=MATR3 PE=1 SV=2	162460	157525	182765	309470	169591	168932	191790	58274.9	0.303847	145874	122577	147634	154787	134712	125106	138448	13041.1	0.0941945	125350	143065	129171	125485	151097	127858	133671	10790.7	0.0807258	0.0021645	0.0426468	0.721873	-1.38528	0.818182	0.921911	0.965493	-1.03574	0.0021645	0.0279763	0.696963
P11177	7	5	43.5674	0.00534882	0.019798	1.61114	0.890594	Group 1	Group 3	39575.7	Pyruvate dehydrogenase E1 component subunit beta_ mitochondrial OS=Homo sapiens OX=9606 GN=PDHB PE=1 SV=3	88334.3	102722	132579	99173.1	104663	72889	100060	19810.7	0.197988	72960.4	66033.8	95498.5	57358.4	86201.9	50057.9	71351.8	17226.1	0.241425	50511.4	61465.3	45227.1	78430.9	76146.5	60849.5	62105.1	13303.8	0.214215	0.025974	0.153069	0.713089	-1.40235	0.484848	0.894933	0.870407	-1.14889	0.00865801	0.0535135	0.620678
P62191	3	3	25.7487	0.00536204	0.019798	1.71805	0.890387	Group 2	Group 1	49355.7	26S proteasome regulatory subunit 4 OS=Homo sapiens OX=9606 GN=PSMC1 PE=1 SV=1	3315.39	4223.89	5065.46	3804.26	3353.48	6192.95	4325.9	1120.9	0.259114	5608.27	5889.86	8504.15	8005.89	6364.8	10219.7	7432.12	1794.07	0.241394	10721.7	6401.97	5881.64	8605.7	4637.64	5865.93	7019.1	2231.7	0.317947	0.00865801	0.0805778	1.71805	1.71805	0.818182	0.921911	0.944428	-1.05884	0.025974	0.103425	1.62257
Q14651	15	4	123.063	0.00536768	0.019798	1.30431	0.890298	Group 1	Group 3	70652.8	Plastin-1 OS=Homo sapiens OX=9606 GN=PLS1 PE=1 SV=2	62271.8	54455.1	58365.5	60309.6	56759.7	58690.8	58475.4	2718.14	0.0464834	63868.1	59239.2	44577.7	62731	48965.3	64988.4	57395	8564.78	0.149225	39049.2	47802.6	46932.9	34517.2	55779.8	44913.8	44832.6	7388.31	0.164798	0.588745	0.77654	0.981523	-1.01882	0.0411255	0.660196	0.781124	-1.28021	0.004329	0.0364065	0.766691
P30536	3	1	38.8157	0.00537474	0.019798	4.05257	0.890187	Group 3	Group 1	18942	Translocator protein OS=Homo sapiens OX=9606 GN=TSPO PE=1 SV=3	7562.3	8668.15	508.758	10038.3	4844.88	23172	9132.39	7659.78	0.838748	19954.3	13582.2	49747.7	17371.5	27947.9	29839.7	26407.2	13013.1	0.492784	29847.4	54573.3	63032.9	27180.6	27671.2	19752.5	37009.6	17427.7	0.470896	0.0151515	0.117745	2.8916	2.8916	0.309524	0.856993	1.4015	1.4015	0.004329	0.0364065	4.05257
P21281	7	5	43.3561	0.00538003	0.019798	2.64746	0.890105	Group 1	Group 3	56843	V-type proton ATPase subunit B_ brain isoform OS=Homo sapiens OX=9606 GN=ATP6V1B2 PE=1 SV=3	288633	304779	431562	153785	122311	144825	240983	121321	0.503442	74367.3	104152	275480	70146.1	97448.8	106938	121422	77019.5	0.634312	89414.9	87738.3	90299.6	103239	96038.9	79414.1	91024.2	8038.14	0.0883077	0.0151515	0.117745	0.503863	-1.98467	0.484848	0.894933	0.74965	-1.33396	0.0021645	0.0279763	0.377721
Q8N5K1	4	2	23.0038	0.00547181	0.0200442	5.30583	0.888673	Group 1	Group 3	15506.3	CDGSH iron-sulfur domain-containing protein 2 OS=Homo sapiens OX=9606 GN=CISD2 PE=1 SV=1	3579.57	5088.8	3064.44	3598.4	808.408	5036.96	3529.43	1570.46	0.444962	121.416	1075.75	1241.75	565.788	1102.98	1656.57	960.711	539.826	0.561902	1039.21	647.405	133.216	607.976	1300.43	262.956	665.199	445.377	0.669539	0.025974	0.153069	0.2722	-3.67377	0.484848	0.894933	0.692403	-1.44425	0.00865801	0.0535135	0.188472
P61026	9	5	96.9249	0.00549123	0.0200442	1.76265	0.888372	Group 3	Group 1	22769.1	Ras-related protein Rab-10 OS=Homo sapiens OX=9606 GN=RAB10 PE=1 SV=1	15056.3	9900.72	4465.04	13910.9	9259.46	13737.9	11055.1	3983.68	0.360349	20723	16658.4	18542.1	13302.6	17510	20276.7	17835.5	2714.24	0.152182	24311.4	19501.5	23922	17764	17147.6	14270.3	19486.1	3964.84	0.20347	0.0151515	0.117745	1.61333	1.61333	0.588745	0.90515	1.09255	1.09255	0.004329	0.0364065	1.76265
Q96P09	3	2	26.393	0.00560068	0.0203616	3.064	0.886681	Group 1	Group 3	27659.6	Baculoviral IAP repeat-containing protein 8 OS=Homo sapiens OX=9606 GN=BIRC8 PE=1 SV=2	97392.1	95754.4	129964	42949.9	48745.4	71663.3	81078.3	33043	0.407545	20274.7	23917	59698.3	19271	51184.9	60563.2	39151.5	20045.4	0.511996	45497	30449	32219.6	7835.35	21952.5	20815.8	26461.5	12732.2	0.481159	0.0649351	0.240442	0.482886	-2.07088	0.484848	0.894933	0.675875	-1.47956	0.004329	0.0364065	0.32637
Q16352	22	13	163.698	0.00566517	0.0204319	1.49778	0.885693	Group 1	Group 3	55561.8	Alpha-internexin OS=Homo sapiens OX=9606 GN=INA PE=1 SV=2	224831	290714	251011	232426	187323	161166	224579	45920.3	0.204473	169274	148209	221084	163499	126325	131906	160050	34327.1	0.214478	126327	163390	192971	131070	135417	150473	149941	25129.3	0.167594	0.025974	0.153069	0.712666	-1.40318	0.699134	0.914815	0.936843	-1.06741	0.0151515	0.0739003	0.667656
P18077	3	3	18.495	0.00596461	0.0213277	1.81359	0.881169	Group 1	Group 3	12594.7	60S ribosomal protein L35a OS=Homo sapiens OX=9606 GN=RPL35A PE=1 SV=2	93188.3	113331	140936	65199.9	134942	93092.9	106782	28648.2	0.268288	61773.5	76929.5	89000.3	80861.4	79456.1	82832.8	78475.6	9140.65	0.116478	87213.4	66500.1	58066.7	29693.4	48013	63785	58878.6	19264.1	0.327183	0.0411255	0.195135	0.734917	-1.3607	0.0930736	0.67332	0.750279	-1.33284	0.00865801	0.0535135	0.551393
Q8TEX9	5	3	32.399	0.0059693	0.0213277	5.16003	0.881099	Group 3	Group 1	120255	Importin-4 OS=Homo sapiens OX=9606 GN=IPO4 PE=1 SV=2	2270.35	1872.9	93.7691	781.728	55.3004	2437.91	1251.99	1079.23	0.862009	2947.37	2664.53	3794.13	3009.9	3035.67	4343.14	3299.12	634.743	0.192397	4400.9	3140.49	16739	5636.31	5816.09	3029.13	6460.32	5172.64	0.800679	0.0021645	0.0426468	2.6351	2.6351	0.0411255	0.660196	1.95819	1.95819	0.0021645	0.0279763	5.16003
P14091	4	2	26.2252	0.00598421	0.0213277	8.25812	0.880876	Group 1	Group 3	43192.8	Cathepsin E OS=Homo sapiens OX=9606 GN=CTSE PE=1 SV=3	14254.7	46732.4	106598	12624.6	11008.9	5258.75	32746.2	39050.1	1.19251	1354.49	2269.38	15319.7	2978.95	4635.77	2322.34	4813.44	5261.58	1.0931	2029.79	8100.71	3296.34	4069.44	767.84	5527.86	3965.33	2606.59	0.657345	0.025974	0.153069	0.146993	-6.80307	0.937229	0.937	0.823804	-1.21388	0.00865801	0.0535135	0.121093
O75396	7	5	44.5423	0.0060321	0.0214141	1.74749	0.880164	Group 1	Group 2	24821.5	Vesicle-trafficking protein SEC22b OS=Homo sapiens OX=9606 GN=SEC22B PE=1 SV=4	94061.9	101047	116871	92252.3	61202.2	69954.3	89231.5	20461	0.229303	44902.6	65136.3	34317.9	44598	66765.1	50655.7	51062.6	12688	0.248479	53515.1	41481.7	97163	32678.8	40671.8	49690.1	52533.4	23056	0.438882	0.00865801	0.0805778	0.572249	-1.74749	0.699134	0.914815	1.0288	1.0288	0.025974	0.103425	0.588732
Q8N2R8	3	3	19.1099	0.00612511	0.0216593	5.00876	0.878788	Group 1	Group 2	46232.1	Protein FAM43A OS=Homo sapiens OX=9606 GN=FAM43A PE=1 SV=2	59872.3	39299.8	40979.4	67607.1	20322.6	11153.7	39872.5	21807	0.546918	7439.72	2522.72	26473.1	5342.29	2933.91	3051.59	7960.55	9260.4	1.16329	7177.41	31847.2	2732.54	3173.32	11745.1	20486.4	12860.3	11389.5	0.885634	0.00865801	0.0805778	0.19965	-5.00876	0.393939	0.865099	1.61551	1.61551	0.0411255	0.138339	0.322536
P08729	49	22	759.293	0.00623109	0.0219483	3.17145	0.877232	Group 1	Group 3	51442.8	Keratin_ type II cytoskeletal 7 OS=Homo sapiens OX=9606 GN=KRT7 PE=1 SV=5	5.40505e+06	5.00606e+06	6.13341e+06	3.09428e+06	2.4664e+06	3.19734e+06	4.21709e+06	1.48805e+06	0.352863	541828	1.12964e+06	5.46417e+06	796772	1.38807e+06	2.2311e+06	1.92526e+06	1.82901e+06	0.950006	1.62572e+06	2.1071e+06	522287	1.38498e+06	1.20452e+06	1.13363e+06	1.3297e+06	529351	0.398097	0.0411255	0.195135	0.456538	-2.1904	0.937229	0.937	0.690661	-1.44789	0.0021645	0.0279763	0.315313
Q9BSJ8	20	13	147	0.00640005	0.0224561	1.8002	0.874778	Group 3	Group 1	123370	Extended synaptotagmin-1 OS=Homo sapiens OX=9606 GN=ESYT1 PE=1 SV=1	26267.7	42090.6	17563.9	30934.3	26530.6	26675.8	28343.8	8028.36	0.283249	35243.9	59020.2	32749.3	68146.4	42261.6	37901.9	45887.2	14357.9	0.312895	36597.7	47900.2	37011.3	60344.5	49892.3	74401.4	51024.6	14483.7	0.283857	0.0151515	0.117745	1.61895	1.61895	0.484848	0.894933	1.11196	1.11196	0.00865801	0.0535135	1.8002
P13804	15	6	135.325	0.00657857	0.0229403	1.65149	0.872218	Group 1	Group 3	35421.8	Electron transfer flavoprotein subunit alpha_ mitochondrial OS=Homo sapiens OX=9606 GN=ETFA PE=1 SV=1	99572.8	128028	81360.8	73644.7	64516.6	94525.3	90274.6	22580.1	0.250126	63419.9	55346.1	60687.8	41242.4	64931.3	57595.3	57203.8	8589.08	0.150149	37604.5	67772.1	65051.8	33482.2	75292.7	48771.4	54662.4	17202.9	0.314711	0.004329	0.0589098	0.633664	-1.57812	0.937229	0.937	0.955574	-1.04649	0.025974	0.103425	0.605513
P0C0L4	48	3	387.839	0.00660481	0.0229403	2.26271	0.871845	Group 1	Group 2	194383	Complement C4-A OS=Homo sapiens OX=9606 GN=C4A PE=1 SV=2	30506.1	31778.1	42493.1	36837.8	42717.9	60389.5	40787.1	10893.6	0.267084	17892.7	22022.4	17155.7	22486.4	18404.9	10192.5	18025.8	4430.53	0.245789	21001	17518.3	55803.6	20047.4	10012	24757.5	24856.6	15937	0.641155	0.0021645	0.0426468	0.441948	-2.26271	0.588745	0.90515	1.37895	1.37895	0.0411255	0.138339	0.609424
P20292	2	2	19.5749	0.00661406	0.0229403	3.72813	0.871714	Group 3	Group 1	18271.2	Arachidonate 5-lipoxygenase-activating protein OS=Homo sapiens OX=9606 GN=ALOX5AP PE=1 SV=2	1357.13	1142.02	3040.47	5452.26	2102.75	1436.29	2421.82	1637.73	0.67624	3759.39	5930.77	2338.99	4707.05	6250.5	2939.43	4321.02	1588.45	0.36761	23556.2	3199.17	9134.88	5612.11	4467.36	8203.4	9028.86	7459.28	0.82616	0.0649351	0.240442	1.7842	1.7842	0.179654	0.829849	2.08952	2.08952	0.00865801	0.0535135	3.72813
P37059	4	4	25.5695	0.00675362	0.0233349	2.06476	0.869742	Group 3	Group 2	43469.6	Estradiol 17-beta-dehydrogenase 2 OS=Homo sapiens OX=9606 GN=HSD17B2 PE=1 SV=1	22531.7	29882.1	13072.4	14770.7	13169.3	9340.97	17127.9	7618.14	0.44478	11056.2	19010.5	13064.6	24906.8	17334.5	8752.84	15687.6	5918.94	0.377301	41514.8	20669.9	25348.2	31822.1	48231.1	26760.7	32391.1	10518.2	0.324725	0.699134	0.845169	0.915909	-1.09181	0.004329	0.412974	2.06476	2.06476	0.025974	0.103425	1.89113
Q9NVA2	8	2	48.0866	0.0067984	0.0234003	4.01989	0.869113	Group 3	Group 1	49683.5	Septin-11 OS=Homo sapiens OX=9606 GN=SEPTIN11 PE=1 SV=3	357.6	13.1967	0	29.1476	0	0	66.6574	142.998	2.14527	214.594	297.163	92.3337	71.5705	91.6468	42.037	134.891	98.9923	0.73387	527.821	63.0809	38.1393	217.559	183.737	577.397	267.956	231.389	0.863537	0.0627706	0.240442	2.02364	2.02364	0.588745	0.90515	1.98646	1.98646	0.0238095	0.103425	4.01989
O14818	8	4	52.8158	0.00710472	0.024362	1.5245	0.864869	Group 1	Group 3	28058	Proteasome subunit alpha type-7 OS=Homo sapiens OX=9606 GN=PSMA7 PE=1 SV=1	52846.1	61787.9	71084.1	44987	86540.6	77496.4	65790.4	15569.1	0.236647	40719	52821.3	49906.9	44601.4	55786.3	40606.4	47406.9	6397.29	0.134944	60165.1	34888.4	39361.1	48407.6	37268.4	38841.6	43155.4	9517.58	0.220542	0.025974	0.153069	0.720575	-1.38778	0.179654	0.829849	0.910319	-1.09852	0.0151515	0.0739003	0.655953
P61006	9	2	99.0468	0.00719448	0.0245767	1.59469	0.863643	Group 2	Group 1	23839.3	Ras-related protein Rab-8A OS=Homo sapiens OX=9606 GN=RAB8A PE=1 SV=1	8428.63	9791.85	9003.09	10684.3	9170.43	8704.27	9297.09	821.848	0.0883985	13179.8	19559.7	8001.06	16584.8	16544.3	15086.2	14826	3944.91	0.266081	15111.1	13761.1	9520.29	15799.7	14726.7	12310.5	13538.2	2310.9	0.170694	0.0649351	0.240442	1.59469	1.59469	0.393939	0.865099	0.913143	-1.09512	0.00865801	0.0535135	1.45618
Q96CW1	5	4	27.959	0.00725511	0.0246907	2.2079	0.862819	Group 1	Group 2	49996.9	AP-2 complex subunit mu OS=Homo sapiens OX=9606 GN=AP2M1 PE=1 SV=2	329139	247043	484955	296693	236900	155449	291696	111656	0.382783	123875	108577	159180	84105.7	169337	147614	132115	32511.8	0.246087	178051	129017	51447.8	168717	187530	174820	148264	51568.3	0.347814	0.00865801	0.0805778	0.45292	-2.2079	0.24026	0.83426	1.12223	1.12223	0.025974	0.103425	0.508282
P62829	11	10	100.059	0.00755187	0.0256044	1.42227	0.858836	Group 1	Group 2	14979.5	60S ribosomal protein L23 OS=Homo sapiens OX=9606 GN=RPL23 PE=1 SV=1	99402.1	144463	143146	93894.2	91821.7	105903	113105	24279.3	0.214661	77385.3	60689	93590.4	75030.3	83945.6	86504.7	79524.2	11363.7	0.142896	97819.6	95363.7	101716	77370.5	81845.5	78275.4	88731.7	10779.5	0.121484	0.004329	0.0589098	0.703101	-1.42227	0.24026	0.83426	1.11578	1.11578	0.0930736	0.235146	0.784508
P49411	28	16	234.74	0.00762112	0.0257427	1.42985	0.857918	Group 1	Group 3	49883.8	Elongation factor Tu_ mitochondrial OS=Homo sapiens OX=9606 GN=TUFM PE=1 SV=2	237766	363885	279721	242170	222043	233569	263192	53050	0.201564	155720	167876	197825	165502	214759	214502	186031	26248.2	0.141096	191505	175805	277770	163493	142106	153741	184070	49005.2	0.266231	0.0021645	0.0426468	0.706825	-1.41478	0.484848	0.894933	0.989461	-1.01065	0.025974	0.103425	0.699375
Q9BY50	2	1	12.4423	0.00765561	0.0257631	2.5161	0.857462	Group 3	Group 1	21542.3	Signal peptidase complex catalytic subunit SEC11C OS=Homo sapiens OX=9606 GN=SEC11C PE=1 SV=3	840.24	266.777	1234.62	629.243	190.911	676.988	639.797	383.701	0.599724	965.94	1815.22	1411.68	539.276	1562.52	2165.91	1410.09	585.53	0.415242	1167.51	1295.61	2380.78	2148.39	1456.95	1209.51	1609.79	522.002	0.324266	0.0411255	0.195135	2.20397	2.20397	0.818182	0.921911	1.14162	1.14162	0.00865801	0.0535135	2.5161
Q9NZM3	5	3	26.153	0.00772308	0.0258939	2.78456	0.856574	Group 1	Group 3	194545	Intersectin-2 OS=Homo sapiens OX=9606 GN=ITSN2 PE=1 SV=3	183320	226256	277773	198125	108113	199037	198770	55596.5	0.279702	102220	151173	161113	113729	134587	72199.8	122504	33098.5	0.270184	99419.4	70263.1	24699	125329	11692.3	96895.2	71382.9	44923.6	0.629333	0.025974	0.153069	0.616307	-1.62257	0.0411255	0.660196	0.582701	-1.71615	0.004329	0.0364065	0.359123
O00294	9	6	60.858	0.00777834	0.0259829	1.53347	0.85585	Group 1	Group 3	60837.7	Tubby-related protein 1 OS=Homo sapiens OX=9606 GN=TULP1 PE=1 SV=3	11753.7	16391.1	15442.8	22106.8	14643.1	17329.5	16277.8	3433.17	0.210911	17064.5	12701	10527.1	13677.3	15190.4	10718.6	13313.1	2553.35	0.191792	9523.61	8223.91	13553.1	10885	8825.1	12679.4	10615	2148.45	0.202397	0.132035	0.348626	0.81787	-1.22269	0.0930736	0.67332	0.797333	-1.25418	0.00865801	0.0535135	0.652115
P17693	5	3	28.9997	0.00788476	0.0260343	2.26642	0.854463	Group 3	Group 1	38566.4	HLA class I histocompatibility antigen_ alpha chain G OS=Homo sapiens OX=9606 GN=HLA-G PE=1 SV=1	7600.53	9380.56	2429.29	8323.14	7462.63	8441.66	7272.97	2470.43	0.339673	9268.73	15283.6	11687.8	17702.5	11912.8	17056.5	13818.7	3364.19	0.243452	13650.3	16222	7228.1	19365.5	14475.4	27960.5	16483.6	6896.64	0.418393	0.004329	0.0589098	1.9	1.9	0.588745	0.90515	1.19285	1.19285	0.0411255	0.138339	2.26642
A0M8Q6	5	2	59.3045	0.00789166	0.0260343	2.2193	0.854373	Group 1	Group 3	11424.7	Immunoglobulin lambda constant 7 OS=Homo sapiens OX=9606 GN=IGLC7 PE=1 SV=3	23472.8	21589.7	25904.9	21712.8	44905	26703.5	27381.5	8839.32	0.322822	16077.7	22439.8	17338.3	15866	20024.5	16142.2	17981.4	2681.31	0.149116	22692.1	8904.59	12266.7	11517.3	3029.64	15617	12337.9	6588.95	0.534042	0.00865801	0.0805778	0.6567	-1.52276	0.0649351	0.67332	0.686146	-1.45741	0.00865801	0.0535135	0.450593
P12814	52	22	513.825	0.00791136	0.0260343	1.49483	0.854117	Group 3	Group 2	103628	Alpha-actinin-1 OS=Homo sapiens OX=9606 GN=ACTN1 PE=1 SV=2	244238	226381	176615	209979	346534	205313	234843	59186.8	0.252027	233165	244419	212604	206177	241034	202544	223324	18418.8	0.0824757	343647	295296	440426	317524	217686	388407	333831	77042.9	0.230784	0.937229	0.941069	0.950948	-1.05158	0.0151515	0.539423	1.49483	1.49483	0.0649351	0.182419	1.42151
O95758	10	3	67.3213	0.0079227	0.0260343	1.81766	0.85397	Group 1	Group 3	59974.8	Polypyrimidine tract-binding protein 3 OS=Homo sapiens OX=9606 GN=PTBP3 PE=1 SV=2	20291	21476.2	53222	16605.7	20564.5	29509.2	26944.8	13556.2	0.503111	11851.8	14090.6	14694.5	13130.9	17204.3	18450.5	14903.8	2491.33	0.167161	15408.5	14270.2	21032.6	14494.9	11497.2	12240	14823.9	3377.84	0.227864	0.00865801	0.0805778	0.553123	-1.80792	0.937229	0.937	0.994641	-1.00539	0.0151515	0.0739003	0.550159
O60506	30	17	232.968	0.0079375	0.0260343	1.47127	0.853779	Group 3	Group 1	69830.8	Heterogeneous nuclear ribonucleoprotein Q OS=Homo sapiens OX=9606 GN=SYNCRIP PE=1 SV=2	89916.5	54202.3	46395.3	82541.7	56959.7	50967.8	63497.2	18106.8	0.285158	80574.9	62113.6	80023.6	69916.7	74853.4	81036.7	74753.2	7540.73	0.100875	109837	81835.4	97488.5	78749.9	80848.6	111772	93421.9	15035.3	0.16094	0.393939	0.630322	1.17727	1.17727	0.025974	0.660196	1.24974	1.24974	0.0649351	0.182419	1.47127
P05455	14	7	95.5933	0.0080133	0.026188	1.3188	0.8528	Group 1	Group 3	47008.2	Lupus La protein OS=Homo sapiens OX=9606 GN=SSB PE=1 SV=2	37049.6	31498.8	48321.4	38213.9	33376.3	32395.9	36809.3	6229.32	0.169232	33785.1	40196.2	34177.9	32713.1	28295.2	31873.4	33506.8	3891.9	0.116153	29281.3	26006.8	26302	33123.5	28785.9	23967.9	27911.2	3211.72	0.115069	0.588745	0.77654	0.91028	-1.09856	0.0411255	0.660196	0.833002	-1.20048	0.00865801	0.0535135	0.758265
Q96KN1	6	2	44.1774	0.00814715	0.0265296	2.63366	0.851083	Group 1	Group 3	34702.4	Protein LRATD2 OS=Homo sapiens OX=9606 GN=LRATD2 PE=1 SV=1	8218.67	4528.15	8100.91	5958	2039.95	3901.82	5457.92	2442.36	0.44749	1987.5	2107.74	2875.29	2160.23	3633.79	4763.29	2921.31	1096.89	0.375478	2567.24	1398.67	2832.44	2681.55	2036.23	918.103	2072.37	772.167	0.372601	0.0930736	0.288753	0.535242	-1.86831	0.24026	0.83426	0.709399	-1.40964	0.0151515	0.0739003	0.3797
P61604	8	4	60.5254	0.00842819	0.0273464	1.7543	0.847527	Group 1	Group 3	10931.7	10 kDa heat shock protein_ mitochondrial OS=Homo sapiens OX=9606 GN=HSPE1 PE=1 SV=2	49803.5	76276.8	100495	45146.3	62332.9	51086.8	64190.1	21018.5	0.327442	28262.8	35015.1	57825.9	30723.4	51682.6	50283.3	42298.8	12465.5	0.294702	29666.1	38810.5	31826.9	34783.7	47128.4	37325.9	36590.3	6171.24	0.168658	0.132035	0.348626	0.658962	-1.51754	0.588745	0.90515	0.865041	-1.15601	0.004329	0.0364065	0.570029
Q15506	2	2	12.2266	0.00849474	0.0273662	3.91158	0.846694	Group 1	Group 3	17406.1	Sperm surface protein Sp17 OS=Homo sapiens OX=9606 GN=SPA17 PE=1 SV=1	65875.5	71478.1	69720.8	45600.6	13882.6	31407.8	49660.9	23541.7	0.474048	8967.58	40167.2	25095.3	6369.27	7066.61	15466.5	17188.7	13271	0.772075	16652.9	30106.1	6531.96	2951.42	14334.9	5597.93	12695.9	10047.8	0.791422	0.025974	0.153069	0.346122	-2.88915	0.484848	0.894933	0.738616	-1.35388	0.0151515	0.0739003	0.255651
Q9NVJ2	6	1	40.0074	0.00853633	0.0274027	10.5032	0.846176	Group 3	Group 1	21767.2	ADP-ribosylation factor-like protein 8B OS=Homo sapiens OX=9606 GN=ARL8B PE=1 SV=1	429.862	8.51187	0.252492	1173.08	2393.96	120.016	687.615	945.468	1.375	4488.72	6715.54	2995.81	12711.1	4762.53	2441.75	5685.9	3753.93	0.660217	10767.3	1959.53	183.16	5361.02	16522.1	8539.73	7222.14	6024.94	0.834232	0.0021645	0.0426468	8.26903	8.26903	0.818182	0.921911	1.27018	1.27018	0.025974	0.103425	10.5032
P07858	6	6	45.6601	0.00858567	0.0274637	1.51279	0.845562	Group 1	Group 2	38791.1	Cathepsin B OS=Homo sapiens OX=9606 GN=CTSB PE=1 SV=3	19382.1	24679	14425.5	17094.5	16755.1	24304.3	19440.1	4218.21	0.216985	10783	11615.1	10941.9	15578.3	14524.7	13660.1	12850.5	2017.06	0.156963	18347.8	15294.3	22822.9	21015.1	13921.6	13492.7	17482.4	3876.45	0.221734	0.00865801	0.0805778	0.661032	-1.51279	0.0649351	0.67332	1.36044	1.36044	0.393939	0.597831	0.899297
Q8IYI6	2	1	11.8737	0.00870294	0.0277077	4.47787	0.844111	Group 1	Group 3	82483.6	Exocyst complex component 8 OS=Homo sapiens OX=9606 GN=EXOC8 PE=1 SV=2	5539.1	5970.89	4706.62	3583.78	1409.94	2827.52	4006.31	1732.55	0.432456	1785.78	286.199	2547.75	73.8683	1033.12	868.64	1099.23	931.61	0.847514	550.863	1703.22	287.741	1040.18	821.501	964.634	894.691	484.097	0.541077	0.00865801	0.0805778	0.274374	-3.64466	0.937229	0.937	0.813928	-1.22861	0.004329	0.0364065	0.223321
Q9UJA5	4	4	24.3807	0.00872317	0.0277077	1.81312	0.843862	Group 3	Group 1	56084.5	tRNA (adenine(58)-N(1))-methyltransferase non-catalytic subunit TRM6 OS=Homo sapiens OX=9606 GN=TRMT6 PE=1 SV=1	16318.5	15878	4355.69	13192.7	7716.88	14974	12072.6	4913.34	0.406982	20061.3	13262.7	24596.4	16331.1	21882.1	26762.5	20482.7	5056.86	0.246885	20447.2	22456.4	22290.4	16606.1	27656.4	21878.4	21889.2	3570.27	0.163107	0.0151515	0.117745	1.69662	1.69662	0.588745	0.90515	1.06867	1.06867	0.0021645	0.0279763	1.81312
Q16762	3	2	18.0832	0.00876596	0.0277462	7.9746	0.843336	Group 2	Group 1	33657.1	Thiosulfate sulfurtransferase OS=Homo sapiens OX=9606 GN=TST PE=1 SV=4	824.828	283.314	0	171.221	2.28873	373.874	275.921	307.544	1.11461	2051.77	372.933	2585.09	1672.39	2080.62	4439.35	2200.36	1327.84	0.603464	955.315	3039	652.852	1482.27	1309.59	924.774	1393.97	858.239	0.615681	0.00865801	0.0805778	7.9746	7.9746	0.24026	0.83426	0.633518	-1.57849	0.004329	0.0364065	5.05205
P19623	3	3	18.0888	0.00885785	0.0279394	2.82009	0.842211	Group 3	Group 1	34395	Spermidine synthase OS=Homo sapiens OX=9606 GN=SRM PE=1 SV=1	2073.41	2924.35	3516.93	2264.97	7914.61	1099.42	3298.95	2404.21	0.728782	3082	3662.4	4841.94	2743.35	6027.97	3336.5	3949.03	1247.56	0.315917	5595.77	4426.49	22463.3	7763.6	7894.26	7676.65	9303.35	6598.74	0.709287	0.24026	0.476176	1.19706	1.19706	0.0151515	0.539423	2.35586	2.35586	0.0411255	0.138339	2.82009
O95833	4	3	29.2512	0.00890421	0.0279881	27.7525	0.841646	Group 3	Group 1	26933.6	Chloride intracellular channel protein 3 OS=Homo sapiens OX=9606 GN=CLIC3 PE=1 SV=2	240.951	137.404	260.418	0	15.5847	200.457	142.469	112.602	0.79036	35.4276	232.908	127.606	396.18	45.3081	435.837	212.211	173.521	0.817683	1674.03	416.381	5581.22	14219	389.582	1443.02	3953.87	5380.35	1.36078	0.588745	0.77654	1.48952	1.48952	0.0151515	0.539423	18.6318	18.6318	0.0021645	0.0279763	27.7525
Q6ZUA9	6	6	42.2168	0.00918315	0.0286875	2.0576	0.838279	Group 1	Group 3	150745	Maestro heat-like repeat family member 5 OS=Homo sapiens OX=9606 GN=MROH5 PE=2 SV=2	166157	113841	177945	145900	104868	49917	126438	47092.8	0.372458	87691.3	47414.7	78946.9	34745.8	81652.4	73448.9	67316.7	21215.3	0.315157	59251.1	51868.7	65625.5	64973.3	63734.2	63242.5	61449.2	5194.55	0.084534	0.025974	0.153069	0.532409	-1.87826	0.393939	0.865099	0.912839	-1.09548	0.0649351	0.182419	0.486003
P62834	5	1	40.9042	0.00919011	0.0286875	50.736	0.838196	Group 3	Group 1	21329.4	Ras-related protein Rap-1A OS=Homo sapiens OX=9606 GN=RAP1A PE=1 SV=1	28.5285	0	13.0691	0	15.2084	20.0351	12.8069	11.2542	0.878765	21.2503	32.125	74.5237	0	213.233	35.9283	62.8433	77.5896	1.23465	223.979	51.892	2540.89	829.217	204.184	48.455	649.769	970.299	1.4933	0.0627706	0.240442	4.90701	4.90701	0.0411255	0.660196	10.3395	10.3395	0.00499812	0.041301	50.736
P02533	48	5	538.895	0.00924909	0.0287724	2.51593	0.837491	Group 1	Group 2	51903.7	Keratin_ type I cytoskeletal 14 OS=Homo sapiens OX=9606 GN=KRT14 PE=1 SV=4	16866.2	15957	10839.2	13492.3	8648.74	12806.3	13101.6	3082.59	0.235283	4998.26	6003.55	4261.17	6673.01	4116.63	5192.23	5207.48	991.057	0.190314	12672.3	4780.18	5092.94	29650.1	6331.64	7383.08	10985	9582.02	0.872279	0.0021645	0.0426468	0.397468	-2.51593	0.132035	0.765901	2.10948	2.10948	0.132035	0.295994	0.838448
Q9UNZ2	7	5	53.4595	0.00932712	0.0289158	2.5605	0.836563	Group 3	Group 1	40572.9	NSFL1 cofactor p47 OS=Homo sapiens OX=9606 GN=NSFL1C PE=1 SV=2	8466.01	9322.55	6652.49	12601.9	13883.6	5900.09	9471.1	3193.76	0.337212	10675.8	14149.1	7816.58	8412.57	9643.67	6477.11	9529.13	2689.47	0.282237	28436.6	8093.64	44671.5	34636.5	12618.3	17047.9	24250.7	14075.8	0.580427	0.937229	0.941069	1.00613	1.00613	0.0411255	0.660196	2.54491	2.54491	0.0411255	0.138339	2.5605
P31949	6	2	62.7545	0.00936491	0.0289339	1.49506	0.836115	Group 1	Group 3	11854.5	Protein S100-A11 OS=Homo sapiens OX=9606 GN=S100A11 PE=1 SV=2	92146	90195.7	99668.4	74411.2	80182.5	114770	91895.6	14349.2	0.156147	63547.7	67435	103519	69276.4	73692.2	78460.6	75988.5	14438.2	0.190005	85754.9	66537.7	56500.8	41183.9	49150.2	69670.3	61466.3	15941.6	0.259355	0.0649351	0.240442	0.8269	-1.20934	0.179654	0.829849	0.80889	-1.23626	0.00865801	0.0535135	0.668871
P13667	34	23	289.872	0.00956731	0.0293277	1.52602	0.833733	Group 1	Group 3	73274.7	Protein disulfide-isomerase A4 OS=Homo sapiens OX=9606 GN=PDIA4 PE=1 SV=2	181351	199324	274535	181651	169079	200709	201108	37920	0.188555	126689	132939	96608.7	183074	216082	145128	150087	42824.2	0.285329	140973	147115	158081	120976	109149	114420	131786	19706.2	0.149532	0.132035	0.348626	0.7463	-1.33994	0.588745	0.90515	0.878063	-1.13887	0.0021645	0.0279763	0.655298
O43865	3	2	18.496	0.00957172	0.0293277	1.62717	0.833682	Group 1	Group 3	60035.1	S-adenosylhomocysteine hydrolase-like protein 1 OS=Homo sapiens OX=9606 GN=AHCYL1 PE=1 SV=2	20019.4	14029.5	25699.8	14550.4	16458.8	9756.93	16752.5	5513.9	0.329139	10591.2	15292.3	8789.61	10762.1	11606.1	11564.4	11434.3	2148.84	0.187929	9595.14	10981.5	12260.5	9325.03	9089.5	10521.2	10295.5	1205.78	0.117118	0.0930736	0.288753	0.682544	-1.46511	0.393939	0.865099	0.900404	-1.11061	0.0151515	0.0739003	0.614565
P02747	2	2	14.8419	0.00958957	0.0293277	10.1667	0.833473	Group 3	Group 1	26001.8	Complement C1q subcomponent subunit C OS=Homo sapiens OX=9606 GN=C1QC PE=1 SV=3	673.948	135.255	101.825	731.921	2500.19	356.143	749.881	896.934	1.1961	720.728	3006.67	172.284	2032.83	875.679	879.414	1281.27	1040.37	0.811989	5049.72	1126.23	30760.2	3706.62	2423.04	2677.09	7623.82	11410.5	1.49669	0.179654	0.416314	1.70863	1.70863	0.025974	0.660196	5.95022	5.95022	0.00865801	0.0535135	10.1667
Q7L5L3	2	1	11.5833	0.00966457	0.0294575	6.17466	0.832598	Group 3	Group 1	36995.6	Lysophospholipase D GDPD3 OS=Homo sapiens OX=9606 GN=GDPD3 PE=1 SV=3	1071.96	5.07978	28.088	188.264	2179.57	4789.49	1377.07	1870.67	1.35844	4743.43	4868.61	3885.99	2607.62	1428.14	2519.59	3342.23	1376.15	0.411747	13337.2	4000.69	2473.62	13017.6	15100	3088.71	8502.97	5885.75	0.692199	0.0649351	0.240442	2.42705	2.42705	0.24026	0.83426	2.5441	2.5441	0.0151515	0.0739003	6.17466
P21399	18	12	133.822	0.00976445	0.0294849	3.34362	0.83144	Group 3	Group 1	98912.3	Cytoplasmic aconitate hydratase OS=Homo sapiens OX=9606 GN=ACO1 PE=1 SV=3	59015.4	58697.7	85115.2	56492.4	82910.4	83377.9	70934.8	14140.2	0.199341	126736	455474	80565.5	91231.9	112007	118628	164107	143781	0.876138	221001	83673.1	552741	211463	157335	196861	237179	162522	0.685229	0.0151515	0.117745	2.31349	2.31349	0.179654	0.829849	1.44527	1.44527	0.004329	0.0364065	3.34362
P13646	41	16	481.077	0.00978066	0.0294849	4.3919	0.831252	Group 1	Group 3	49930.5	Keratin_ type I cytoskeletal 13 OS=Homo sapiens OX=9606 GN=KRT13 PE=1 SV=4	132225	312702	432149	140611	123269	481820	270463	161391	0.596723	62107.9	58793.7	603615	48022.6	70911.3	86637.9	155015	220149	1.42018	77235.1	62956.8	60503.5	65726.1	50023.5	53048.1	61582.2	9712.6	0.157718	0.0649351	0.240442	0.573147	-1.74475	0.588745	0.90515	0.397267	-2.5172	0.0021645	0.0279763	0.227692
Q58FG0	15	5	131.297	0.0097863	0.0294849	1.46294	0.831187	Group 3	Group 1	38966.2	Putative heat shock protein HSP 90-alpha A5 OS=Homo sapiens OX=9606 GN=HSP90AA5P PE=2 SV=1	233482	200615	262070	210156	330708	288680	254285	49688.3	0.195404	346505	243340	270835	334832	303691	353139	308724	44311.9	0.143532	375572	454845	278846	344341	312540	465883	372004	75720.8	0.203548	0.0649351	0.240442	1.21409	1.21409	0.179654	0.829849	1.20497	1.20497	0.0151515	0.0739003	1.46294
P48643	30	14	227.404	0.00980384	0.0294849	1.82019	0.830985	Group 1	Group 3	60127.4	T-complex protein 1 subunit epsilon OS=Homo sapiens OX=9606 GN=CCT5 PE=1 SV=1	339808	280101	227577	169805	213119	249784	246699	58652.1	0.237748	117994	120232	257946	113328	148363	169096	154493	55052.6	0.356343	141346	145646	226604	124532	67036.3	108043	135535	52912.3	0.390397	0.025974	0.153069	0.626242	-1.59683	0.588745	0.90515	0.877285	-1.13988	0.00865801	0.0535135	0.549393
O14556	3	1	28.4006	0.00989528	0.0294897	2.19983	0.829932	Group 1	Group 3	44843.4	Glyceraldehyde-3-phosphate dehydrogenase_ testis-specific OS=Homo sapiens OX=9606 GN=GAPDHS PE=1 SV=2	9728.7	16249.8	23633.1	7849.33	12910.5	20456.7	15138	6148.79	0.406182	6921.02	8050.37	7691.62	9675.52	11263.3	11646.7	9208.09	1962.65	0.213144	9886.14	9048.22	8990.19	5167.06	2927.06	5270.08	6881.46	2805.09	0.40763	0.0649351	0.240442	0.608276	-1.64399	0.24026	0.83426	0.747327	-1.3381	0.025974	0.103425	0.454581
Q9BRK4	3	2	18.2647	0.00990317	0.0294897	1.9221	0.829842	Group 3	Group 2	73443.8	Leucine zipper putative tumor suppressor 2 OS=Homo sapiens OX=9606 GN=LZTS2 PE=1 SV=2	80022.9	48298.1	71015.9	60092.7	88127.3	50469.7	66337.8	16125.6	0.243084	67607.7	96330.4	45624	76508	53555.9	51376.6	65167.1	19040.2	0.292175	196571	76095.3	94007.3	112454	76165.8	196253	125258	56733.5	0.452934	0.937229	0.941069	0.982353	-1.01796	0.0411255	0.660196	1.9221	1.9221	0.025974	0.103425	1.88818
P43686	16	12	130.217	0.00995631	0.0295508	1.659	0.829233	Group 2	Group 1	47480.4	26S proteasome regulatory subunit 6B OS=Homo sapiens OX=9606 GN=PSMC4 PE=1 SV=2	38397.6	32769.8	10888.8	22683.3	13877.3	29234.1	24641.8	10818.8	0.439042	38010.3	35460.3	49868.1	41740.3	36199.8	44006.3	40880.9	5492.02	0.134342	35161.3	33146.4	46516	39489.3	47031.2	30223.3	38594.6	7018.18	0.181844	0.0151515	0.117745	1.659	1.659	0.484848	0.894933	0.944075	-1.05924	0.025974	0.103425	1.56622
P68371	32	1	399.475	0.0100985	0.0298749	1.80057	0.827612	Group 1	Group 3	50287.4	Tubulin beta-4B chain OS=Homo sapiens OX=9606 GN=TUBB4B PE=1 SV=1	87624.3	114777	133910	47756.2	65418.5	85087.7	89095.6	31482.2	0.353353	66212.4	47900.4	68730.4	38295.3	37853.8	55388.7	52396.8	13395.4	0.255652	55642.7	41458.3	71908.3	50677.6	37080	40124.2	49481.8	13023.7	0.263201	0.0649351	0.240442	0.588097	-1.7004	0.937229	0.937	0.944367	-1.05891	0.025974	0.103425	0.555379
P00326	11	3	78.7433	0.0101525	0.0299101	11.1973	0.827	Group 2	Group 1	40723.1	Alcohol dehydrogenase 1C OS=Homo sapiens OX=9606 GN=ADH1C PE=1 SV=2	1197.12	1197.06	377.804	684.143	58.2704	405.281	653.28	465.584	0.712686	2014.42	2711.38	1013.59	1435.76	2808.99	33905.6	7314.96	13045.5	1.7834	2377.87	8600.7	1138.68	2828.92	3572.76	2021.03	3423.33	2663.07	0.77792	0.00865801	0.0805778	11.1973	11.1973	0.588745	0.90515	0.46799	-2.1368	0.00865801	0.0535135	5.24021
P54578	5	3	30.9781	0.0101765	0.0299101	3.85815	0.826729	Group 1	Group 3	56525.4	Ubiquitin carboxyl-terminal hydrolase 14 OS=Homo sapiens OX=9606 GN=USP14 PE=1 SV=3	206095	177366	46628.1	124946	22398.4	48447.3	104313	76525.2	0.733608	25892.4	38997.5	45069.4	34207.5	25963.9	22727.3	32143	8766.36	0.27273	23380.4	31559.5	40822.2	21118.6	12299	33043.3	27037.2	10121	0.374335	0.0649351	0.240442	0.308139	-3.24529	0.393939	0.865099	0.841152	-1.18885	0.025974	0.103425	0.259192
Q96KP4	25	18	224.867	0.0103821	0.0304158	1.79526	0.824419	Group 1	Group 3	53220.7	Cytosolic non-specific dipeptidase OS=Homo sapiens OX=9606 GN=CNDP2 PE=1 SV=2	360645	371654	717249	323508	302713	359276	405841	154770	0.381357	221564	263303	345721	196220	273655	427517	287997	85381.3	0.296467	216536	317430	221325	245447	175602	180032	226062	51965.4	0.229872	0.0930736	0.288753	0.70963	-1.40919	0.132035	0.765901	0.784947	-1.27397	0.004329	0.0364065	0.557022
Q9UL25	2	1	12.3706	0.0104482	0.0304207	3.32781	0.823681	Group 1	Group 3	24746.8	Ras-related protein Rab-21 OS=Homo sapiens OX=9606 GN=RAB21 PE=1 SV=3	22196.8	31331.2	10961.9	11395.3	4442.18	7998.24	14720.9	10078	0.684601	5612.68	7256.66	3715.42	5388.78	3366.72	6092.62	5238.81	1468.91	0.280389	2814.96	5780.19	8272.1	1311.54	2088.79	6274.07	4423.61	2749.53	0.621557	0.025974	0.153069	0.355875	-2.80997	0.699134	0.914815	0.844392	-1.18428	0.025974	0.103425	0.300498
Q9UJ72	14	11	125.553	0.0104682	0.0304207	2.10934	0.823459	Group 1	Group 3	37848	Annexin A10 OS=Homo sapiens OX=9606 GN=ANXA10 PE=1 SV=3	145513	146374	245186	114383	80419.5	53233.1	130851	66884.1	0.511146	82148.9	55424.5	86640.5	71969.9	65175.8	54063.6	69237.2	13524.6	0.195338	63347	64282.1	77269.9	55982.9	61976.3	49347.3	62034.2	9343.25	0.150614	0.132035	0.348626	0.529129	-1.8899	0.393939	0.865099	0.895967	-1.11611	0.0411255	0.138339	0.474082
O76039	5	3	26.5585	0.0104846	0.0304207	2.51495	0.823277	Group 1	Group 3	107862	Cyclin-dependent kinase-like 5 OS=Homo sapiens OX=9606 GN=CDKL5 PE=1 SV=2	6645.37	8260.49	5300.53	6960.07	7430.82	2174.01	6128.55	2169.04	0.353924	3574	3904.11	5328.96	1830.52	1623.06	3339.57	3266.7	1380.08	0.422469	1212.2	3063.53	1647.48	2790.36	2386.32	3521.17	2436.84	873.943	0.358637	0.0411255	0.195135	0.533031	-1.87606	0.24026	0.83426	0.745964	-1.34055	0.025974	0.103425	0.397622
P28065	3	3	24.7733	0.0105437	0.0304944	1.38582	0.822622	Group 1	Group 2	23378.4	Proteasome subunit beta type-9 OS=Homo sapiens OX=9606 GN=PSMB9 PE=1 SV=2	124904	109275	119375	110241	177512	138261	129928	25629.8	0.197262	100527	100391	94155.3	105802	87920	73737.3	93755.4	11575.2	0.123462	125378	71934.1	70737.7	94318.1	102344	101260	94328.7	20661	0.219032	0.0021645	0.0426468	0.721595	-1.38582	0.937229	0.937	1.00612	1.00612	0.025974	0.103425	0.726008
P50225	2	2	18.341	0.0107672	0.0310416	4.28642	0.820162	Group 1	Group 3	34279.5	Sulfotransferase 1A1 OS=Homo sapiens OX=9606 GN=SULT1A1 PE=1 SV=3	289066	351921	235922	132882	381059	241126	271996	89645	0.329582	14551.5	18023.1	224521	21265.4	262517	125568	111074	111406	1.00298	251658	23386.5	11077.5	11451	21264.9	61894.6	63455.3	94080.8	1.48263	0.025974	0.153069	0.408368	-2.44877	0.484848	0.894933	0.571287	-1.75043	0.0151515	0.0739003	0.233295
Q02543	12	8	98.2818	0.0108716	0.0311154	1.98913	0.819023	Group 1	Group 3	21047.5	60S ribosomal protein L18a OS=Homo sapiens OX=9606 GN=RPL18A PE=1 SV=2	60553.1	75276.9	122000	91908.4	134214	190314	112378	47169.5	0.41974	74541.4	77064.6	60871	61625.3	106476	72291.9	75478.4	16611.5	0.220082	74182.6	57841.7	62250.2	61854.2	30888.1	51959.1	56496	14510.7	0.256844	0.179654	0.416314	0.671648	-1.48887	0.0930736	0.67332	0.748505	-1.336	0.0151515	0.0739003	0.502732
P50135	4	4	31.921	0.010879	0.0311154	1.54092	0.818943	Group 1	Group 3	33637.3	Histamine N-methyltransferase OS=Homo sapiens OX=9606 GN=HNMT PE=1 SV=1	64962.3	64560.7	77309.5	72638.9	77534.3	92262.2	74878	10246.6	0.136844	46528.8	47825.1	69510.5	59084.2	40590.3	41680	50869.8	11253.3	0.221218	49875.5	46377.2	35438.1	27173.3	74132.7	58561.7	48593.1	16673.7	0.343129	0.00865801	0.0805778	0.679369	-1.47195	0.818182	0.921911	0.955244	-1.04685	0.0151515	0.0739003	0.648963
P36969	2	1	17.9644	0.0108959	0.0311154	2.61185	0.818759	Group 1	Group 3	22537.9	Phospholipid hydroperoxide glutathione peroxidase OS=Homo sapiens OX=9606 GN=GPX4 PE=1 SV=3	67641.9	79428.6	52674.6	32681.5	23387.6	66950.4	53794.1	21879.4	0.406724	12693.1	15603.7	68921.9	21828.9	30607.7	20891.3	28424.4	20769.7	0.7307	26056.2	15451.2	15453.6	23974.7	27028.8	15612.7	20596.2	5663.16	0.274962	0.0649351	0.240442	0.528393	-1.89253	0.818182	0.921911	0.724594	-1.38008	0.0151515	0.0739003	0.382871
Q92526	2	2	10.9244	0.0109525	0.0311787	1.482	0.818144	Group 1	Group 2	58391.8	T-complex protein 1 subunit zeta-2 OS=Homo sapiens OX=9606 GN=CCT6B PE=1 SV=5	34800.9	32378.2	32248.9	26940.7	30488.4	23761.7	30103.1	4054.94	0.134702	21081.2	21857.8	17775.9	18932.6	18963.5	23264.4	20312.6	2090.5	0.102916	21876.6	26000.6	15198	17729.4	15526.8	34869.8	21866.9	7588.84	0.347047	0.0021645	0.0426468	0.674766	-1.482	0.937229	0.937	1.07652	1.07652	0.0930736	0.235146	0.726399
Q58FF6	18	6	138.246	0.011125	0.0314945	2.03153	0.816285	Group 3	Group 1	58891.8	Putative heat shock protein HSP 90-beta 4 OS=Homo sapiens OX=9606 GN=HSP90AB4P PE=5 SV=1	10492.2	10025	11453.9	9026.96	103791	19397.5	27364.5	37627.9	1.37506	72275.8	44193.2	45461	45539.5	35627.6	41132.5	47371.6	12760.7	0.269374	76365.7	56796.1	25935.4	40091.3	86663.7	47698.4	55591.8	22718	0.408658	0.0649351	0.240442	1.73114	1.73114	0.484848	0.894933	1.17353	1.17353	0.0649351	0.182419	2.03153
P35080	5	2	37.8499	0.0111331	0.0314945	2.71673	0.816198	Group 1	Group 3	15388.4	Profilin-2 OS=Homo sapiens OX=9606 GN=PFN2 PE=1 SV=3	85235.3	55711.2	37071.1	36275.1	16882.7	52398.4	47262.3	23182.8	0.490514	28486.6	29071.8	55002.1	16249.8	18681.8	17099.6	27431.9	14644.3	0.53384	17324.2	30319.1	9830.68	12981.7	14733.9	19190.7	17396.7	7127.98	0.409731	0.132035	0.348626	0.580419	-1.72289	0.24026	0.83426	0.634178	-1.57684	0.0151515	0.0739003	0.368089
P29992	2	1	11.4638	0.0113805	0.0320943	5.43402	0.81356	Group 3	Group 1	42408.6	Guanine nucleotide-binding protein subunit alpha-11 OS=Homo sapiens OX=9606 GN=GNA11 PE=1 SV=2	740.681	281.437	36.4008	354.828	0	1342.74	459.347	508.328	1.10663	3149.86	1863.44	3264.34	1386.55	1617.78	2524.1	2301.01	799.103	0.347283	1219.44	2489.95	4624.32	1941.9	3071.6	1629.4	2496.1	1228.72	0.492254	0.0021645	0.0426468	5.00931	5.00931	0.937229	0.937	1.08478	1.08478	0.004329	0.0364065	5.43402
O94921	2	1	10.745	0.0115534	0.0324806	3.48895	0.811737	Group 1	Group 3	53513.2	Cyclin-dependent kinase 14 OS=Homo sapiens OX=9606 GN=CDK14 PE=1 SV=3	58661.5	32908.4	14816.7	13105	6247.85	24404.5	25024	18935.8	0.756705	7669.01	5148.25	19497.6	7229.91	9106.81	10082	9788.93	5047.54	0.515638	5541.73	9549.98	6754.6	7146.73	7171.9	6869.13	7172.35	1309.9	0.182632	0.0930736	0.288753	0.391182	-2.55636	0.179654	0.829849	0.7327	-1.36482	0.0411255	0.138339	0.286619
P01861	18	5	225.705	0.0116335	0.0326047	2.69167	0.810898	Group 1	Group 2	36453.8	Immunoglobulin heavy constant gamma 4 OS=Homo sapiens OX=9606 GN=IGHG4 PE=1 SV=1	137592	128293	47862.3	303736	190987	237164	174272	89927.5	0.516017	75569	94011.3	42246.6	79586.5	57845.4	39212	64745.1	21907.4	0.338363	91143.8	40744.3	65756.7	75639.8	118341	58510	75022.5	27093.3	0.361136	0.025974	0.153069	0.371517	-2.69167	0.588745	0.90515	1.15874	1.15874	0.0411255	0.138339	0.43049
Q86Y46	15	4	129.587	0.0116746	0.0326129	2.58013	0.810469	Group 3	Group 1	59493.7	Keratin_ type II cytoskeletal 73 OS=Homo sapiens OX=9606 GN=KRT73 PE=1 SV=1	46640.5	15149.6	69507.2	33958.8	236226	74859.1	79390.2	79973.9	1.00735	174946	115147	102907	118914	185963	127848	137621	34309.3	0.249303	240656	235456	65681.8	199194	220517	267518	204837	71821.1	0.350625	0.0649351	0.240442	1.73347	1.73347	0.0649351	0.67332	1.48842	1.48842	0.0649351	0.182419	2.58013
P13674	4	3	24.6794	0.0117085	0.0326129	2.41855	0.810115	Group 3	Group 1	61334.5	Prolyl 4-hydroxylase subunit alpha-1 OS=Homo sapiens OX=9606 GN=P4HA1 PE=1 SV=2	3948.55	3310.76	1266.07	1656.77	900.485	4216.24	2549.81	1447.64	0.567743	2048.37	2698.97	4796.86	3115.34	4926.5	4382.31	3661.39	1202.98	0.328557	4322.35	6526.62	10017.9	7038.67	3146.58	5948.97	6166.84	2378.72	0.385727	0.179654	0.416314	1.43595	1.43595	0.0649351	0.67332	1.68429	1.68429	0.0151515	0.0739003	2.41855
Q5MNZ6	2	1	11.4243	0.0118673	0.0329537	445.727	0.808469	Group 1	Group 2	38920.2	WD repeat domain phosphoinositide-interacting protein 3 OS=Homo sapiens OX=9606 GN=WDR45B PE=1 SV=2	18.4006	3534.93	914.562	4642.23	0	18.6632	1521.46	2049.1	1.34679	4.96096	0	15.5197	0	0	0	3.41344	6.254	1.83217	0	0	15.607	5.01286	0.0662408	9.18727	4.97889	6.39345	1.28411	0.021645	0.153069	0.00224353	-445.727	0.372294	0.865099	1.45861	1.45861	0.0411255	0.138339	0.00327244
Q6ZP82	8	4	43.8084	0.0119797	0.0330788	2.23046	0.80731	Group 2	Group 1	167288	Coiled-coil domain-containing protein 141 OS=Homo sapiens OX=9606 GN=CCDC141 PE=1 SV=2	30369.8	34033	22880.6	18574.3	41407.1	45411.4	32112.7	10377.7	0.323166	61049.5	29444.4	71290.6	37617.3	130853	99501.4	71626	38295.4	0.534658	93664.4	56794.5	43873.2	63213.8	83698.4	52357.2	65600.3	19213.6	0.29289	0.0649351	0.240442	2.23046	2.23046	0.937229	0.937	0.915873	-1.09185	0.004329	0.0364065	2.04281
O96000	3	3	18.0362	0.0119914	0.0330788	2.62418	0.80719	Group 1	Group 3	21061.9	NADH dehydrogenase [ubiquinone] 1 beta subcomplex subunit 10 OS=Homo sapiens OX=9606 GN=NDUFB10 PE=1 SV=3	11859.2	12950.3	9699.97	8839.25	5177.64	7675.14	9366.92	2823.25	0.301406	5811.77	3947.56	3213.43	4366.84	15141.4	6161.3	6440.38	4406.99	0.684274	6856.55	4804.82	2029.11	3978.5	913.824	2833.97	3569.46	2119.64	0.593827	0.132035	0.348626	0.687567	-1.4544	0.24026	0.83426	0.554231	-1.8043	0.004329	0.0364065	0.381071
P00441	12	9	151.429	0.0120219	0.0330788	1.68203	0.806877	Group 1	Group 3	16163.9	Superoxide dismutase [Cu-Zn] OS=Homo sapiens OX=9606 GN=SOD1 PE=1 SV=2	403178	429589	611369	330214	518764	689956	497178	135610	0.272759	360520	432208	230448	338240	483318	498860	390599	101334	0.259433	375131	292971	270962	224189	301296	308944	295582	49495.8	0.167452	0.309524	0.553962	0.785632	-1.27286	0.0930736	0.67332	0.756741	-1.32146	0.004329	0.0364065	0.59452
Q9BQE5	3	2	20.2702	0.0122084	0.03349	4.21712	0.804974	Group 2	Group 1	37149.5	Apolipoprotein L2 OS=Homo sapiens OX=9606 GN=APOL2 PE=1 SV=1	3617.57	1616.52	1435.1	1916.86	992.751	1641.6	1870.07	908.99	0.486074	3018.31	919.23	9296.77	4097.37	12640.4	17345.7	7886.29	6335.04	0.803298	9840.19	10827.9	4197.38	10204.9	4366.81	4545.69	7330.48	3260.3	0.44476	0.0930736	0.288753	4.21712	4.21712	0.699134	0.914815	0.929522	-1.07582	0.0021645	0.0279763	3.91991
Q07065	32	18	261.474	0.0123562	0.033793	1.32804	0.803478	Group 1	Group 2	66136.6	Cytoskeleton-associated protein 4 OS=Homo sapiens OX=9606 GN=CKAP4 PE=1 SV=2	101170	114916	101656	123825	147374	95449.4	114065	19350.7	0.169646	87223.7	113524	76711.2	100659	73616.1	63604	85889.7	18520.9	0.215636	94645.7	84980.2	88101.1	74642.4	79191.1	94337.8	85983.1	8063.21	0.0937768	0.025974	0.153069	0.752989	-1.32804	0.818182	0.921911	1.00109	1.00109	0.0021645	0.0279763	0.753807
P52597	17	11	149.146	0.012614	0.0343942	1.46337	0.800894	Group 1	Group 2	46014.1	Heterogeneous nuclear ribonucleoprotein F OS=Homo sapiens OX=9606 GN=HNRNPF PE=1 SV=3	118237	129331	79327.4	116066	91910	119902	109129	19182.7	0.17578	70897.7	69984.1	83967.5	65074.9	76615.1	80904	74573.9	7173.41	0.096192	78339.9	69664.9	130360	97366.6	112612	77185.9	94254.8	23662.3	0.251046	0.00865801	0.0805778	0.683356	-1.46337	0.179654	0.829849	1.26391	1.26391	0.24026	0.433661	0.863702
P13693	2	1	11.1086	0.0126967	0.0345157	11.9654	0.800073	Group 3	Group 1	19709.5	Translationally-controlled tumor protein OS=Homo sapiens OX=9606 GN=TPT1 PE=1 SV=1	39.317	0	22.1972	0	0	0	10.2524	16.7802	1.63671	63.8894	0	75.9343	0	16.5419	28.8134	30.8632	32.362	1.04857	65.431	74.8151	11.9917	171.328	162.513	249.967	122.674	87.1501	0.710419	0.274892	0.54362	3.01034	3.01034	0.0627706	0.67332	3.97478	3.97478	0.00865801	0.0535135	11.9654
P12429	13	9	86.047	0.0128522	0.0348337	1.61635	0.798536	Group 1	Group 3	36546.4	Annexin A3 OS=Homo sapiens OX=9606 GN=ANXA3 PE=1 SV=3	118525	164222	188059	89663.5	97553.5	73912	121989	44976.2	0.36869	75152.4	85910.7	83420.2	63027.9	73192	89599.6	78383.8	9808.29	0.125132	80450.4	94856	80132.3	74967.6	61343.6	61083.3	75472.2	12877.5	0.170625	0.025974	0.153069	0.642547	-1.55631	0.588745	0.90515	0.962855	-1.03858	0.0411255	0.138339	0.61868
Q14CN4	24	9	190.898	0.0130234	0.0351924	1.69226	0.796857	Group 1	Group 3	56504.7	Keratin_ type II cytoskeletal 72 OS=Homo sapiens OX=9606 GN=KRT72 PE=1 SV=2	67047.6	53401.5	105355	85696.2	70213.2	91110.9	78804.1	18768.2	0.238163	55416.8	50888	40488.4	57231.6	62915.9	38466.3	50901.2	9673.37	0.190042	62001.7	43314.8	32914.6	51190.7	22744.5	67237.6	46567.3	17037.3	0.365865	0.0151515	0.117745	0.64592	-1.54818	0.818182	0.921911	0.914857	-1.09307	0.0151515	0.0739003	0.590925
Q15067	5	2	35.8129	0.013081	0.0352431	2.81764	0.796295	Group 2	Group 1	74937	Peroxisomal acyl-coenzyme A oxidase 1 OS=Homo sapiens OX=9606 GN=ACOX1 PE=1 SV=3	1074.65	1968.87	2707.7	1077.76	3915.91	1926.01	2111.81	1077.94	0.510433	8200.22	4746.22	2636.36	12446.5	3913.1	3759.59	5950.33	3705.24	0.622695	2063	5196.92	2209.25	2521.46	5377.7	2703.36	3345.28	1522.16	0.455017	0.025974	0.153069	2.81764	2.81764	0.179654	0.829849	0.562201	-1.77872	0.132035	0.295994	1.58408
Q14978	2	1	19.434	0.0132342	0.035319	1.76369	0.794808	Group 1	Group 3	73603.3	Nucleolar and coiled-body phosphoprotein 1 OS=Homo sapiens OX=9606 GN=NOLC1 PE=1 SV=2	26393.6	26960.9	41893.9	16589.6	28532.7	36556.7	29487.9	8799.06	0.298395	17411.8	20467.6	12898	19845.9	26113.2	28710.3	20907.8	5756.31	0.275318	21084.8	18245	18078.7	11504.5	13832.4	17571.1	16719.4	3449.24	0.206302	0.132035	0.348626	0.70903	-1.41038	0.309524	0.856993	0.799674	-1.25051	0.025974	0.103425	0.566993
P55263	3	2	17.902	0.0132462	0.035319	7.02441	0.794692	Group 3	Group 1	40944.7	Adenosine kinase OS=Homo sapiens OX=9606 GN=ADK PE=1 SV=2	97.8527	44.0748	0	177.721	33.2326	373.06	120.99	138.238	1.14256	396.22	509.957	652.338	359.383	88.1272	312.67	386.449	190.378	0.492634	450.972	2113.77	301.545	908.098	970.629	354.289	849.884	681.293	0.801631	0.0411255	0.195135	3.19405	3.19405	0.309524	0.856993	2.19921	2.19921	0.00865801	0.0535135	7.02441
Q9NQY0	2	1	12.9555	0.0132483	0.035319	5.62733	0.794671	Group 1	Group 3	29722	Bridging integrator 3 OS=Homo sapiens OX=9606 GN=BIN3 PE=1 SV=1	5068.64	14105.2	5954.6	2987.48	803.156	1360.58	5046.61	4872.72	0.965543	4671.51	1489.74	2291.11	1048.45	2396.04	2175.16	2345.34	1253.76	0.534574	208.306	1626.17	1151.9	116.749	213.299	2064.4	896.805	837.857	0.934269	0.393939	0.630322	0.464735	-2.15176	0.0411255	0.660196	0.382378	-2.61521	0.0411255	0.138339	0.177704
P48594	7	2	51.6427	0.0132881	0.035319	1.69793	0.794288	Group 1	Group 2	45025.1	Serpin B4 OS=Homo sapiens OX=9606 GN=SERPINB4 PE=1 SV=2	49233.1	43552.3	102375	43065	45743.3	69479.4	58908.1	23472.8	0.398466	31958.2	42210.8	36429.1	28150.9	40286.2	29129.4	34694.1	5865.94	0.169076	39190.3	28778.6	44549.9	48512.7	47207.9	33136.6	40229.3	7981.08	0.19839	0.0021645	0.0426468	0.588953	-1.69793	0.24026	0.83426	1.15954	1.15954	0.132035	0.295994	0.682917
Q96FW1	3	2	18.2845	0.0133134	0.035319	16.1038	0.794044	Group 3	Group 1	31512.2	Ubiquitin thioesterase OTUB1 OS=Homo sapiens OX=9606 GN=OTUB1 PE=1 SV=2	40628	8217.74	287.496	21756.7	44002.6	7117.2	20335	18425.1	0.90608	34712.1	270519	12039.7	50991.1	48588.3	28565	74235.9	97202.5	1.30937	310517	20783.2	1.10367e+06	339076	86216.4	104552	327469	401214	1.2252	0.0930736	0.288753	3.65066	3.65066	0.0930736	0.67332	4.41119	4.41119	0.0151515	0.0739003	16.1038
P62269	10	7	69.5271	0.0133549	0.035319	1.70727	0.793644	Group 1	Group 3	17718.7	40S ribosomal protein S18 OS=Homo sapiens OX=9606 GN=RPS18 PE=1 SV=3	161823	187940	298150	111836	173679	199852	188880	61579.6	0.326025	108340	145219	178310	137016	118112	110948	132991	26587.5	0.19992	123476	114965	128222	134813	64323.2	97995.7	110633	26007.9	0.235084	0.0649351	0.240442	0.704103	-1.42025	0.309524	0.856993	0.831881	-1.2021	0.025974	0.103425	0.585729
P0DMV8	43	8	441.831	0.0133823	0.035319	1.82444	0.79338	Group 1	Group 3	70337.5	Heat shock 70 kDa protein 1A OS=Homo sapiens OX=9606 GN=HSPA1A PE=1 SV=1	67957.2	70290	73085.9	56468.2	66922.8	154658	81563.7	36252.1	0.444463	63972	29834.5	49553.8	37839.8	60671.2	58334.2	50034.3	13662.1	0.273054	57413.5	44291.9	55035.1	34439.1	30648.6	46409.6	44706.3	10716.9	0.239719	0.0151515	0.117745	0.613438	-1.63016	0.393939	0.865099	0.893514	-1.11918	0.004329	0.0364065	0.548115
P55786	18	12	141.722	0.0136812	0.0358983	1.89891	0.79053	Group 1	Group 3	103961	Puromycin-sensitive aminopeptidase OS=Homo sapiens OX=9606 GN=NPEPPS PE=1 SV=2	154798	145169	91820.6	62336.1	59268	81589.5	99163.6	41285.4	0.416336	65778.1	44926.4	98015.8	39581.4	55498.4	61015.9	60802.6	20688.9	0.340263	49710.3	66700.1	45080.8	46846.1	58187.9	46803	52221.4	8494.46	0.162662	0.0930736	0.288753	0.613155	-1.63091	0.818182	0.921911	0.858867	-1.16432	0.00865801	0.0535135	0.526618
P42336	2	1	17.2092	0.0137781	0.0360302	8.47912	0.789613	Group 3	Group 1	126109	Phosphatidylinositol 4_5-bisphosphate 3-kinase catalytic subunit alpha isoform OS=Homo sapiens OX=9606 GN=PIK3CA PE=1 SV=2	0	41.1238	27.1171	0	0	0	11.3735	18.1679	1.59739	52.6055	17.8751	0	29.0687	28.5165	93.2517	36.8863	32.488	0.880761	10.3073	205.56	170.544	113.462	39.6765	39.0721	96.437	79.524	0.824621	0.112554	0.348626	3.24318	3.24318	0.179654	0.829849	2.61444	2.61444	0.0194805	0.0942403	8.47912
P00734	13	10	101.734	0.013811	0.0360302	1.4493	0.789303	Group 1	Group 3	71519.7	Prothrombin OS=Homo sapiens OX=9606 GN=F2 PE=1 SV=2	260512	305651	390728	279778	413554	293910	324022	62771	0.193724	236691	207898	187493	239233	292388	245644	234891	35829.8	0.152538	246924	257619	297550	181233	140542	217563	223572	56391.3	0.252229	0.00865801	0.0805778	0.724923	-1.37946	0.937229	0.937	0.951811	-1.05063	0.0151515	0.0739003	0.689989
P61018	8	2	65.1107	0.0139919	0.0363016	16.5152	0.787606	Group 2	Group 1	23871.9	Ras-related protein Rab-4B OS=Homo sapiens OX=9606 GN=RAB4B PE=1 SV=1	32.2089	39.1065	148.476	487.422	798.891	155.858	276.994	304.748	1.1002	1229.37	4712.29	732.191	19755.5	586.096	432.231	4574.61	7609.2	1.66336	264.309	397.721	1352.66	619.841	4530.68	1831.93	1499.52	1602.1	1.0684	0.025974	0.153069	16.5152	16.5152	0.588745	0.90515	0.327793	-3.05071	0.0411255	0.138339	5.41357
P19367	21	9	135.325	0.0139953	0.0363016	1.35699	0.787574	Group 1	Group 3	103627	Hexokinase-1 OS=Homo sapiens OX=9606 GN=HK1 PE=1 SV=3	128914	108994	115820	103185	105164	95391.4	109578	11617.3	0.106019	86774	103591	125882	73636.5	71827.6	80977.3	90448.1	20788.8	0.229842	73252.8	65520.7	74759.7	94114.2	86424.9	90433.6	80751	11212.5	0.138853	0.0930736	0.288753	0.825421	-1.2115	0.588745	0.90515	0.892787	-1.12009	0.0021645	0.0279763	0.736926
Q96AB3	2	2	18.2961	0.0143543	0.0371266	5.09885	0.784247	Group 3	Group 1	22622.4	Isochorismatase domain-containing protein 2 OS=Homo sapiens OX=9606 GN=ISOC2 PE=1 SV=1	162.955	165.391	0	494.209	101.515	789.781	285.642	297.544	1.04167	823.807	1077.7	1352.4	1245.56	1550.46	2310.76	1393.45	512.612	0.367874	715.437	1928.52	2480.83	576.135	1556.81	1480.93	1456.44	722.072	0.495777	0.0021645	0.0426468	4.8783	4.8783	0.818182	0.921911	1.04521	1.04521	0.00865801	0.0535135	5.09885
O14980	7	5	44.4541	0.0146009	0.0376567	1.89213	0.781992	Group 2	Group 1	124527	Exportin-1 OS=Homo sapiens OX=9606 GN=XPO1 PE=1 SV=1	10131.3	7045.75	9228.62	16608.8	32938.9	13400.5	14892.3	9456.89	0.635018	24875.1	30517.1	26843.8	48340.9	14630.1	23862.4	28178.2	11197.1	0.397366	24554.5	27730	31174.6	18980.9	22689.7	22243.8	24562.2	4331.08	0.176331	0.0649351	0.240442	1.89213	1.89213	0.588745	0.90515	0.871674	-1.14722	0.0649351	0.182419	1.64932
Q9Y2B0	7	6	55.2256	0.0146575	0.0376955	2.53937	0.781477	Group 1	Group 3	20994.4	Protein canopy homolog 2 OS=Homo sapiens OX=9606 GN=CNPY2 PE=1 SV=1	35671.1	43870.6	163181	52787.9	84411.9	24852.8	67462.5	51083.2	0.757209	34822.5	26877.1	38824.7	22541.4	20413.5	25227.2	28117.7	7210.25	0.256431	19291.3	27252.3	27287.7	20468.1	33568.7	31531.6	26566.6	5740.95	0.216096	0.0411255	0.195135	0.416791	-2.39929	0.937229	0.937	0.944835	-1.05839	0.025974	0.103425	0.393798
P11310	10	5	71.0833	0.0147217	0.0377533	1.91606	0.780896	Group 3	Group 1	47044.6	Medium-chain specific acyl-CoA dehydrogenase_ mitochondrial OS=Homo sapiens OX=9606 GN=ACADM PE=1 SV=1	15724.8	10701.2	11968.3	5036.29	14949.6	16321.5	12450.3	4247.69	0.341172	17179.8	13213	22101.1	15415.1	14800.5	23409.1	17686.4	4147.14	0.234481	18416.9	24906.7	19171.2	39612.2	15316.7	25708.7	23855.4	8686.15	0.364117	0.132035	0.348626	1.42057	1.42057	0.132035	0.765901	1.3488	1.3488	0.00865801	0.0535135	1.91606
Q8WXA9	3	2	22.2383	0.0148287	0.0379201	1.95253	0.77993	Group 1	Group 3	59437.4	Splicing regulatory glutamine/lysine-rich protein 1 OS=Homo sapiens OX=9606 GN=SREK1 PE=1 SV=1	11369.2	13422.4	9902.94	10727.6	12062.1	10846.6	11388.5	1227.02	0.107743	10997.7	7290.81	3836.85	14865.2	7362.46	8360.47	8785.59	3762.61	0.428271	4122.23	10959.1	3043.73	3514.03	4356.15	9000.81	5832.68	3303.87	0.566442	0.179654	0.416314	0.771445	-1.29627	0.24026	0.83426	0.663892	-1.50627	0.0151515	0.0739003	0.512156
P07741	13	6	112.102	0.014899	0.0379925	1.67464	0.779298	Group 3	Group 1	19778.9	Adenine phosphoribosyltransferase OS=Homo sapiens OX=9606 GN=APRT PE=1 SV=2	51364.4	73237	59626.5	43724.7	59410.9	79777.6	61190.2	13400.1	0.218992	87660.2	69859.6	78925.4	69063.5	77396.7	94188.2	79515.6	9888.8	0.124363	84986.8	102349	178349	76223.6	107074	65846.6	102471	40285.7	0.39314	0.0649351	0.240442	1.29948	1.29948	0.393939	0.865099	1.2887	1.2887	0.0151515	0.0739003	1.67464
P55072	46	32	454.451	0.0149593	0.0380391	1.39635	0.778757	Group 2	Group 3	90006.3	Transitional endoplasmic reticulum ATPase OS=Homo sapiens OX=9606 GN=VCP PE=1 SV=4	448488	565797	441271	511530	394440	623284	497468	85869.7	0.172613	748050	508649	621201	489544	508181	540218	569307	99263.5	0.174358	398012	397994	313778	445922	542471	348082	407710	80234.3	0.196793	0.393939	0.630322	1.14441	1.14441	0.025974	0.660196	0.716151	-1.39635	0.132035	0.295994	0.819569
P05114	6	4	44.6367	0.015337	0.0388904	2.1064	0.775401	Group 1	Group 3	10658.9	Non-histone chromosomal protein HMG-14 OS=Homo sapiens OX=9606 GN=HMGN1 PE=1 SV=3	31084.6	37209.9	53361.6	42791.2	17098.3	52675.6	39036.9	13807.2	0.353695	22228.2	24334	20255	17734.8	24915	33328.7	23799.3	5369.35	0.22561	19867.9	24398.4	18408.4	21247.1	6446.16	20827.3	18532.5	6243.75	0.336907	0.0930736	0.288753	0.609662	-1.64025	0.24026	0.83426	0.778702	-1.28419	0.0411255	0.138339	0.474745
P06744	24	18	236.96	0.0155492	0.0392088	1.37612	0.773539	Group 1	Group 3	63375.4	Glucose-6-phosphate isomerase OS=Homo sapiens OX=9606 GN=GPI PE=1 SV=4	240235	301205	378733	376356	390256	254015	323467	67170	0.207657	279827	269915	244704	268190	272480	238810	262321	16522.1	0.0629844	189884	233290	206634	225980	315925	238630	235057	43557.7	0.185307	0.179654	0.416314	0.810968	-1.23309	0.0649351	0.67332	0.896067	-1.11599	0.0151515	0.0739003	0.726681
O14745	3	1	17.3934	0.0156131	0.0392606	2.40927	0.772981	Group 1	Group 2	39153.6	Na(+)/H(+) exchange regulatory cofactor NHE-RF1 OS=Homo sapiens OX=9606 GN=SLC9A3R1 PE=1 SV=4	13236.6	7702.52	14688.2	4006.02	10392.3	14265.9	10715.3	4217.67	0.393613	5968.65	3458.6	4688.47	2489.79	4937.88	5141.71	4447.52	1257.37	0.282713	10000.6	7234.2	2376.47	6147.37	4090.11	5156.36	5834.19	2641	0.452677	0.025974	0.153069	0.415063	-2.40927	0.309524	0.856993	1.31179	1.31179	0.0649351	0.182419	0.544474
P41250	15	11	95.7776	0.0156606	0.0392711	1.2968	0.772567	Group 3	Group 1	83907.1	Glycine--tRNA ligase OS=Homo sapiens OX=9606 GN=GARS1 PE=1 SV=3	45028.1	56534.2	41851.6	41736.8	38019.1	30266	42239.3	8645.18	0.204671	35489.8	45913.3	48045.4	47418.6	42882.1	39593.6	43223.8	4923.17	0.113899	45520.7	52700.1	65928.1	52836.4	57298.5	54371.8	54776	6702.64	0.122365	0.588745	0.77654	1.02331	1.02331	0.0151515	0.539423	1.26726	1.26726	0.025974	0.103425	1.2968
P13639	46	34	461.401	0.0157585	0.0394074	1.54684	0.771717	Group 3	Group 1	96307.8	Elongation factor 2 OS=Homo sapiens OX=9606 GN=EEF2 PE=1 SV=4	450236	409434	499652	447642	426594	403897	439576	35036.6	0.0797056	530765	313687	406300	619951	488610	542284	483600	108748	0.224872	568703	695914	1.12328e+06	637227	519550	535060	679955	227031	0.333891	0.393939	0.630322	1.10015	1.10015	0.0649351	0.67332	1.40603	1.40603	0.0021645	0.0279763	1.54684
Q13148	8	5	69.3311	0.0158198	0.0394517	2.16692	0.771187	Group 3	Group 1	45082.1	TAR DNA-binding protein 43 OS=Homo sapiens OX=9606 GN=TARDBP PE=1 SV=1	27824.7	21285.5	3611.76	25658.2	11907.6	33821.2	20684.8	11110.1	0.537112	45197	22552.9	43275.5	31738.5	74068.5	45929	43793.6	17434.8	0.398114	31694	64830.8	41297.3	54846.2	42294.6	33970.8	44822.3	12725.9	0.283919	0.025974	0.153069	2.11718	2.11718	0.937229	0.937	1.02349	1.02349	0.004329	0.0364065	2.16692
P28838	20	16	162.09	0.0160659	0.0398458	1.3922	0.769071	Group 1	Group 3	56565.6	Cytosol aminopeptidase OS=Homo sapiens OX=9606 GN=LAP3 PE=1 SV=3	120827	95623.5	162827	104721	115078	82882.1	113660	27652.4	0.243291	103980	77949.2	72527.2	83399.2	96305.1	77863	85337.3	12216	0.143149	67529.8	91952.7	74116.9	69847	94865.6	91532.1	81640.7	12441	0.152387	0.0411255	0.195135	0.750813	-1.33189	0.484848	0.894933	0.956682	-1.04528	0.0151515	0.0739003	0.71829
Q13557	5	2	30.4444	0.0162574	0.0402106	1.97483	0.767439	Group 3	Group 1	56996.8	Calcium/calmodulin-dependent protein kinase type II subunit delta OS=Homo sapiens OX=9606 GN=CAMK2D PE=1 SV=3	6980.54	7072.9	6287.57	6489.61	6684.96	5742.02	6542.93	490.319	0.0749387	10485.6	8696.76	12835.8	6765.31	8852.38	14566.3	10367	2891.34	0.278897	9356.46	12823.6	28091.1	8778.49	10378.1	8099.27	12921.2	7612.12	0.58912	0.00865801	0.0805778	1.58446	1.58446	0.937229	0.937	1.24637	1.24637	0.0021645	0.0279763	1.97483
Q96DH6	3	2	17.1689	0.0164046	0.0403542	2.23164	0.766193	Group 2	Group 1	35367.9	RNA-binding protein Musashi homolog 2 OS=Homo sapiens OX=9606 GN=MSI2 PE=1 SV=1	10429.3	7854.75	901.772	11158.8	3172.1	15736.1	8208.8	5462.23	0.665412	14432.4	26917.7	25043.5	13317.6	14947.4	15255.8	18319.1	6000.47	0.327553	18515.4	13499.5	21135.5	14889	21461.8	14064.5	17260.9	3583.99	0.207636	0.025974	0.153069	2.23164	2.23164	0.818182	0.921911	0.942239	-1.0613	0.0151515	0.0739003	2.10274
O75891	20	13	145.409	0.0164521	0.0403613	1.78021	0.765792	Group 1	Group 3	99684.8	Cytosolic 10-formyltetrahydrofolate dehydrogenase OS=Homo sapiens OX=9606 GN=ALDH1L1 PE=1 SV=2	65372.7	82580.2	84220.8	68347.4	71544	182473	92423	44767.2	0.484373	44577.4	61308.2	74362.9	67655.8	46250.3	57402.6	58592.9	11733.6	0.200257	40898.9	68738.6	45348.8	38069	69217.6	49229.5	51917.1	13753.6	0.264915	0.025974	0.153069	0.633964	-1.57738	0.484848	0.894933	0.886064	-1.12859	0.025974	0.103425	0.561733
Q9C0C2	6	6	41.2032	0.0168226	0.041039	1.49552	0.762693	Group 1	Group 3	182822	182 kDa tankyrase-1-binding protein OS=Homo sapiens OX=9606 GN=TNKS1BP1 PE=1 SV=4	47352.3	41764.2	56643.6	40800.4	48968	55600.3	48521.5	6677.16	0.137612	38341.7	47423.7	41000.5	31292.2	49135.5	34143.4	40222.8	7101.37	0.176551	44114.4	24336.1	22466.5	27418.2	50386.8	25945.2	32444.5	11755.2	0.362317	0.132035	0.348626	0.82897	-1.20632	0.24026	0.83426	0.80662	-1.23974	0.0649351	0.182419	0.668664
Q9UKL3	5	4	30.931	0.0169854	0.041039	1.60555	0.761346	Group 1	Group 3	224996	CASP8-associated protein 2 OS=Homo sapiens OX=9606 GN=CASP8AP2 PE=1 SV=1	28333	27696.5	11791.1	25382.8	19819.1	18243.2	21877.6	6434.29	0.294104	16314	17490.9	15804.9	10817.4	16367.4	11455.6	14708.4	2828.26	0.192289	11349.1	17505.6	11536.9	15655	11367.6	14343	13626.2	2620.35	0.192302	0.025974	0.153069	0.672302	-1.48743	0.588745	0.90515	0.926426	-1.07942	0.0151515	0.0739003	0.622838
O43707	59	27	609.91	0.0169898	0.041039	1.47313	0.76131	Group 1	Group 3	105310	Alpha-actinin-4 OS=Homo sapiens OX=9606 GN=ACTN4 PE=1 SV=2	634817	582201	748911	491998	560026	859002	646159	135103	0.209086	506734	445868	538423	476036	490323	555147	502089	40335.9	0.0803362	384680	574694	248050	525592	432149	466606	438629	115006	0.262194	0.0151515	0.117745	0.777035	-1.28694	0.309524	0.856993	0.873608	-1.14468	0.0151515	0.0739003	0.678824
P09488	8	1	80.494	0.0171388	0.0411537	6.54702	0.760085	Group 1	Group 2	25940	Glutathione S-transferase Mu 1 OS=Homo sapiens OX=9606 GN=GSTM1 PE=1 SV=3	17534.5	3158.66	6674.04	24244.8	1069.84	2645.99	9221.32	9463	1.02621	755.03	925.668	1559.23	1517.94	2086.07	1606.92	1408.48	488.532	0.346852	1717.5	1654.33	3356.82	1472.88	689.732	2653.94	1924.2	941.073	0.489072	0.025974	0.153069	0.152741	-6.54702	0.393939	0.865099	1.36616	1.36616	0.132035	0.295994	0.208669
O76015	3	2	23	0.0172541	0.0413211	1.98649	0.759141	Group 1	Group 2	52076.8	Keratin_ type I cuticular Ha8 OS=Homo sapiens OX=9606 GN=KRT38 PE=1 SV=3	37591.4	33975.2	75375.1	45986.4	84974.8	69138.4	57840.2	21407.8	0.37012	28826.4	37607.6	21205.6	36485.5	19382.4	31193.7	29116.9	7591.25	0.260717	47945.2	18045.6	26332.6	11154.1	39374.2	35877.7	29788.2	13825.4	0.464124	0.0151515	0.117745	0.503402	-1.98649	0.937229	0.937	1.02306	1.02306	0.0649351	0.182419	0.515009
Q15366	13	5	85.9331	0.0174115	0.0414937	1.43605	0.757859	Group 3	Group 1	38979.4	Poly(rC)-binding protein 2 OS=Homo sapiens OX=9606 GN=PCBP2 PE=1 SV=1	76276.3	72814.7	99438.5	61657.3	59811.3	72212	73701.7	14212.9	0.192843	96395.6	90133.3	109762	74017.8	72318.2	85008.8	87939.3	14134.8	0.160734	74650.8	105703	107409	87380.4	129050	130841	105839	22270	0.210413	0.132035	0.348626	1.19318	1.19318	0.179654	0.829849	1.20355	1.20355	0.0151515	0.0739003	1.43605
P25685	4	3	24.4834	0.0174637	0.0414937	1.73684	0.757437	Group 1	Group 3	38215.3	DnaJ homolog subfamily B member 1 OS=Homo sapiens OX=9606 GN=DNAJB1 PE=1 SV=4	20371.8	26705.8	15850.5	21423.8	18806.9	21994.9	20858.9	3614.64	0.17329	20186.1	18080.7	21603.2	21182.7	7976.44	11555.9	16764.2	5669.8	0.338209	9605.59	10363.5	9315.68	11087	20875.5	10810.9	12009.7	4396.34	0.366065	0.24026	0.476176	0.803692	-1.24426	0.179654	0.829849	0.716391	-1.39589	0.0151515	0.0739003	0.575758
Q16851	16	8	125.461	0.0174637	0.0414937	1.81441	0.757436	Group 1	Group 3	57111.4	UTP--glucose-1-phosphate uridylyltransferase OS=Homo sapiens OX=9606 GN=UGP2 PE=1 SV=5	108009	98887.9	154554	105259	110437	107157	114051	20222.6	0.177313	87285.5	124958	157577	55691.2	50577.7	55644.6	88622.3	44036.7	0.496903	66437.1	61560.8	39327.3	78767.8	61819.8	69236.8	62858.3	13138.3	0.209015	0.309524	0.553962	0.777044	-1.28693	0.699134	0.914815	0.709283	-1.40988	0.0021645	0.0279763	0.551144
P12724	5	3	50.7488	0.0175536	0.0415982	1.94447	0.756709	Group 3	Group 1	18898.6	Eosinophil cationic protein OS=Homo sapiens OX=9606 GN=RNASE3 PE=1 SV=2	27800.1	29870.3	49573.5	21439.4	23645.5	31682.4	30668.5	10017.9	0.32665	35921.7	49303.5	26560.3	94097.2	55082.7	42674.3	50606.6	23537	0.465098	83591.6	40631.5	73580.8	46259.9	73813.1	39928.1	59634.2	19482.4	0.326698	0.0930736	0.288753	1.65012	1.65012	0.588745	0.90515	1.17839	1.17839	0.0151515	0.0739003	1.94447
Q9P2S6	3	3	19.3618	0.0176912	0.0417029	2.55425	0.755602	Group 3	Group 1	107170	Ankyrin repeat and MYND domain-containing protein 1 OS=Homo sapiens OX=9606 GN=ANKMY1 PE=2 SV=2	5513.67	1940.99	5417.34	3366.9	1419.11	2197.34	3309.22	1788.18	0.540362	3959	8171.95	2092.66	6688.84	4670.82	2612.84	4699.35	2354.33	0.50099	10030.2	3474.46	6079.1	11241.7	12747.7	7142.47	8452.6	3488.48	0.412711	0.309524	0.553962	1.42008	1.42008	0.0930736	0.67332	1.79867	1.79867	0.00865801	0.0535135	2.55425
P14618	53	38	646.389	0.0177054	0.0417029	1.54171	0.755488	Group 1	Group 2	58507.3	Pyruvate kinase PKM OS=Homo sapiens OX=9606 GN=PKM PE=1 SV=4	2.3772e+06	2.13792e+06	1.99761e+06	1.27687e+06	1.61082e+06	2.21991e+06	1.93672e+06	414733	0.214142	1.06703e+06	861618	1.70221e+06	904110	1.88925e+06	1.11306e+06	1.25621e+06	432575	0.344348	1.30611e+06	1.56267e+06	1.79334e+06	1.45416e+06	1.39156e+06	1.30318e+06	1.4685e+06	186664	0.127112	0.025974	0.153069	0.648629	-1.54171	0.309524	0.856993	1.16899	1.16899	0.0930736	0.235146	0.758242
P32456	7	4	59.0694	0.017736	0.0417029	5.30063	0.755242	Group 3	Group 1	67722.4	Guanylate-binding protein 2 OS=Homo sapiens OX=9606 GN=GBP2 PE=1 SV=3	5077.29	475.284	540.214	105.428	2436.85	1732.51	1727.93	1861.89	1.07753	2922.11	1692.98	1976.51	1217.3	4582.27	17013.4	4900.76	6052.13	1.23494	8803.57	8505.6	1462.14	12944.1	5238	18001.3	9159.11	5791.07	0.632274	0.24026	0.476176	2.8362	2.8362	0.179654	0.829849	1.86892	1.86892	0.0151515	0.0739003	5.30063
Q9NZU5	3	1	19.7905	0.0178059	0.0417168	1.93014	0.754683	Group 3	Group 1	42030.4	LIM and cysteine-rich domains protein 1 OS=Homo sapiens OX=9606 GN=LMCD1 PE=1 SV=1	1704.2	1336.71	4516.97	2893	5005.73	4204.16	3276.8	1534.37	0.468254	5578.03	5890.78	5521.43	6378.57	3713.07	4139.33	5203.53	1043.87	0.200608	4313.16	4577.17	6211.73	5125.46	6266.65	11454	6324.69	2640.6	0.417507	0.0649351	0.240442	1.58799	1.58799	0.588745	0.90515	1.21546	1.21546	0.0151515	0.0739003	1.93014
Q9NXE8	3	2	18.3942	0.0178341	0.0417168	2.48747	0.754457	Group 1	Group 3	49704.6	Pre-mRNA-splicing factor CWC25 homolog OS=Homo sapiens OX=9606 GN=CWC25 PE=1 SV=1	10267.2	13947.3	10193.9	3032.43	12291.8	11294.4	10171.2	3768	0.370459	3270.38	6885.17	13423.5	7218.82	7253.06	8771.4	7803.72	3303.28	0.423296	7760.25	4476.31	4543.37	2203.58	2291.41	3258.89	4088.97	2064.45	0.504882	0.24026	0.476176	0.767239	-1.30337	0.0649351	0.67332	0.523977	-1.90848	0.025974	0.103425	0.402016
P59998	7	6	58.7431	0.0180599	0.042136	2.30302	0.752661	Group 1	Group 2	19781.1	Actin-related protein 2/3 complex subunit 4 OS=Homo sapiens OX=9606 GN=ARPC4 PE=1 SV=3	150484	212897	764285	147187	192642	206579	279012	239359	0.857881	91163.1	130017	134532	93714.7	133609	143870	121151	22720	0.187535	152258	105949	170485	118542	85882.9	102079	122533	32359	0.264085	0.0021645	0.0426468	0.434213	-2.30302	0.937229	0.937	1.01141	1.01141	0.025974	0.103425	0.439166
P41227	4	2	23.5397	0.018137	0.0422073	3.71622	0.752051	Group 3	Group 1	26629.6	N-alpha-acetyltransferase 10 OS=Homo sapiens OX=9606 GN=NAA10 PE=1 SV=1	369.408	167.816	1256.94	1114.67	1389.49	145.817	740.69	573.973	0.774917	2290.32	2888.8	391.778	1811.8	1185.06	1471.18	1673.16	871.65	0.520962	2871.22	779.062	1460.45	3972.06	5017.63	2414.97	2752.57	1569.08	0.570041	0.0411255	0.195135	2.25891	2.25891	0.309524	0.856993	1.64513	1.64513	0.0151515	0.0739003	3.71622
P55735	4	2	23.7467	0.0182585	0.0423811	2.47176	0.751094	Group 1	Group 3	36053.8	Protein SEC13 homolog OS=Homo sapiens OX=9606 GN=SEC13 PE=1 SV=3	30923	12646	9794.41	14130.6	8467.81	8361.84	14054	8582.58	0.610688	3882.17	6854.91	17816.2	3732.65	6159.66	7483.06	7654.78	5211.06	0.680759	3847.22	5592.87	6135.36	4502.83	7145.19	6891.33	5685.8	1309.48	0.230306	0.0411255	0.195135	0.544671	-1.83597	0.699134	0.914815	0.742778	-1.3463	0.0021645	0.0279763	0.404569
P49902	8	5	49.2556	0.0185766	0.0429968	2.1916	0.748608	Group 3	Group 1	65426.1	Cytosolic purine 5'-nucleotidase OS=Homo sapiens OX=9606 GN=NT5C2 PE=1 SV=1	10304	15537.2	2028.1	5475.02	3122.57	5035.15	6917.01	5093.13	0.736319	9319.42	6046.53	12293	6539.42	7742.44	10410.6	8725.24	2401.74	0.275264	9356.8	27924.8	11651.5	15265.7	12709.6	14047.7	15159.3	6575.39	0.433752	0.24026	0.476176	1.26142	1.26142	0.0151515	0.539423	1.73741	1.73741	0.0649351	0.182419	2.1916
A8MTJ3	7	1	62.0298	0.0186188	0.0429968	9.71754	0.74828	Group 3	Group 1	40870.3	Guanine nucleotide-binding protein G(t) subunit alpha-3 OS=Homo sapiens OX=9606 GN=GNAT3 PE=2 SV=2	7947.67	3524.23	3950.06	3464.7	20290.8	3309.46	7081.16	6708.3	0.947345	7511.38	41907.1	4676.54	5887.37	8870.78	4339.59	12198.8	14654.8	1.20133	72998.5	4267	213374	79660	11213	31356.4	68811.5	77356.3	1.12418	0.179654	0.416314	1.72271	1.72271	0.132035	0.765901	5.64084	5.64084	0.0151515	0.0739003	9.71754
P06737	29	14	197.814	0.018731	0.0431458	1.49691	0.747411	Group 1	Group 3	97548	Glycogen phosphorylase_ liver form OS=Homo sapiens OX=9606 GN=PYGL PE=1 SV=4	167074	151858	162556	111346	103350	123663	136641	27371	0.200313	87020.1	93422.1	177884	109652	82266.7	96539.3	107797	35587.7	0.330135	93614.8	112029	88680.5	80409.9	93220.8	79739.9	91282.5	11813.7	0.129419	0.0930736	0.288753	0.788908	-1.26758	0.393939	0.865099	0.846797	-1.18092	0.00865801	0.0535135	0.668045
P10599	8	6	67.9131	0.0188649	0.0433439	1.5947	0.746378	Group 1	Group 3	12022.7	Thioredoxin OS=Homo sapiens OX=9606 GN=TXN PE=1 SV=3	83877.3	107574	180798	76473.8	108020	171525	121378	44355.7	0.365434	128956	87308.6	150415	100689	111454	100132	113159	22951.7	0.202827	78479.2	84429.5	66847.7	91732.7	75028.1	60162.2	76113.2	11490.8	0.150969	0.937229	0.941069	0.932287	-1.07263	0.004329	0.412974	0.672621	-1.48672	0.0411255	0.138339	0.627075
P30837	7	5	51.8109	0.0189959	0.0435345	1.40603	0.745373	Group 1	Group 3	57662.6	Aldehyde dehydrogenase X_ mitochondrial OS=Homo sapiens OX=9606 GN=ALDH1B1 PE=1 SV=3	20782.9	18029	25561.7	19840.3	28386.7	23033.7	22605.7	3853.75	0.170477	18949.3	20925.2	10736.3	19025.7	16092.8	16033.4	16960.5	3585.87	0.211425	16536.6	13868.2	12785.5	17111	14523.9	21640.8	16077.7	3173.67	0.197396	0.0411255	0.195135	0.750274	-1.33285	0.699134	0.914815	0.94795	-1.05491	0.0151515	0.0739003	0.711222
P60842	24	3	175.392	0.0190948	0.0435629	3.95163	0.744617	Group 3	Group 1	46382.2	Eukaryotic initiation factor 4A-I OS=Homo sapiens OX=9606 GN=EIF4A1 PE=1 SV=1	11139.1	338.695	538.244	2779.55	2870.19	19155.7	6136.91	7502.24	1.22248	24325.5	5664	6932.17	8427.3	11173.4	23241.7	13294	8336.93	0.627119	17718.1	10095.2	5778.88	60275.6	22650.7	28986.4	24250.8	19529.7	0.805321	0.0930736	0.288753	2.16624	2.16624	0.393939	0.865099	1.82419	1.82419	0.0411255	0.138339	3.95163
P36406	3	2	25.1743	0.019136	0.0435629	3.49764	0.744303	Group 3	Group 1	65549.4	E3 ubiquitin-protein ligase TRIM23 OS=Homo sapiens OX=9606 GN=TRIM23 PE=1 SV=1	3268.06	1631.33	1881.3	6031.52	8373.89	3168.13	4059.04	2629.23	0.647748	5424.13	8048.87	4453.38	8275.11	42478.1	6539.4	12536.5	14742.4	1.17595	16886.2	5805.24	5469.4	22714	23266.9	11040.4	14197	7982.37	0.562256	0.0930736	0.288753	3.08854	3.08854	0.393939	0.865099	1.13246	1.13246	0.025974	0.103425	3.49764
Q9P253	4	2	28.2633	0.0191527	0.0435629	2.38349	0.744176	Group 3	Group 1	111554	Vacuolar protein sorting-associated protein 18 homolog OS=Homo sapiens OX=9606 GN=VPS18 PE=1 SV=2	8096.42	4958.51	622.241	2919.38	2921.78	8285.75	4634.02	3078.79	0.66439	6111.84	6430.18	16905.8	6293.33	13774.8	11262.2	10129.7	4583.28	0.45246	12255.3	14047.3	8004.45	12796	5498.06	13669.7	11045.1	3476.99	0.314798	0.0649351	0.240442	2.18594	2.18594	0.818182	0.921911	1.09037	1.09037	0.025974	0.103425	2.38349
Q96E39	13	1	98.5488	0.0193338	0.0437386	1.99367	0.742802	Group 1	Group 3	42198.7	RNA binding motif protein_ X-linked-like-1 OS=Homo sapiens OX=9606 GN=RBMXL1 PE=1 SV=1	78580.2	112301	52029.7	51992.4	34640.1	42955	62083	28691	0.462139	33503.1	37321.8	43775.5	22864.9	55047.1	44549.8	39510.4	10981.1	0.27793	36062.7	22617.9	48314.8	24187.8	20908.9	34748.4	31140.1	10562.8	0.339201	0.179654	0.416314	0.636412	-1.57131	0.24026	0.83426	0.78815	-1.26879	0.025974	0.103425	0.501588
Q3LXA3	8	5	49.2084	0.0193748	0.0437386	1.68848	0.742491	Group 1	Group 3	59289.4	Triokinase/FMN cyclase OS=Homo sapiens OX=9606 GN=TKFC PE=1 SV=2	18885.1	18889	26422.1	12887.6	9597.71	17389.9	17345.2	5779.97	0.333231	9853.84	11164.2	17402.1	10165.8	10392.7	11858.9	11806.3	2836.52	0.240256	6733.58	11236.8	12810	8566.71	12536.9	9752.18	10272.7	2374.91	0.231186	0.132035	0.348626	0.680663	-1.46916	0.588745	0.90515	0.870107	-1.14928	0.025974	0.103425	0.592249
O60565	4	3	25.1285	0.0195616	0.0440056	2.08995	0.741085	Group 1	Group 3	21210	Gremlin-1 OS=Homo sapiens OX=9606 GN=GREM1 PE=1 SV=1	44101.6	17324.6	69696.7	40870.3	61872.4	33889.8	44625.9	18978.9	0.425288	30401.9	21768.4	19713.7	25921.1	31727.5	45202	29122.4	9163.29	0.314647	22114.3	23536.2	19609.2	17295.9	15485.8	30074.2	21352.6	5202.51	0.243648	0.179654	0.416314	0.65259	-1.53236	0.0930736	0.67332	0.733201	-1.36388	0.025974	0.103425	0.47848
Q13838	16	4	138.565	0.0195904	0.0440056	1.46071	0.740869	Group 2	Group 3	49447.7	Spliceosome RNA helicase DDX39B OS=Homo sapiens OX=9606 GN=DDX39B PE=1 SV=1	8046.62	8185.02	13692.8	12516	10501.5	14669.8	11268.6	2809.95	0.24936	16489.8	13915.1	10872.4	12087.2	11388.5	17621.2	13729	2797.81	0.203788	8717.61	9740.43	8342.83	8938.74	11183.5	9470.18	9398.87	1009.71	0.107429	0.24026	0.476176	1.21834	1.21834	0.004329	0.412974	0.684598	-1.46071	0.484848	0.662629	0.834074
P18669	17	10	171.552	0.0198564	0.0443889	1.9327	0.738884	Group 1	Group 3	28918	Phosphoglycerate mutase 1 OS=Homo sapiens OX=9606 GN=PGAM1 PE=1 SV=2	583254	545087	320425	313610	207887	240246	368418	158033	0.428949	159639	121366	357623	123528	245161	210473	202965	90113	0.443983	226899	200634	124570	252549	146329	192764	190624	48125.8	0.252465	0.0930736	0.288753	0.550909	-1.81518	0.937229	0.937	0.939197	-1.06474	0.0151515	0.0739003	0.517412
P54868	21	16	226.826	0.0199398	0.0444596	2.12749	0.738266	Group 1	Group 3	57148.8	Hydroxymethylglutaryl-CoA synthase_ mitochondrial OS=Homo sapiens OX=9606 GN=HMGCS2 PE=1 SV=1	303787	563533	169333	194351	215799	142743	264924	156293	0.589953	206004	245606	128079	147737	127137	210293	177476	49781.2	0.280496	92077	167942	116824	90731.4	140282	139291	124525	30349.9	0.243726	0.309524	0.553962	0.669911	-1.49273	0.0930736	0.67332	0.701643	-1.42523	0.004329	0.0364065	0.470038
Q9H560	2	1	11.2646	0.0202114	0.0448535	52.0294	0.736263	Group 1	Group 3	30778.1	Putative ankyrin repeat domain-containing protein 19 OS=Homo sapiens OX=9606 GN=ANKRD19P PE=5 SV=1	16463.7	1233.4	20015.4	8317.84	883.419	17.0646	7821.81	8672.65	1.10878	4416.29	1728	1638.09	623.498	815.789	1335.26	1759.49	1373.7	0.780742	49.1817	123.126	85.83	189.449	354.003	100.416	150.334	110.123	0.732523	0.588745	0.77654	0.224946	-4.4455	0.0021645	0.412974	0.0854421	-11.7038	0.0649351	0.182419	0.0192199
Q8TC12	2	2	11.9703	0.0202156	0.0448535	3.55894	0.736233	Group 3	Group 1	35785.5	Retinol dehydrogenase 11 OS=Homo sapiens OX=9606 GN=RDH11 PE=1 SV=2	2420.64	2522.48	600.024	1409.34	375.638	2626.42	1659.09	1009.19	0.608282	3846.39	2265.32	3333.33	2184.41	4257.84	4779.03	3444.39	1057.8	0.307107	2475.28	4621.27	18563.9	3268.32	4194.37	2304.55	5904.61	6268.96	1.06171	0.0649351	0.240442	2.07607	2.07607	0.699134	0.914815	1.71427	1.71427	0.0411255	0.138339	3.55894
Q9UHK6	3	3	17.289	0.0206011	0.0455777	1.55874	0.733423	Group 1	Group 3	42729	Alpha-methylacyl-CoA racemase OS=Homo sapiens OX=9606 GN=AMACR PE=1 SV=2	74751.6	91071.4	135724	58065.1	68414.9	96820.7	87474.6	27634.6	0.315916	58951.3	64129.7	60333.1	64275.8	71814.9	77040.6	66090.9	6984.66	0.105683	60345.1	74371.5	65818	45308	53893.6	36976.5	56118.8	13662.7	0.243461	0.179654	0.416314	0.755544	-1.32355	0.309524	0.856993	0.849116	-1.1777	0.025974	0.103425	0.641544
P00973	4	3	26.6848	0.020688	0.0455777	1.65356	0.732794	Group 1	Group 3	46655.9	2'-5'-oligoadenylate synthase 1 OS=Homo sapiens OX=9606 GN=OAS1 PE=1 SV=4	30912.4	46871.9	26021.3	19358	22021.4	32322.2	29584.6	9824.33	0.332076	16802.6	14741	19520.1	18109.8	27276.6	23065.9	19919.3	4560.57	0.228952	18548.2	16582	30229.9	13537.6	15423	13027.9	17891.4	6373.17	0.356214	0.0649351	0.240442	0.673302	-1.48522	0.309524	0.856993	0.898194	-1.11335	0.0151515	0.0739003	0.604755
P61247	26	16	235.573	0.020693	0.0455777	1.41675	0.732758	Group 1	Group 3	30173.1	40S ribosomal protein S3a OS=Homo sapiens OX=9606 GN=RPS3A PE=1 SV=2	249440	327489	345407	542016	402349	337697	367400	98575.5	0.268306	314702	239242	274982	295579	264485	275933	277487	25894.8	0.0933188	264505	296764	259891	188904	314371	231523	259326	45146.4	0.174091	0.0411255	0.195135	0.755273	-1.32402	0.484848	0.894933	0.934552	-1.07003	0.025974	0.103425	0.705842
Q96PD5	6	4	35.781	0.0208362	0.0457769	2.00342	0.731727	Group 3	Group 1	62787.4	N-acetylmuramoyl-L-alanine amidase OS=Homo sapiens OX=9606 GN=PGLYRP2 PE=1 SV=1	11418.7	8526.47	4294.01	26250.5	14482.8	21344.5	14386.2	8175.38	0.56828	31369.7	27839.1	15563.8	24944.8	13241.1	16442.5	21566.8	7462.73	0.346028	22290.8	25855.6	24901.5	23833	43461.6	32586.7	28821.5	8002.61	0.277661	0.132035	0.348626	1.49914	1.49914	0.309524	0.856993	1.33638	1.33638	0.025974	0.103425	2.00342
P25815	3	1	22.2228	0.0208846	0.0457769	10.5823	0.731379	Group 1	Group 3	10457	Protein S100-P OS=Homo sapiens OX=9606 GN=S100P PE=1 SV=2	1909.9	1202.86	24.9373	141.383	43.1695	663.059	664.219	762.837	1.14847	152.889	0	1526.69	58.3766	44.5699	251.975	339.084	588.759	1.73632	0	350.324	0	26.2789	0	0	62.7672	141.265	2.25062	0.699134	0.845169	0.5105	-1.95886	0.112554	0.765901	0.185108	-5.40225	0.0194805	0.0942403	0.0944978
Q07021	5	3	32.625	0.0209941	0.0459059	4.09751	0.730595	Group 1	Group 3	31761.5	Complement component 1 Q subcomponent-binding protein_ mitochondrial OS=Homo sapiens OX=9606 GN=C1QBP PE=1 SV=1	18682.2	55401.4	6135.22	21767.7	13516.3	40086.7	25931.6	18356.3	0.707873	14583.1	3247.82	11866.4	2649.8	11177.1	19874	10566.4	6649.25	0.629284	3244.83	7439.66	13249	5155.96	5039.87	3842.42	6328.63	3683.84	0.582092	0.0930736	0.288753	0.407471	-2.45416	0.484848	0.894933	0.59894	-1.66962	0.00865801	0.0535135	0.244051
P23743	9	6	69.9711	0.0212153	0.0462777	1.66744	0.72902	Group 1	Group 3	83999	Diacylglycerol kinase alpha OS=Homo sapiens OX=9606 GN=DGKA PE=1 SV=3	33037	30971.6	33388.7	28034.2	17630.1	33693.3	29459.1	6171.14	0.209482	19305.8	21057.3	49562.6	23164	17094	23238.6	25570.4	11985.9	0.468743	16591	17457.6	16801.6	16679.5	23345.4	15128.5	17667.2	2884.91	0.163292	0.24026	0.476176	0.867995	-1.15208	0.0649351	0.67332	0.690926	-1.44733	0.004329	0.0364065	0.599721
Q9UL46	8	4	69.1498	0.0212872	0.0463229	1.93397	0.72851	Group 2	Group 1	27572.8	Proteasome activator complex subunit 2 OS=Homo sapiens OX=9606 GN=PSME2 PE=1 SV=4	16927.5	29536.7	16779.9	11627.1	6374.9	11275.9	15420.3	7959.61	0.516176	23851.1	17782	31425.3	21131.4	39484.8	45260.3	29822.5	10866.6	0.364377	29944.4	18999.4	23236.2	38181.3	27125.9	15331.6	25469.8	8172.94	0.320887	0.0151515	0.117745	1.93397	1.93397	0.484848	0.894933	0.854047	-1.1709	0.0649351	0.182419	1.6517
P62917	9	6	57.7143	0.0217371	0.0469765	1.81246	0.725348	Group 1	Group 3	28252.8	60S ribosomal protein L8 OS=Homo sapiens OX=9606 GN=RPL8 PE=1 SV=2	23108.4	27549.2	26042.3	18331.6	14587.1	26673.2	22715.3	5206.54	0.229208	12140	11318.7	25112.8	13464.3	15068.8	16805.5	15651.7	5041.35	0.322097	12354.3	16107.5	17698.1	4807.04	8733.32	15497	12532.9	4947.74	0.394781	0.0411255	0.195135	0.689037	-1.4513	0.699134	0.914815	0.800736	-1.24885	0.0151515	0.0739003	0.551736
P0C0S5	5	1	90.4615	0.0217432	0.0469765	1.88722	0.725306	Group 3	Group 1	13552.8	Histone H2A.Z OS=Homo sapiens OX=9606 GN=H2AZ1 PE=1 SV=2	8402.99	10547	5491.34	5639.85	8115.55	5722.47	7319.87	2046.38	0.279566	10550.4	7932.61	8666.44	13120.4	11614.6	13495.6	10896.7	2284.49	0.20965	17861.1	7085.66	8846.69	22118.8	16714.7	10258.3	13814.2	5938.86	0.429909	0.025974	0.153069	1.48865	1.48865	0.588745	0.90515	1.26774	1.26774	0.0411255	0.138339	1.88722
A6NNZ2	18	4	188.245	0.0220561	0.0474338	4.50601	0.723134	Group 3	Group 1	50200	Tubulin beta 8B OS=Homo sapiens OX=9606 GN=TUBB8B PE=1 SV=1	5088.48	1790.91	1346.23	28688.7	11900.8	4016.97	8805.35	10454.8	1.18732	37408.8	7829.89	5120.38	65209.2	9780.88	16695	23674	23455.6	0.990772	19222.9	43388.6	7714.1	26192.6	63102.7	78441	39677	27155.2	0.684406	0.0930736	0.288753	2.6886	2.6886	0.309524	0.856993	1.67597	1.67597	0.025974	0.103425	4.50601
Q96A65	9	6	59.172	0.0220705	0.0474338	2.05236	0.723035	Group 1	Group 3	111240	Exocyst complex component 4 OS=Homo sapiens OX=9606 GN=EXOC4 PE=1 SV=1	20206.4	26194.7	33390.3	22584.4	8465.58	15432.9	21045.7	8622.47	0.409702	9581.19	17300.5	15971.6	8814.19	9630.58	13680.1	12496.4	3655.89	0.292556	9473.26	10358.6	8899.41	11415.8	16052.7	5326.7	10254.4	3513.06	0.342591	0.132035	0.348626	0.593773	-1.68415	0.484848	0.894933	0.820591	-1.21863	0.0649351	0.182419	0.487244
P15259	13	4	113.231	0.0221121	0.0474338	1.90572	0.722748	Group 1	Group 3	28937.3	Phosphoglycerate mutase 2 OS=Homo sapiens OX=9606 GN=PGAM2 PE=1 SV=3	34528.3	46771.1	57555.5	19974.3	17642.6	46279.3	37125.2	15966.9	0.430082	17107.8	12412.9	25286.5	17850.4	23812.7	25809.6	20380	5402.19	0.265073	29502.8	17509.2	21576.8	17145.1	15042.8	16108.7	19480.9	5389.68	0.276665	0.0930736	0.288753	0.548953	-1.82165	0.699134	0.914815	0.955883	-1.04615	0.025974	0.103425	0.524735
P59665	4	3	58.0487	0.0222043	0.047519	14.0652	0.722113	Group 3	Group 1	10543.1	Neutrophil defensin 1 OS=Homo sapiens OX=9606 GN=DEFA1 PE=1 SV=1	6258.44	3405.3	4005.83	8189.62	52164.9	20080.7	15684.1	18880.4	1.20379	8417.13	84888.3	2596.9	47623.5	125850	54097.3	53912.2	46641.7	0.865141	743711	15980.1	244717	112706	27440.5	179048	220600	270841	1.22774	0.179654	0.416314	3.43737	3.43737	0.179654	0.829849	4.09184	4.09184	0.0151515	0.0739003	14.0652
P51888	5	3	44.251	0.0225162	0.0480728	2.02999	0.71998	Group 1	Group 3	44209.1	Prolargin OS=Homo sapiens OX=9606 GN=PRELP PE=1 SV=1	30506	26543.4	44166.7	23072.9	45771.8	22647.1	32118	10361.3	0.322602	18873	20432.7	8058.44	20566.9	31207.3	20908	20007.7	7359.45	0.367831	14855.6	21657.9	13406.1	21100	5923.71	17987	15821.7	5854.04	0.37	0.025974	0.153069	0.622945	-1.60528	0.484848	0.894933	0.790781	-1.26457	0.0021645	0.0279763	0.492613
P09871	5	4	32.7371	0.0229443	0.0486427	2.11088	0.717086	Group 1	Group 2	78224.3	Complement C1s subcomponent OS=Homo sapiens OX=9606 GN=C1S PE=1 SV=1	133290	147963	292749	109134	78166.9	67019.6	138054	81878.2	0.593089	41049.2	52479.7	141248	49862.8	58497.3	49268.9	65401	37582	0.57464	61260.9	45286.8	111334	68156.8	68906.6	45636.9	66763.6	24211.2	0.362641	0.025974	0.153069	0.473735	-2.11088	0.588745	0.90515	1.02084	1.02084	0.0411255	0.138339	0.483606
P49748	29	19	234.965	0.0233038	0.0492894	1.30558	0.714685	Group 1	Group 3	70789.5	Very long-chain specific acyl-CoA dehydrogenase_ mitochondrial OS=Homo sapiens OX=9606 GN=ACADVL PE=1 SV=1	145082	199992	184835	176134	170751	169871	174444	18222.1	0.104458	203981	142426	161895	138839	119660	138447	150875	29280.8	0.194074	103886	139231	152185	115716	151033	139638	133615	19597.2	0.146669	0.0930736	0.288753	0.864888	-1.15622	0.588745	0.90515	0.8856	-1.12918	0.00865801	0.0535135	0.765945
Q5VTE0	30	11	384.26	0.0234474	0.0494774	1.63585	0.713734	Group 3	Group 1	50527.3	Putative elongation factor 1-alpha-like 3 OS=Homo sapiens OX=9606 GN=EEF1A1P5 PE=5 SV=1	685314	529531	554022	350732	341678	891323	558766	208754	0.373598	806471	423663	833108	674358	952642	930646	770148	196761	0.255485	786308	1.26839e+06	887444	919917	913464	708828	914059	192217	0.210289	0.132035	0.348626	1.3783	1.3783	0.588745	0.90515	1.18686	1.18686	0.0151515	0.0739003	1.63585
P08603	22	15	156.207	0.0235773	0.0496358	1.67469	0.712877	Group 1	Group 2	143773	Complement factor H OS=Homo sapiens OX=9606 GN=CFH PE=1 SV=4	119250	168621	110475	268179	128036	86596.2	146860	65213.6	0.444054	85306.1	97651.5	89745.8	83906.2	91169.7	78381.8	87693.5	6666.44	0.0760197	84125.4	74433.5	136457	106413	100639	87394.5	98243.6	21984.9	0.223779	0.0151515	0.117745	0.597125	-1.67469	0.484848	0.894933	1.12031	1.12031	0.0930736	0.235146	0.668963
P18206	55	38	472.092	0.0238082	0.04989	1.38491	0.711361	Group 1	Group 2	124370	Vinculin OS=Homo sapiens OX=9606 GN=VCL PE=1 SV=4	686355	648439	924306	716324	982658	652046	768355	146687	0.190911	646987	593912	585100	516942	477124	508754	554803	64083.4	0.115507	516693	803232	510671	549764	641178	830608	642024	143545	0.223582	0.0021645	0.0426468	0.722066	-1.38491	0.393939	0.865099	1.15721	1.15721	0.132035	0.295994	0.835583
P19338	28	20	244.636	0.0238938	0.0499536	1.46548	0.710802	Group 1	Group 3	76671.5	Nucleolin OS=Homo sapiens OX=9606 GN=NCL PE=1 SV=3	195282	243265	263168	150388	128660	213824	199098	52194.5	0.262155	119306	135938	176814	130551	159595	172976	149197	23888	0.160111	149686	138458	172600	121973	106848	125588	135859	23185.1	0.170656	0.132035	0.348626	0.749363	-1.33447	0.393939	0.865099	0.910602	-1.09817	0.025974	0.103425	0.682371
Q6GMV3	2	1	11.5253	0.0242436	0.0504521	2.66573	0.708531	Group 1	Group 3	15919.5	Putative peptidyl-tRNA hydrolase PTRHD1 OS=Homo sapiens OX=9606 GN=PTRHD1 PE=1 SV=1	310407	338267	55485.4	331578	259782	179354	245812	110374	0.449018	31528.2	39958.4	320305	50652.9	60287.6	96658.6	99898.5	110319	1.10431	69492.1	150095	77080.6	98800.3	77828.5	79976.5	92212.1	29985.2	0.325177	0.0649351	0.240442	0.406401	-2.46062	0.24026	0.83426	0.923058	-1.08336	0.0649351	0.182419	0.375132
Q8TER5	6	2	35.0886	0.0245038	0.0508314	2.16784	0.706858	Group 2	Group 1	166369	Rho guanine nucleotide exchange factor 40 OS=Homo sapiens OX=9606 GN=ARHGEF40 PE=1 SV=3	0.956696	0.0928677	1.03543	1088.01	2680.57	6319.72	1681.73	2503.55	1.48867	3272.4	1854.04	1266.52	7397.98	4194.63	3888.72	3645.71	2165.63	0.594022	1601.75	1705.65	758.872	5049.3	5994.47	4030.46	3190.08	2129.07	0.667402	0.0930736	0.288753	2.16784	2.16784	0.818182	0.921911	0.875023	-1.14283	0.24026	0.433661	1.89691
Q9H3N1	6	5	40.7876	0.0246401	0.0508314	1.42455	0.705986	Group 1	Group 3	32190.5	Thioredoxin-related transmembrane protein 1 OS=Homo sapiens OX=9606 GN=TMX1 PE=1 SV=1	43470.7	42359.8	58708.2	56497	31920.1	43503.7	46076.6	9957.64	0.216111	50884	40637.3	27386.8	43820.3	34985.5	39287.9	39500.3	7958.78	0.201487	32010.5	36853.6	36190.2	26187.4	31100.8	31725.3	32344.6	3874.87	0.1198	0.309524	0.553962	0.857275	-1.16649	0.0930736	0.67332	0.818846	-1.22123	0.0151515	0.0739003	0.701976
P14314	12	7	87.7949	0.0246418	0.0508314	1.57548	0.705975	Group 1	Group 3	60395	Glucosidase 2 subunit beta OS=Homo sapiens OX=9606 GN=PRKCSH PE=1 SV=2	143586	160969	245748	111264	121506	160502	157262	47823.4	0.3041	103326	101722	136002	92016.4	155789	128753	119602	24526.7	0.20507	100060	107924	127372	119838	62376.6	81342.9	99819	24368	0.244122	0.0930736	0.288753	0.760522	-1.31489	0.24026	0.83426	0.834596	-1.19818	0.0151515	0.0739003	0.634729
P39019	8	3	69.658	0.0247539	0.0509286	1.89508	0.705261	Group 1	Group 3	16060.5	40S ribosomal protein S19 OS=Homo sapiens OX=9606 GN=RPS19 PE=1 SV=2	42337.9	52539.1	74133	32207.9	34328.4	66892.2	50406.4	17286.3	0.342938	28136.2	31880.9	16958.1	32569.2	53180.6	46833.5	34926.5	13105.7	0.375236	34054.6	34442.2	19517.3	16294	28410.7	26873	26598.6	7440.44	0.27973	0.132035	0.348626	0.692897	-1.44322	0.393939	0.865099	0.761561	-1.31309	0.0151515	0.0739003	0.527683
Q8N201	6	1	32.2365	0.0252667	0.0517483	1.36142	0.702024	Group 1	Group 2	246522	Integrator complex subunit 1 OS=Homo sapiens OX=9606 GN=INTS1 PE=1 SV=2	26201.1	23014.9	23795.5	20272.8	32447.3	19267.1	24166.5	4761.1	0.197013	13679.6	21794.4	22889.7	17533	16530.9	14078.2	17751	3856.35	0.217247	15226.3	21900.6	19403.3	18597.8	21033.6	15362.1	18587.3	2804.52	0.150884	0.025974	0.153069	0.734529	-1.36142	0.699134	0.914815	1.04711	1.04711	0.0411255	0.138339	0.769135
Q7Z3Z4	6	2	47.7912	0.0253977	0.0518993	3.13666	0.701205	Group 1	Group 3	97900.3	Piwi-like protein 4 OS=Homo sapiens OX=9606 GN=PIWIL4 PE=1 SV=2	372211	352114	408001	159957	103923	172252	261410	130412	0.498881	46548	79104.7	227093	52523.1	131939	78965.5	102695	67998.9	0.662142	127428	89925.2	86496.1	111930	8488.84	75773.4	83340.2	41168.9	0.493986	0.025974	0.153069	0.392853	-2.54548	0.937229	0.937	0.811528	-1.23224	0.00865801	0.0535135	0.318811
P69905	10	6	136.792	0.0254921	0.0519748	1.75853	0.700616	Group 2	Group 1	15314.6	Hemoglobin subunit alpha OS=Homo sapiens OX=9606 GN=HBA1 PE=1 SV=2	147933	110369	271246	118574	317560	133868	183258	88275.5	0.4817	319859	513074	229942	278227	336015	256471	322265	101385	0.314602	474242	204808	227121	283232	190008	298720	279689	104536	0.373758	0.0411255	0.195135	1.75853	1.75853	0.309524	0.856993	0.867885	-1.15223	0.132035	0.295994	1.5262
P00387	8	4	64.083	0.0255589	0.051994	1.58728	0.700201	Group 3	Group 1	34463	NADH-cytochrome b5 reductase 3 OS=Homo sapiens OX=9606 GN=CYB5R3 PE=1 SV=3	38665.4	39168.5	34590.1	41429.6	54862.2	98864.8	51263.4	24325	0.474511	69193.3	55261.2	65560.6	54574.3	66000.5	62219.6	62134.9	6015.28	0.09681	123110	80128.3	51870.8	71814.8	75949.6	85342.6	81369.3	23453.9	0.28824	0.0930736	0.288753	1.21207	1.21207	0.0649351	0.67332	1.30956	1.30956	0.0649351	0.182419	1.58728
P26599	20	12	177.511	0.025684	0.0521312	2.14186	0.699425	Group 3	Group 1	57392.5	Polypyrimidine tract-binding protein 1 OS=Homo sapiens OX=9606 GN=PTBP1 PE=1 SV=1	78192.1	92169.8	17292.4	89040.4	49709.2	89125.4	69254.9	29911.2	0.431901	171438	73785.7	93020.8	92771.7	73129.7	131750	105983	38488.5	0.363159	82873.7	250259	130368	113618	155928	156961	148335	57155.7	0.385316	0.132035	0.348626	1.53033	1.53033	0.24026	0.83426	1.39961	1.39961	0.0151515	0.0739003	2.14186
P06753	24	4	259.345	0.0257881	0.0522019	1.53136	0.698782	Group 1	Group 3	33007.1	Tropomyosin alpha-3 chain OS=Homo sapiens OX=9606 GN=TPM3 PE=1 SV=2	40881.9	56595.6	58291.4	31776.8	38967.9	59277.1	47631.8	11845.6	0.248691	28454.2	37757.8	41378.8	37312.8	32214.1	42398.1	36586	5364.56	0.146629	32675.4	28223.9	23586.2	35868.4	46327.2	19944.4	31104.3	9447.37	0.303732	0.179654	0.416314	0.7681	-1.30191	0.24026	0.83426	0.85017	-1.17624	0.0411255	0.138339	0.653016
Q04837	5	4	31.9635	0.0258341	0.0522019	2.30239	0.698497	Group 1	Group 3	17259.7	Single-stranded DNA-binding protein_ mitochondrial OS=Homo sapiens OX=9606 GN=SSBP1 PE=1 SV=1	68285.3	82133	95088.6	42481.2	34942.7	64979.3	64651.7	22888.7	0.354031	26365.8	50852.5	64356.8	14132.2	43145.4	61355.3	43368	19818.9	0.456994	40046.3	40751.5	22676.4	22851.8	12218.9	29936.6	28080.2	11093.4	0.39506	0.132035	0.348626	0.670795	-1.49077	0.132035	0.765901	0.647487	-1.54443	0.00865801	0.0535135	0.434331
P41218	4	2	25.7613	0.0259237	0.0522663	1.8086	0.697945	Group 1	Group 2	46121.3	Myeloid cell nuclear differentiation antigen OS=Homo sapiens OX=9606 GN=MNDA PE=1 SV=1	197334	159998	251719	125970	123653	86543.9	157536	59404.8	0.377086	78694.7	101670	131187	59733.8	78248.1	73091.2	87104.2	25495.6	0.292702	107429	103259	76330.8	117300	71180.9	167390	107148	34614.3	0.32305	0.025974	0.153069	0.552915	-1.8086	0.393939	0.865099	1.23012	1.23012	0.0930736	0.235146	0.68015
Q8IXB1	7	4	47.1453	0.0260471	0.0523983	1.78042	0.697188	Group 1	Group 2	92391.4	DnaJ homolog subfamily C member 10 OS=Homo sapiens OX=9606 GN=DNAJC10 PE=1 SV=2	26654.8	18191.3	29900.1	16921.2	12302.1	17380.2	20224.9	6646.3	0.328619	10157.4	19578.4	12996.9	10574.4	5530.69	9319.93	11359.6	4699.52	0.413704	17612.8	18352.1	9501.72	9150	11499.1	12866.1	13163.6	3977.27	0.302141	0.0411255	0.195135	0.561664	-1.78042	0.699134	0.914815	1.15881	1.15881	0.132035	0.295994	0.650861
P15531	5	1	36.4884	0.0261632	0.0525152	2.34848	0.696478	Group 1	Group 3	17319.8	Nucleoside diphosphate kinase A OS=Homo sapiens OX=9606 GN=NME1 PE=1 SV=1	12119.9	11192.6	30801.4	18456	23793	6028.73	17065.3	9128.29	0.534904	10665	16741.4	8002.64	4209.1	3268.02	4440.02	7887.69	5155.08	0.65356	8345.97	6551.44	6880.42	6331.63	8090.67	7398.92	7266.51	824.183	0.113422	0.0411255	0.195135	0.462207	-2.16353	0.818182	0.921911	0.921247	-1.08549	0.0649351	0.182419	0.425807
Q32MZ4	7	5	38.9673	0.0262986	0.0526702	1.33719	0.695652	Group 1	Group 2	89880.5	Leucine-rich repeat flightless-interacting protein 1 OS=Homo sapiens OX=9606 GN=LRRFIP1 PE=1 SV=2	54929.8	47009.7	74876.2	51937.4	44824.6	57826	55233.9	10765.6	0.194909	44964.1	45782.3	43490.7	38648.1	36942.9	38007.7	41306	3877.4	0.0938702	50779.7	40330.4	33191.4	51615.3	55104.8	41687.7	45451.5	8369.83	0.184149	0.00865801	0.0805778	0.747837	-1.33719	0.393939	0.865099	1.10036	1.10036	0.132035	0.295994	0.822892
Q14240	24	5	174.698	0.0265168	0.0528008	1.40498	0.694328	Group 2	Group 1	46630.5	Eukaryotic initiation factor 4A-II OS=Homo sapiens OX=9606 GN=EIF4A2 PE=1 SV=2	113653	83519	79444.4	105821	147186	86361	102664	25629.7	0.249646	136958	122833	141471	190741	134786	138658	144241	23672.1	0.164114	168632	140826	87884.3	133622	175020	124331	138386	31728.5	0.229275	0.0411255	0.195135	1.40498	1.40498	0.818182	0.921911	0.959406	-1.04231	0.0649351	0.182419	1.34795
P05107	3	1	17.4889	0.0265367	0.0528008	2.28274	0.694208	Group 2	Group 1	88032.5	Integrin beta-2 OS=Homo sapiens OX=9606 GN=ITGB2 PE=1 SV=2	443.208	550.724	232.654	459.444	301.475	719.908	451.236	174.597	0.386931	696.778	783.221	655.45	751.549	2233.57	1059.75	1030.05	606.501	0.588806	1719.59	406.148	540.642	1152.89	1130.56	596.293	924.355	500.11	0.541037	0.00865801	0.0805778	2.28274	2.28274	0.699134	0.914815	0.897386	-1.11435	0.0930736	0.235146	2.0485
Q13636	6	4	35.1527	0.0265494	0.0528008	1.82179	0.694131	Group 2	Group 1	21911	Ras-related protein Rab-31 OS=Homo sapiens OX=9606 GN=RAB31 PE=1 SV=1	28923	23125.5	7287.45	17379.5	20192.7	22944.9	19975.5	7301.65	0.36553	41206.1	23930	41737.8	20476.6	50441.7	40554.9	36391.2	11619.6	0.319297	33703.7	26764.7	23683.1	30326.8	41373.1	23682.3	29922.3	6832.54	0.228343	0.025974	0.153069	1.82179	1.82179	0.393939	0.865099	0.82224	-1.21619	0.0151515	0.0739003	1.49795
P40429	11	8	80.8755	0.0266946	0.0528008	1.90457	0.693255	Group 1	Group 3	23634.3	60S ribosomal protein L13a OS=Homo sapiens OX=9606 GN=RPL13A PE=1 SV=2	104011	127926	126797	55928.8	42197.5	59900.4	86126.7	38080.4	0.442144	35528.3	35173	83242.7	41468.8	41256.1	43915.6	46764.1	18208.7	0.389373	40918.8	46212.6	77678.6	42667.5	26518.6	37330.3	45221.1	17271.7	0.381938	0.025974	0.153069	0.542969	-1.84173	0.937229	0.937	0.967004	-1.03412	0.0411255	0.138339	0.525053
Q04695	50	20	706.54	0.0267125	0.0528008	2.79277	0.693147	Group 1	Group 2	48390.9	Keratin_ type I cytoskeletal 17 OS=Homo sapiens OX=9606 GN=KRT17 PE=1 SV=2	2.07321e+06	1.22478e+06	964787	632325	656665	677613	1.03823e+06	557096	0.536583	287833	333784	526490	299880	471302	311251	371757	101157	0.272106	1.34139e+06	346209	381389	1.63693e+06	267207	367226	723391	601773	0.831879	0.0021645	0.0426468	0.358068	-2.79277	0.393939	0.865099	1.94587	1.94587	0.24026	0.433661	0.696754
P48147	5	4	37.8105	0.026762	0.0528008	2.74775	0.69285	Group 1	Group 3	81612.1	Prolyl endopeptidase OS=Homo sapiens OX=9606 GN=PREP PE=1 SV=2	13273.4	47703.3	7388.58	14800	7298.12	12490.5	17159	15284.7	0.890769	10211.3	6369.19	12603.2	7840.74	6272.35	8480.11	8629.49	2433.19	0.281962	3832.82	8687.09	5159.21	6751.48	8870.37	4167.43	6244.74	2210.28	0.353943	0.179654	0.416314	0.502913	-1.98841	0.24026	0.83426	0.723651	-1.38188	0.025974	0.103425	0.363934
Q14258	12	6	74.6323	0.0267843	0.0528008	2.02025	0.692716	Group 1	Group 3	72627.3	E3 ubiquitin/ISG15 ligase TRIM25 OS=Homo sapiens OX=9606 GN=TRIM25 PE=1 SV=2	84178.3	70871.2	47663.6	63154.8	48092.7	31020	57496.8	19020.7	0.330814	33484.4	45282.3	106501	27665.3	28246.3	34987.8	46027.8	30298.8	0.658273	29342.4	29690.9	18290.3	24208	40827.1	28402.7	28460.2	7439.66	0.261405	0.179654	0.416314	0.800528	-1.24918	0.24026	0.83426	0.618328	-1.61727	0.004329	0.0364065	0.494989
Q9ULK6	4	4	29.541	0.0268304	0.0528008	1.90547	0.692439	Group 1	Group 3	48927.4	RING finger protein 150 OS=Homo sapiens OX=9606 GN=RNF150 PE=1 SV=2	165129	193367	511265	173938	116699	249417	234969	142035	0.604482	147593	155106	109986	149763	155475	145862	143964	17097	0.118759	114020	147653	124588	118910	138412	96293	123313	18209.2	0.147666	0.0411255	0.195135	0.612693	-1.63214	0.0930736	0.67332	0.856552	-1.16747	0.025974	0.103425	0.524804
P01833	3	2	17.457	0.0268911	0.0528054	2.28925	0.692076	Group 1	Group 3	84481.2	Polymeric immunoglobulin receptor OS=Homo sapiens OX=9606 GN=PIGR PE=1 SV=4	4871.2	4658.83	6877.82	2396.21	2690.14	9217.9	5118.68	2587.68	0.505537	2060.1	1929.92	2410.38	3274.53	4459.81	6015.16	3358.32	1606.45	0.47835	2271.43	3355.86	2252.22	1870.22	1658.32	2007.76	2235.97	595.854	0.266486	0.179654	0.416314	0.65609	-1.52418	0.179654	0.829849	0.6658	-1.50195	0.00865801	0.0535135	0.436825
Q9H223	12	8	84.3423	0.0271236	0.0531467	1.39962	0.690688	Group 1	Group 3	61403.4	EH domain-containing protein 4 OS=Homo sapiens OX=9606 GN=EHD4 PE=1 SV=1	102463	108059	70441.1	86326.8	81789.2	74136.2	87202.6	15163.3	0.173886	73037.5	83168.5	111902	49342.6	70552	69663.3	76277.7	20635.6	0.270532	64802.4	60555	59852.6	61764.5	66954.7	59897.6	62304.5	2933.3	0.0470801	0.309524	0.553962	0.874719	-1.14322	0.0649351	0.67332	0.816811	-1.22427	0.0021645	0.0279763	0.71448
Q5T9S5	7	4	37.6345	0.0276015	0.0539663	1.71667	0.687863	Group 1	Group 3	170103	Coiled-coil domain-containing protein 18 OS=Homo sapiens OX=9606 GN=CCDC18 PE=1 SV=1	76950.1	90216.9	111369	62321.9	154578	99624.4	99176.6	32095.9	0.323623	70195.4	68694.9	76420.6	71895	65514.7	76453.4	71529	4342.66	0.0607119	56402.5	70963.4	78267.8	61527.2	21414.8	58059.7	57772.5	19657	0.340249	0.0649351	0.240442	0.721228	-1.38652	0.179654	0.829849	0.80768	-1.23811	0.0151515	0.0739003	0.582522
P37802	19	15	182.296	0.0284099	0.0552025	1.61992	0.683166	Group 3	Group 1	22562.6	Transgelin-2 OS=Homo sapiens OX=9606 GN=TAGLN2 PE=1 SV=3	158409	151469	174521	176250	199221	113246	162186	29140.3	0.179672	161134	202509	134965	155671	155348	248714	176390	41794.3	0.236942	240350	195117	377289	203500	164537	395579	262729	98989.9	0.376776	0.818182	0.920321	1.08758	1.08758	0.0649351	0.67332	1.48947	1.48947	0.025974	0.103425	1.61992
Q9H0R4	4	3	26.2135	0.0284167	0.0552025	4.41593	0.683127	Group 1	Group 3	28764.1	Haloacid dehalogenase-like hydrolase domain-containing protein 2 OS=Homo sapiens OX=9606 GN=HDHD2 PE=1 SV=1	6363.97	4155.67	628.775	4584.75	1364.38	2900.73	3333.05	2135.68	0.640758	1297.26	437.083	1331.73	431.373	2234.82	3617.25	1558.25	1211.9	0.77773	359.785	1564.43	110.066	606.443	1499.36	388.575	754.778	622.533	0.824789	0.0930736	0.288753	0.467516	-2.13896	0.24026	0.83426	0.484374	-2.06452	0.025974	0.103425	0.226453
O75874	28	19	314.269	0.0288241	0.055874	1.72524	0.680798	Group 1	Group 3	46944.5	Isocitrate dehydrogenase [NADP] cytoplasmic OS=Homo sapiens OX=9606 GN=IDH1 PE=1 SV=2	289674	461234	243895	345199	244223	364949	324863	83563.8	0.257228	253498	186066	272241	282215	228626	620105	307125	157154	0.511694	128848	438816	138060	128139	145278	150656	188300	123048	0.653469	0.393939	0.630322	0.945401	-1.05775	0.0411255	0.660196	0.613103	-1.63105	0.0411255	0.138339	0.579629
Q13630	2	1	11.8406	0.029099	0.0561903	64.5902	0.679241	Group 1	Group 2	36120.8	GDP-L-fucose synthase OS=Homo sapiens OX=9606 GN=GFUS PE=1 SV=1	4695.74	4158.49	0	18115.2	3151.08	5532.2	5942.12	6263.96	1.05416	0	496.494	10.2533	45.2366	0	0	91.9972	198.935	2.16241	14.7074	0	611.432	151.437	166.077	11.1787	159.139	233.561	1.46766	0.0281385	0.164238	0.0154822	-64.5902	0.25974	0.856993	1.72982	1.72982	0.04329	0.145441	0.0267814
Q08257	18	10	124.484	0.0291115	0.0561903	1.32457	0.679171	Group 1	Group 3	35377.8	Quinone oxidoreductase OS=Homo sapiens OX=9606 GN=CRYZ PE=1 SV=1	220819	228390	322606	199630	187219	223539	230367	47866.9	0.207785	154033	202379	204556	166846	161162	173983	177160	21418.6	0.1209	157696	149758	245589	197240	158733	134495	173918	40773.1	0.234438	0.025974	0.153069	0.769033	-1.30033	0.393939	0.865099	0.981703	-1.01864	0.0649351	0.182419	0.754962
P46926	4	1	22.072	0.0291847	0.0562118	1.86533	0.678758	Group 3	Group 1	32839.7	Glucosamine-6-phosphate isomerase 1 OS=Homo sapiens OX=9606 GN=GNPDA1 PE=1 SV=1	1786.17	2219.92	1283.73	3635.47	2895.62	3097.04	2486.32	879.598	0.353774	3649.95	5688.71	3557.1	3034.13	2138.59	2152.29	3370.13	1311.63	0.389192	3562.92	2639.66	4867.51	4566.9	7212.95	4976.93	4637.81	1546.1	0.333368	0.309524	0.553962	1.35547	1.35547	0.179654	0.829849	1.37615	1.37615	0.025974	0.103425	1.86533
Q9NX94	2	1	10.8203	0.0304142	0.0583318	2.00721	0.671938	Group 1	Group 3	38854.6	WW domain binding protein 1-like OS=Homo sapiens OX=9606 GN=WBP1L PE=1 SV=2	23250.4	29641.9	38746.2	20334.8	37947.3	27045.6	29494.4	7562.43	0.256402	27253.8	26112.7	19949.2	20660.8	21228.8	22464.3	22944.9	3032.11	0.132147	14688.4	17542.3	20062.4	17497.1	2175.32	16199.7	14694.2	6383.97	0.434454	0.132035	0.348626	0.777943	-1.28544	0.004329	0.412974	0.640412	-1.56149	0.0021645	0.0279763	0.498204
P60660	14	8	133.055	0.0305649	0.0584968	1.79758	0.671117	Group 3	Group 1	17101.2	Myosin light polypeptide 6 OS=Homo sapiens OX=9606 GN=MYL6 PE=1 SV=2	23181.7	14776.5	11781.2	16045.1	57217	54886	29647.9	20805	0.701736	59193.3	35337.5	40119.3	37281.5	45707.3	47087.8	44121.1	8699.8	0.19718	37622.8	70198.1	31480.8	58550	49295.3	72619.9	53294.5	16877.5	0.316684	0.24026	0.476176	1.48817	1.48817	0.393939	0.865099	1.20791	1.20791	0.0649351	0.182419	1.79758
Q3SY84	14	4	104.714	0.0307427	0.0587129	2.74186	0.670152	Group 1	Group 3	57804.9	Keratin_ type II cytoskeletal 71 OS=Homo sapiens OX=9606 GN=KRT71 PE=1 SV=3	14525.8	29615.4	43953.6	14694.6	4950.34	10940.4	19780	14371	0.72654	4301.26	6665.11	13160.5	5023.62	9626.53	8777.33	7925.72	3291.46	0.415289	6555.79	6903.2	10135	8699.34	4997.32	5993.92	7214.09	1879.92	0.26059	0.0649351	0.240442	0.400693	-2.49568	0.818182	0.921911	0.910213	-1.09864	0.0649351	0.182419	0.364716
Q92817	13	11	83.5585	0.0308244	0.0587451	1.89231	0.66971	Group 1	Group 3	232916	Envoplakin OS=Homo sapiens OX=9606 GN=EVPL PE=1 SV=3	128610	87302.9	138160	180631	75763.7	67587.6	113009	43725.9	0.386923	76912.6	42911	124353	80142.3	52077.5	46185.3	70430.4	30744.1	0.436518	59463.9	71992.8	29968	61930.2	58862.1	76104.5	59720.2	16186.1	0.271031	0.0930736	0.288753	0.623227	-1.60455	0.699134	0.914815	0.847933	-1.17934	0.0151515	0.0739003	0.528455
Q86SZ2	2	1	12.0509	0.0311604	0.0592607	2.77338	0.667901	Group 3	Group 1	18211.1	Trafficking protein particle complex subunit 6B OS=Homo sapiens OX=9606 GN=TRAPPC6B PE=1 SV=1	11472.7	6155.19	312.704	6709.76	96.6419	7371.02	5353.01	4405.49	0.822993	9349.18	10922.2	14794.7	5812.65	10764.6	11468.7	10518.7	2930	0.278552	12436.6	10616.8	16276.8	20073.1	14040.7	15631.5	14845.9	3296.27	0.222032	0.132035	0.348626	1.965	1.965	0.0649351	0.67332	1.41139	1.41139	0.004329	0.0364065	2.77338
Q9P0L0	6	3	39.0718	0.0313072	0.059415	1.97719	0.667116	Group 1	Group 3	28121.4	Vesicle-associated membrane protein-associated protein A OS=Homo sapiens OX=9606 GN=VAPA PE=1 SV=3	10471.5	16417	4870.01	7488.94	7243.58	8138.9	9104.99	4006.94	0.440082	5126.3	5478.59	15838.7	5985.5	8655.93	4623.16	7618.03	4267.94	0.560242	4869.81	5011.68	3761.39	5605.39	4837.69	3544.14	4605.02	790.889	0.171745	0.393939	0.630322	0.836687	-1.19519	0.0649351	0.67332	0.604489	-1.65429	0.00865801	0.0535135	0.505769
P61224	10	3	88.7848	0.0315507	0.0597519	1.59856	0.665819	Group 1	Group 3	21052.9	Ras-related protein Rap-1b OS=Homo sapiens OX=9606 GN=RAP1B PE=1 SV=1	112365	123969	90534	69979.9	50750.3	74488.9	87014.6	27505.9	0.316107	45648.7	37172.6	94063.2	56113.6	49147	70663.2	58801.4	20617.1	0.350623	59267.9	48857.2	62499.1	56357.4	55542.8	44074.9	54433.2	6808.11	0.125073	0.0930736	0.288753	0.675764	-1.47981	0.937229	0.937	0.925713	-1.08025	0.025974	0.103425	0.625564
P01877	12	5	137.023	0.0316873	0.0598853	7.75273	0.665094	Group 1	Group 2	37389.8	Immunoglobulin heavy constant alpha 2 OS=Homo sapiens OX=9606 GN=IGHA2 PE=1 SV=4	10622.3	4329.57	12248.3	113621	77656.6	6322.02	37466.7	46560.5	1.24272	4429.29	6408.97	5548.49	4019.56	6273.12	2316.84	4832.71	1563.67	0.323559	8480.51	3619.03	5642.16	7809.22	7251.83	6604.26	6567.83	1744.76	0.265652	0.0411255	0.195135	0.128987	-7.75273	0.0930736	0.67332	1.35904	1.35904	0.179654	0.362914	0.175298
O15360	2	1	9.3766	0.0320376	0.0604212	1.58014	0.663248	Group 3	Group 1	164943	Fanconi anemia group A protein OS=Homo sapiens OX=9606 GN=FANCA PE=1 SV=2	1023.1	982.305	1067.55	1623.79	716.944	1139.19	1092.15	297.684	0.272567	950.364	1151.2	1836.17	939.744	840.909	910.2	1104.76	373.003	0.337631	1473	1140.37	1138.12	2237.17	1876.5	2489.32	1725.75	569.062	0.329749	0.699134	0.845169	1.01155	1.01155	0.0411255	0.660196	1.56209	1.56209	0.025974	0.103425	1.58014
P02675	45	32	576.634	0.0324984	0.0609452	3.11182	0.660843	Group 3	Group 1	56612.6	Fibrinogen beta chain OS=Homo sapiens OX=9606 GN=FGB PE=1 SV=2	320494	177123	261482	1.15832e+06	1.38569e+06	174588	579616	543886	0.938354	833295	1.15421e+06	308374	744695	384531	276279	616898	351304	0.569468	1.80947e+06	544817	4.70387e+06	1.7423e+06	1.29291e+06	728609	1.80366e+06	1.51105e+06	0.837765	0.588745	0.77654	1.06432	1.06432	0.0649351	0.67332	2.92376	2.92376	0.0411255	0.138339	3.11182
Q99873	9	7	62.0879	0.0325174	0.0609452	2.04071	0.660744	Group 3	Group 1	43089	Protein arginine N-methyltransferase 1 OS=Homo sapiens OX=9606 GN=PRMT1 PE=1 SV=3	57525.9	53970.9	37044.4	60862.2	62738.3	65106.2	56208	10173.2	0.180992	89345.5	113933	62822.1	79704.4	63817.4	64651.2	79045.6	20129.4	0.254655	111431	55580.3	88487	82958.8	263219	86549.1	114704	74901.2	0.652994	0.0151515	0.117745	1.40631	1.40631	0.484848	0.894933	1.45112	1.45112	0.025974	0.103425	2.04071
Q13351	4	3	31.4509	0.0326564	0.0610353	3.64143	0.660024	Group 3	Group 1	38677	Krueppel-like factor 1 OS=Homo sapiens OX=9606 GN=KLF1 PE=1 SV=1	12473.7	6377.62	1023.86	11792.6	4866.97	10999.1	7922.3	4571.01	0.57698	32328.4	5557.98	19030.3	1432.76	20129.9	18243.2	16120.4	11126.9	0.690237	23472.9	19259.9	19742.4	26904.4	45054.5	38657.2	28848.5	10643.2	0.368932	0.179654	0.416314	2.03481	2.03481	0.0649351	0.67332	1.78957	1.78957	0.0021645	0.0279763	3.64143
P84085	12	3	110.223	0.0327003	0.0610353	1.56124	0.659797	Group 1	Group 3	20643.8	ADP-ribosylation factor 5 OS=Homo sapiens OX=9606 GN=ARF5 PE=1 SV=2	91285.6	85724	99521.3	110049	62110.7	70662.9	86559	17850.8	0.206227	66632.6	58485.2	39714.7	73698.8	66062.5	58894.7	60581.4	11673.7	0.192695	79221	62995.1	44543.2	58014.3	24321.3	63559.5	55442.4	18880	0.340535	0.025974	0.153069	0.699886	-1.4288	0.588745	0.90515	0.915172	-1.09269	0.025974	0.103425	0.640516
Q8N163	13	7	90.0237	0.0331554	0.0617574	1.70443	0.657458	Group 1	Group 3	103529	Cell cycle and apoptosis regulator protein 2 OS=Homo sapiens OX=9606 GN=CCAR2 PE=1 SV=2	93538.8	86930.9	134547	206870	161651	122511	134342	44852.7	0.333871	131024	113843	81604.5	91188.6	89764.1	114659	103680	19018.4	0.183433	83337.6	84786.6	60219.7	34372.9	117195	93001.6	78818.9	28464.9	0.361144	0.179654	0.416314	0.771767	-1.29573	0.24026	0.83426	0.76021	-1.31543	0.0151515	0.0739003	0.586705
Q71DI3	15	2	184.156	0.0332556	0.0618167	3.94814	0.656947	Group 3	Group 1	15445.1	Histone H3.2 OS=Homo sapiens OX=9606 GN=H3C15 PE=1 SV=3	2486.62	2075.42	38.687	1577.25	4705.69	1961.25	2140.82	1514.68	0.707522	2739.38	2569.96	3181.16	1167.35	5726.99	5033.76	3403.1	1687.72	0.495936	12384.4	3288.53	4687.56	9071.63	12107.7	9173.59	8452.24	3756.73	0.444466	0.132035	0.348626	1.58963	1.58963	0.025974	0.660196	2.48369	2.48369	0.00865801	0.0535135	3.94814
Q9UJZ1	3	2	20.7704	0.0334689	0.0620035	4.65605	0.655861	Group 3	Group 1	38648.2	Stomatin-like protein 2_ mitochondrial OS=Homo sapiens OX=9606 GN=STOML2 PE=1 SV=1	574.005	3118.69	487.684	895.873	143.9	2175.62	1232.63	1160.51	0.941492	6520.55	2219.25	3882.44	2297.62	1865.99	7123.72	3984.93	2312.85	0.580399	2137.49	1888.76	23892.6	3475.84	2013.37	1027.04	5739.18	8928.07	1.55564	0.025974	0.153069	3.23287	3.23287	0.393939	0.865099	1.44022	1.44022	0.132035	0.295994	4.65605
P62081	14	7	133.098	0.03352	0.0620035	1.60192	0.655602	Group 3	Group 1	22126.9	40S ribosomal protein S7 OS=Homo sapiens OX=9606 GN=RPS7 PE=1 SV=1	35968.7	47450.4	24652.7	43399.4	13901.8	48572.7	35657.6	13858.7	0.388661	45043.6	33078.5	55150.9	57797.6	59592.8	49856.1	50086.6	9901.85	0.197695	44301.8	74678.7	65479.3	60465.5	51876.1	45922.3	57120.6	11887.6	0.208113	0.0649351	0.240442	1.40465	1.40465	0.393939	0.865099	1.14044	1.14044	0.025974	0.103425	1.60192
P07195	27	16	294.169	0.0335615	0.0620035	1.76036	0.655392	Group 1	Group 3	36923.7	L-lactate dehydrogenase B chain OS=Homo sapiens OX=9606 GN=LDHB PE=1 SV=2	308773	308331	348577	206611	165156	200577	256338	74641.9	0.291186	191881	145226	286777	124180	193472	163068	184100	56982.3	0.309517	122436	242503	61854.7	134811	194770	117324	145616	63676.8	0.437291	0.0411255	0.195135	0.718195	-1.39238	0.309524	0.856993	0.790962	-1.26428	0.025974	0.103425	0.568065
P08133	45	30	367.836	0.0339376	0.0625705	1.24985	0.653495	Group 1	Group 3	76215.6	Annexin A6 OS=Homo sapiens OX=9606 GN=ANXA6 PE=1 SV=3	222268	253541	341537	229202	235811	316782	266523	50231.9	0.188471	229849	219811	205694	212705	261093	227945	226183	19377	0.0856695	216832	236198	241830	187326	189640	207640	213244	22879.1	0.107291	0.0930736	0.288753	0.848642	-1.17835	0.484848	0.894933	0.942795	-1.06068	0.0649351	0.182419	0.800096
P40926	23	13	265.216	0.0341952	0.0629145	1.54163	0.652206	Group 1	Group 3	35959.6	Malate dehydrogenase_ mitochondrial OS=Homo sapiens OX=9606 GN=MDH2 PE=1 SV=3	356563	650511	877921	380018	437418	530114	538757	198120	0.367736	325968	351382	442901	359711	487364	465971	405549	67982.3	0.16763	357295	374755	281778	345628	401544	335831	349472	40484.9	0.115846	0.24026	0.476176	0.752749	-1.32846	0.24026	0.83426	0.861724	-1.16046	0.025974	0.103425	0.648663
P07205	20	7	171.721	0.0342837	0.0629145	1.38396	0.651765	Group 1	Group 3	45195.4	Phosphoglycerate kinase 2 OS=Homo sapiens OX=9606 GN=PGK2 PE=1 SV=3	74368.9	52322.2	61980.4	73505	66254.2	44631.4	62177	11820.3	0.190107	64789.3	33899.9	38710.5	49273.3	44999.9	52251.3	47320.7	10889.6	0.230123	50575	47501.3	33714.6	48319.2	35847.7	53604.1	44927	8166.75	0.181778	0.0649351	0.240442	0.761064	-1.31395	0.818182	0.921911	0.949415	-1.05328	0.0411255	0.138339	0.722566
Q9H8W3	2	1	18.7599	0.0343326	0.0629145	1.914	0.651521	Group 1	Group 3	27135.3	Protein FAM204A OS=Homo sapiens OX=9606 GN=FAM204A PE=1 SV=1	304169	271625	384113	377814	724411	396116	409708	161926	0.395224	285009	401010	231085	303421	259203	180873	276767	74572.9	0.269443	414465	141993	148877	240489	66043.1	272487	214059	122985	0.574536	0.0930736	0.288753	0.675522	-1.48034	0.309524	0.856993	0.773427	-1.29295	0.0649351	0.182419	0.522467
O95171	2	1	13.1653	0.0345368	0.0631239	2.03025	0.650507	Group 1	Group 3	78065.1	Sciellin OS=Homo sapiens OX=9606 GN=SCEL PE=1 SV=2	159639	104182	292029	199433	283796	284654	220622	78633.6	0.356418	142022	165072	60717.4	198414	56166	39092.4	110247	66677.9	0.604804	161251	85767.6	49208.3	81810.5	109284	164682	108667	46225.8	0.425389	0.0411255	0.195135	0.499711	-2.00116	0.937229	0.937	0.985669	-1.01454	0.0411255	0.138339	0.49255
P55809	2	2	19.6334	0.0345863	0.0631239	2.28409	0.650262	Group 2	Group 3	56614	Succinyl-CoA:3-ketoacid coenzyme A transferase 1_ mitochondrial OS=Homo sapiens OX=9606 GN=OXCT1 PE=1 SV=1	3726.88	4408.04	3056.88	2335.12	5397.94	4072.67	3832.92	1067.18	0.278426	6332.49	6424.84	4669.99	4854.84	2650.26	10772.6	5950.83	2733.32	0.459317	3811.19	2139.41	2327.15	4419.12	475.722	2459.45	2605.34	1385.27	0.531705	0.0930736	0.288753	1.55256	1.55256	0.00865801	0.48945	0.437811	-2.28409	0.179654	0.362914	0.679727
Q14914	13	7	124.271	0.0346988	0.0632016	2.41601	0.649707	Group 1	Group 2	36098	Prostaglandin reductase 1 OS=Homo sapiens OX=9606 GN=PTGR1 PE=1 SV=2	86052.2	59767.3	251270	137447	44641.8	125134	117385	74807.7	0.637282	43278.7	46421.9	67383.1	23744	40630.3	70060.8	48586.5	17480.1	0.359773	75203.4	39972.4	65852.3	90698.6	72170	39986.1	63980.5	20310.1	0.317443	0.0411255	0.195135	0.413905	-2.41601	0.393939	0.865099	1.31684	1.31684	0.179654	0.362914	0.545046
P50990	17	6	139.585	0.0348743	0.0633938	1.49356	0.648842	Group 1	Group 2	60191	T-complex protein 1 subunit theta OS=Homo sapiens OX=9606 GN=CCT8 PE=1 SV=4	82333.8	105960	103240	95142.8	70580.1	76875.7	89022.1	14552.5	0.163471	52641.7	67766.4	65051.7	51514.5	49087.1	71561.9	59603.9	9631.31	0.161589	60350.2	66904.2	136139	71310.6	57427.9	52322.5	74075.7	31143.7	0.420431	0.004329	0.0589098	0.669541	-1.49356	0.484848	0.894933	1.2428	1.2428	0.0930736	0.235146	0.832105
O75436	3	2	23.967	0.0349847	0.063467	2.29602	0.6483	Group 2	Group 1	38284	Vacuolar protein sorting-associated protein 26A OS=Homo sapiens OX=9606 GN=VPS26A PE=1 SV=2	965.458	1873.85	2129.53	599.056	852.231	1141.05	1260.2	606.122	0.480974	1479.83	4359.28	4784.86	962.795	2686.38	3087.5	2893.44	1518.71	0.52488	5377.78	2530.22	2227.61	3671.41	1106.12	2423.91	2889.51	1467.47	0.507861	0.0649351	0.240442	2.29602	2.29602	0.937229	0.937	0.998642	0.998642	0.0151515	0.0739003	2.29291
P32455	17	7	134.926	0.0352423	0.0636875	1.71236	0.647041	Group 1	Group 3	68444.1	Guanylate-binding protein 1 OS=Homo sapiens OX=9606 GN=GBP1 PE=1 SV=2	38171.1	28179.9	38309.6	40895.5	57815.5	100918	50714.9	26405.3	0.520662	37256.9	25678.1	26631.1	43827.2	25236.1	21055.9	29947.5	8678.2	0.28978	32146.2	30521.1	23375.3	23283.6	33806.3	34569.2	29617	5066.76	0.171076	0.0411255	0.195135	0.590508	-1.69346	0.937229	0.937	0.988961	-1.01116	0.025974	0.103425	0.58399
P11766	20	10	176.923	0.0352469	0.0636875	1.4267	0.647018	Group 1	Group 2	40579.7	Alcohol dehydrogenase class-3 OS=Homo sapiens OX=9606 GN=ADH5 PE=1 SV=4	99641.8	93947.1	142712	72510.4	94302.6	79112.2	97037.7	24628.7	0.253805	63018.4	51806.4	89324.2	59378.5	64815.5	79750.4	68015.6	13887.5	0.204181	53478.7	92897.7	70282.1	59417	60890.8	94266.2	71872.1	17664.3	0.245774	0.025974	0.153069	0.700919	-1.4267	0.699134	0.914815	1.0567	1.0567	0.0411255	0.138339	0.740662
P06454	5	5	47.7623	0.0360122	0.0649406	2.39714	0.643319	Group 1	Group 3	12203	Prothymosin alpha OS=Homo sapiens OX=9606 GN=PTMA PE=1 SV=2	124210	127281	265201	71299.2	130940	285935	167478	86781.7	0.518168	51770.8	94567	100218	135761	258679	258709	149951	88353.4	0.589216	77611.3	83651.7	32106.9	140820	49916.5	35088	69865.7	40786.7	0.583786	0.588745	0.77654	0.895347	-1.11689	0.0649351	0.67332	0.465925	-2.14627	0.0649351	0.182419	0.417164
Q8NA23	2	2	11.4087	0.0362362	0.065112	3.96854	0.642248	Group 2	Group 1	41752.5	WD repeat-containing protein 31 OS=Homo sapiens OX=9606 GN=WDR31 PE=2 SV=1	1767.05	2560.02	2026.29	4258.65	2057	2990.28	2609.88	918.94	0.3521	3557.83	2069.43	36719.6	5424.53	5214.87	9158.35	10357.4	13130.9	1.26778	4686.69	7415.05	5797.86	7589.18	11118.3	3434.33	6673.57	2696.33	0.404032	0.025974	0.153069	3.96854	3.96854	0.818182	0.921911	0.644327	-1.55201	0.004329	0.0364065	2.55704
P02679	38	26	586.766	0.0362511	0.065112	3.02527	0.642177	Group 3	Group 1	52139	Fibrinogen gamma chain OS=Homo sapiens OX=9606 GN=FGG PE=1 SV=3	492444	379275	567906	934562	1.69045e+06	368840	738913	509899	0.690067	858628	1.76854e+06	366109	772897	717687	500672	830756	494207	0.594889	2.22277e+06	674040	6.08775e+06	2.24925e+06	1.1088e+06	1.06983e+06	2.23541e+06	1.99532e+06	0.892599	0.699134	0.845169	1.12429	1.12429	0.0649351	0.67332	2.69081	2.69081	0.025974	0.103425	3.02527
Q32P51	13	2	113.633	0.036336	0.0651352	1.97106	0.641773	Group 1	Group 3	34396.5	Heterogeneous nuclear ribonucleoprotein A1-like 2 OS=Homo sapiens OX=9606 GN=HNRNPA1L2 PE=2 SV=2	7769.11	13028.7	20358.2	13240.6	18622.2	14073.4	14515.4	4484.36	0.308939	11003.8	6297.11	7378.91	11740.5	11860	10603.3	9813.93	2376.31	0.242137	11119.1	11020.2	4074.41	7985.94	1792.83	8193.04	7364.25	3752.39	0.509541	0.025974	0.153069	0.676106	-1.47906	0.393939	0.865099	0.750388	-1.33264	0.025974	0.103425	0.507342
Q02338	8	5	55.9917	0.0364971	0.0652948	2.08776	0.641007	Group 1	Group 3	38556.4	D-beta-hydroxybutyrate dehydrogenase_ mitochondrial OS=Homo sapiens OX=9606 GN=BDH1 PE=1 SV=3	4189.12	15020.4	7648.83	5925.24	3323.2	4818.34	6820.85	4286.94	0.628506	4780.12	3753.16	3700.41	3554.97	3074.87	4354.99	3869.75	606.204	0.156652	1534.51	3470.65	6018.87	2011.63	3810.35	2756.37	3267.07	1596.73	0.488734	0.0930736	0.288753	0.567342	-1.76261	0.309524	0.856993	0.844257	-1.18447	0.0649351	0.182419	0.478982
Q13442	3	3	18.3292	0.0370449	0.0661441	1.52012	0.638424	Group 1	Group 3	20630	28 kDa heat- and acid-stable phosphoprotein OS=Homo sapiens OX=9606 GN=PDAP1 PE=1 SV=1	49515.4	53703.5	60920.2	27037.3	45098.1	59347.2	49270.3	12399.1	0.251655	30010.1	43864.5	37348.6	39392.5	48546.8	52347.7	41918.4	8069.24	0.192499	45296.7	35798.2	35487.8	23443.5	26613.4	27832.9	32412.1	8024.56	0.247579	0.179654	0.416314	0.850784	-1.17539	0.0649351	0.67332	0.773219	-1.2933	0.0411255	0.138339	0.657842
P08574	5	3	39.1101	0.0373338	0.0665287	1.80232	0.637074	Group 1	Group 2	35764.2	Cytochrome c1_ heme protein_ mitochondrial OS=Homo sapiens OX=9606 GN=CYC1 PE=1 SV=3	11496.6	7074.93	4712.1	7794.52	9322.84	4117.59	7419.77	2783.44	0.375138	3839.56	2825.42	6484.44	4640.95	3052.26	3858.07	4116.78	1328.55	0.322714	5085.41	6488.27	4187.01	6367.07	4519.94	11138.1	6297.63	2551.7	0.405183	0.0151515	0.117745	0.55484	-1.80232	0.0649351	0.67332	1.52975	1.52975	0.484848	0.662629	0.848765
P12830	11	6	91.1732	0.0376566	0.0669722	1.56244	0.635575	Group 1	Group 3	97912.5	Cadherin-1 OS=Homo sapiens OX=9606 GN=CDH1 PE=1 SV=3	75232.9	46304.7	84596.5	56260.6	38150.7	91793.3	65389.8	21690.9	0.331717	47779.3	43373.6	62611.4	44144.1	51476.6	54262.9	50608	7215.46	0.142576	33412.4	47609	40310.5	38837.8	58097	32840.3	41851.2	9601.5	0.22942	0.309524	0.553962	0.773943	-1.29208	0.0930736	0.67332	0.826968	-1.20924	0.0930736	0.235146	0.640026
Q5TG30	4	2	21.8804	0.0379541	0.0671577	1.79323	0.634203	Group 1	Group 2	69250.2	Rho GTPase-activating protein 40 OS=Homo sapiens OX=9606 GN=ARHGAP40 PE=3 SV=3	12203.6	16291.2	17131.9	8213.16	10309.1	9219	12228	3725.95	0.304707	6208.29	4808.23	4719.96	9299.08	8941.2	6937.06	6818.97	1974.37	0.28954	5896.69	14406.1	8091.59	5679.64	3067.15	9375.97	7752.86	3917.01	0.505234	0.0151515	0.117745	0.557652	-1.79323	0.818182	0.921911	1.13696	1.13696	0.0649351	0.182419	0.634026
P60709	43	1	587.503	0.0380349	0.0671577	4.56464	0.633831	Group 1	Group 3	42079	Actin_ cytoplasmic 1 OS=Homo sapiens OX=9606 GN=ACTB PE=1 SV=1	11127.2	24854.3	5538.18	5459.31	3087.74	1723.14	8631.64	8573.2	0.993229	3299.64	4860.12	503.367	2963.51	942.921	3707.31	2712.81	1674.59	0.617291	660.506	1829.95	1712.99	1606.5	3038.69	2497.25	1890.98	814.273	0.430609	0.0930736	0.288753	0.314287	-3.18181	0.393939	0.865099	0.697055	-1.43461	0.0151515	0.0739003	0.219075
Q15836	2	2	11.6888	0.0380956	0.0671577	1.59827	0.633553	Group 1	Group 3	11366.1	Vesicle-associated membrane protein 3 OS=Homo sapiens OX=9606 GN=VAMP3 PE=1 SV=3	22277.2	34665.3	38165.4	33010.5	23802.8	20165	28681	7507.82	0.26177	23903.1	18853.5	14191.4	18544.9	13811	24572.3	18979.4	4590.55	0.241871	13672.7	26741	10744.9	9908.75	27669.1	18934	17945.1	7843.22	0.437068	0.0649351	0.240442	0.661739	-1.51117	0.818182	0.921911	0.945504	-1.05764	0.0649351	0.182419	0.625677
P35442	14	8	86.385	0.0381084	0.0671577	1.65142	0.633494	Group 3	Group 2	133869	Thrombospondin-2 OS=Homo sapiens OX=9606 GN=THBS2 PE=1 SV=2	15926.7	12208.9	11012.5	21541.9	17956.1	16787.8	15905.7	3856.41	0.242455	20849.5	19914.7	10460.6	16144.5	9178.2	8726.48	14212.3	5473.83	0.385147	16710.9	19761.4	18681.1	18510.3	32837.5	34322.2	23470.6	7905.56	0.336828	0.484848	0.701711	0.893539	-1.11915	0.132035	0.765901	1.65142	1.65142	0.0649351	0.182419	1.47561
A3KMH1	4	3	18.9229	0.0381319	0.0671577	4.51063	0.633387	Group 1	Group 3	215851	von Willebrand factor A domain-containing protein 8 OS=Homo sapiens OX=9606 GN=VWA8 PE=1 SV=2	603.033	2838.12	4312.29	1807.72	3475.68	850.4	2314.54	1479.41	0.639179	3081.78	795.563	329.017	3644.4	1601.08	290.465	1623.72	1438.7	0.886052	260.876	487.98	493.544	548.962	552.431	734.992	513.131	152.774	0.297729	0.393939	0.630322	0.701529	-1.42546	0.24026	0.83426	0.316022	-3.16433	0.004329	0.0364065	0.221699
P13747	7	4	40.9575	0.0384092	0.0675147	2.44619	0.63212	Group 2	Group 1	40285.7	HLA class I histocompatibility antigen_ alpha chain E OS=Homo sapiens OX=9606 GN=HLA-E PE=1 SV=4	6584.11	2615.55	3067.92	8731.97	12725.6	3323.01	6174.7	4001.85	0.648104	12537.5	34131.9	8621.1	6611.58	18427.2	10297.7	15104.5	10168	0.673177	23261	4443.59	11951.1	15944.8	10673	9921.33	12699.1	6365.87	0.501284	0.0649351	0.240442	2.44619	2.44619	0.937229	0.937	0.84075	-1.18941	0.0649351	0.182419	2.05664
P52209	20	15	141.15	0.038575	0.0676748	1.28363	0.631366	Group 2	Group 1	53653.3	6-phosphogluconate dehydrogenase_ decarboxylating OS=Homo sapiens OX=9606 GN=PGD PE=1 SV=3	101927	86725.3	74814.1	76291.6	60587.8	87243.7	81264.9	14045.3	0.172834	113175	95329	104928	100990	130267	81193.8	104314	16605.9	0.159192	92955.5	84833.4	86823.9	110563	81738.5	80102.6	89502.8	11252.2	0.125719	0.0411255	0.195135	1.28363	1.28363	0.132035	0.765901	0.858015	-1.16548	0.393939	0.597831	1.10137
Q9P258	5	3	29.6957	0.0393299	0.0687327	1.78971	0.627966	Group 1	Group 3	56826	Protein RCC2 OS=Homo sapiens OX=9606 GN=RCC2 PE=1 SV=2	7251.41	7963.88	12369.3	5435.88	6070.73	9540.25	8105.25	2539.9	0.313365	5582.15	4873.49	2204.61	7285.2	8410.8	5827.33	5697.26	2135.05	0.374751	5593.26	4899.12	4127.01	4552.56	2746.64	5254.25	4528.81	1013.37	0.22376	0.179654	0.416314	0.702911	-1.42266	0.24026	0.83426	0.794909	-1.25801	0.004329	0.0364065	0.55875
Q86VP6	18	14	137.228	0.0402538	0.0700767	1.21281	0.623875	Group 2	Group 3	138087	Cullin-associated NEDD8-dissociated protein 1 OS=Homo sapiens OX=9606 GN=CAND1 PE=1 SV=2	130456	123634	116124	100052	121519	117251	118172	10249.8	0.0867357	119361	96666.9	145043	109365	109797	140806	120173	19088.6	0.158843	80032.5	109650	86800.9	100771	105140	112122	99086.1	12922.7	0.130419	0.937229	0.941069	1.01693	1.01693	0.0930736	0.67332	0.824529	-1.21281	0.025974	0.103425	0.838487
P09874	11	9	73.5322	0.0403812	0.0701637	1.68512	0.623316	Group 3	Group 1	113882	Poly [ADP-ribose] polymerase 1 OS=Homo sapiens OX=9606 GN=PARP1 PE=1 SV=4	18073.3	19075.4	17478.4	19386.8	12662.4	15643.5	17053.3	2530.71	0.1484	22895.7	25912	18123.9	25578.8	31504.7	24385.4	24733.4	4362.06	0.176363	25137.3	16837.1	52047	28251.9	34193.6	15954	28736.8	13351.7	0.464619	0.00865801	0.0805778	1.45036	1.45036	0.818182	0.921911	1.16186	1.16186	0.132035	0.295994	1.68512
Q8WVF5	3	1	16.2944	0.0409772	0.070928	4.45773	0.620724	Group 1	Group 3	30309.6	BTB/POZ domain-containing protein KCTD4 OS=Homo sapiens OX=9606 GN=KCTD4 PE=1 SV=2	947.039	925.238	1171.68	669.086	4924.96	921.878	1593.31	1639.92	1.02925	704.33	3484.38	127.559	235.711	549.188	425.268	921.073	1272.87	1.38195	865.096	127.343	556.183	35.0158	169.727	391.195	357.427	313.206	0.876281	0.0649351	0.240442	0.578087	-1.72984	0.393939	0.865099	0.388055	-2.57696	0.004329	0.0364065	0.224329
O94874	2	2	18.9895	0.0409778	0.070928	1.26678	0.620721	Group 1	Group 2	90051.6	E3 UFM1-protein ligase 1 OS=Homo sapiens OX=9606 GN=UFL1 PE=1 SV=2	29538.8	34559.9	26109.1	28310.5	25721.1	25266.6	28251	3503.12	0.124	23330.7	19389.1	23677.3	18860.6	27977.9	20572.6	22301.4	3420.08	0.153357	19240.9	21809.7	28484.1	22325	29965.7	19040.3	23477.6	4667.14	0.198791	0.0151515	0.117745	0.789401	-1.26678	0.818182	0.921911	1.05274	1.05274	0.179654	0.362914	0.831036
P49821	8	2	48.5178	0.0411839	0.0710831	10.5071	0.619831	Group 1	Group 3	51501.5	NADH dehydrogenase [ubiquinone] flavoprotein 1_ mitochondrial OS=Homo sapiens OX=9606 GN=NDUFV1 PE=1 SV=4	1159.95	30.5404	1251	334.695	19062.5	2659.08	4082.96	7395.26	1.81125	3572.17	8114.92	2903.7	3002.63	728.625	713.602	3172.61	2709.5	0.854031	236.747	36.2228	115.385	1394.59	499.815	48.7816	388.591	521.871	1.34298	0.393939	0.630322	0.777036	-1.28694	0.00865801	0.48945	0.122483	-8.16438	0.24026	0.433661	0.0951738
Q9Y4L1	31	19	212.899	0.0412326	0.0710831	1.85501	0.619622	Group 3	Group 1	111564	Hypoxia up-regulated protein 1 OS=Homo sapiens OX=9606 GN=HYOU1 PE=1 SV=1	132006	92096.4	120047	171379	201044	78275.2	132475	46771.6	0.353061	234196	174973	96771.6	326822	136179	123675	182103	85454.7	0.469265	216475	312734	130711	205956	317154	291419	245742	73953.5	0.30094	0.24026	0.476176	1.37463	1.37463	0.309524	0.856993	1.34946	1.34946	0.0151515	0.0739003	1.85501
Q9Y6N5	2	1	11.63	0.0415013	0.0712889	1.49189	0.618469	Group 1	Group 3	50245.9	Sulfide:quinone oxidoreductase_ mitochondrial OS=Homo sapiens OX=9606 GN=SQOR PE=1 SV=1	17972.3	18467.8	23366.4	10305.1	13183.1	10935.5	15705	5093.88	0.324347	9003.7	11917.9	11259.2	12397.7	13553.2	10747	11479.8	1552.43	0.135231	11163.8	10472.5	14811.3	10193.5	8277.05	8243.35	10526.9	2414.64	0.229378	0.24026	0.476176	0.730962	-1.36806	0.24026	0.83426	0.916995	-1.09052	0.0649351	0.182419	0.670289
P08246	4	2	29.1992	0.0423848	0.072653	1.86106	0.614719	Group 2	Group 1	29145.4	Neutrophil elastase OS=Homo sapiens OX=9606 GN=ELANE PE=1 SV=1	5286.47	6423.74	11128.2	4672.55	11794.7	6876.16	7696.98	3027.13	0.393288	9161.31	16532.1	7629.45	30091.7	12270.5	10262.2	14324.6	8314.84	0.58046	20578.1	8363.94	16878.5	11048	16709.9	9659.52	13873	4860.53	0.350359	0.0649351	0.240442	1.86106	1.86106	0.699134	0.914815	0.968477	-1.03255	0.0649351	0.182419	1.8024
Q16891	14	10	81.9793	0.0431156	0.0735011	1.54934	0.611666	Group 1	Group 3	84077.2	MICOS complex subunit MIC60 OS=Homo sapiens OX=9606 GN=IMMT PE=1 SV=1	26274.9	28943	32152.5	26253.7	16441.8	48150.1	29702.7	10453.5	0.351939	21060.3	18075.7	26706.1	18524.2	21390.7	25518.8	21879.3	3554.66	0.162467	13783.3	21587.1	15033.5	18653.6	21065.7	24903.7	19171.2	4212.04	0.219707	0.132035	0.348626	0.736611	-1.35757	0.484848	0.894933	0.876223	-1.14126	0.025974	0.103425	0.645436
O95678	32	9	343.146	0.0431875	0.0735011	1.50468	0.611367	Group 1	Group 3	59845.6	Keratin_ type II cytoskeletal 75 OS=Homo sapiens OX=9606 GN=KRT75 PE=1 SV=2	23993.2	29213.1	61082.4	29031.4	28720.3	40354.1	35399.1	13694.5	0.386861	17449.8	24672.9	20842.6	27469.5	20667.6	33188.1	24048.4	5672.32	0.235871	20370.8	20173.7	33033.5	24798.3	19694.4	23085.2	23526	5061.22	0.215133	0.0649351	0.240442	0.679352	-1.47199	0.699134	0.914815	0.978275	-1.02221	0.0411255	0.138339	0.664593
Q14103	18	15	164.426	0.0432077	0.0735011	1.30875	0.611284	Group 1	Group 2	38605.3	Heterogeneous nuclear ribonucleoprotein D0 OS=Homo sapiens OX=9606 GN=HNRNPD PE=1 SV=1	264823	279637	397069	278292	304186	263398	297901	50747.4	0.17035	211679	183504	250132	235161	271800	213463	227623	31356.9	0.137758	205850	199446	250155	238096	359101	210458	243851	59810.2	0.245274	0.00865801	0.0805778	0.76409	-1.30875	0.937229	0.937	1.07129	1.07129	0.0411255	0.138339	0.818564
Q13162	12	6	89.1586	0.0432764	0.0735011	1.47169	0.611	Group 1	Group 3	30768	Peroxiredoxin-4 OS=Homo sapiens OX=9606 GN=PRDX4 PE=1 SV=1	63872	74101.1	96214.4	50260.5	72556.2	82260.8	73210.9	15660.2	0.213906	60683	82971	50689.2	109900	71733.6	53649.4	71604.4	22248	0.310708	54796.5	53588.4	69047.8	49307.6	28056.5	43680.3	49746.2	13566.5	0.272714	0.818182	0.920321	0.978057	-1.02244	0.0649351	0.67332	0.694737	-1.43939	0.025974	0.103425	0.679492
P0CF74	6	2	78.5274	0.0436669	0.0740256	2.78455	0.60939	Group 1	Group 3	11447.6	Immunoglobulin lambda constant 6 OS=Homo sapiens OX=9606 GN=IGLC6 PE=1 SV=1	12774.4	10903.1	21947.5	12262.2	30928.2	26958	19295.6	8526.34	0.44188	21136.7	22676.8	9858.38	8373.03	7065.27	15137.9	14041.4	6699.42	0.477121	6966.7	12164.1	5035.74	7838.52	307.237	9264.76	6929.5	4027.96	0.581277	0.24026	0.476176	0.727698	-1.3742	0.0649351	0.67332	0.493507	-2.02632	0.004329	0.0364065	0.359124
Q9Y3D6	3	3	17.3603	0.0443125	0.0748973	1.36638	0.606755	Group 2	Group 1	16994.8	Mitochondrial fission 1 protein OS=Homo sapiens OX=9606 GN=FIS1 PE=1 SV=2	7439.77	6629.31	11572.9	4736.71	7145.21	5869.63	7232.25	2338.36	0.323325	8275.39	7740.48	12264.5	10938.2	9227.17	10846.3	9882.01	1750.31	0.177121	8047.93	10158.2	7699.49	11444.7	8621.07	8366.75	9056.37	1445.09	0.159566	0.0411255	0.195135	1.36638	1.36638	0.484848	0.894933	0.91645	-1.09117	0.0649351	0.182419	1.25222
Q12765	3	3	18.3477	0.0443466	0.0748973	1.75978	0.606616	Group 1	Group 3	47009.4	Secernin-1 OS=Homo sapiens OX=9606 GN=SCRN1 PE=1 SV=2	13265.5	21726.6	18033.4	21141.4	5893.35	18379	16406.5	5960.76	0.363316	9606.06	11174.6	7466.06	10630.8	9189	11222.1	9881.45	1443.65	0.146097	6593.39	14331.5	6927.75	10188.4	6973.05	10924.2	9323.06	3069.46	0.329233	0.0649351	0.240442	0.602287	-1.66034	0.484848	0.894933	0.943491	-1.05989	0.0930736	0.235146	0.568253
Q9Y2A7	5	4	39.7287	0.0444594	0.074948	3.17156	0.606159	Group 1	Group 3	130102	Nck-associated protein 1 OS=Homo sapiens OX=9606 GN=NCKAP1 PE=1 SV=1	1842.93	1204.32	2783.87	870.496	1513.87	7163.58	2563.18	2347.08	0.915691	898.272	670.796	1835.61	404.562	759.753	2200.36	1128.23	717.139	0.635635	452.563	597.307	2023.29	893.695	222.135	660.065	808.175	635.628	0.786498	0.132035	0.348626	0.440166	-2.27187	0.309524	0.856993	0.716324	-1.39602	0.0411255	0.138339	0.315302
P49448	12	2	94.2471	0.0446337	0.0751019	3.93227	0.605455	Group 1	Group 3	61776.3	Glutamate dehydrogenase 2_ mitochondrial OS=Homo sapiens OX=9606 GN=GLUD2 PE=1 SV=2	42246.5	68374	10789.2	8135.64	6330.37	15799.6	25279.2	24891.1	0.984646	8183.57	15912.3	18840.2	5724.22	12103.7	9883.18	11774.5	4903.71	0.416468	6619.1	6926	2121.35	6554.37	5399.61	10951.6	6428.67	2841.41	0.44199	0.699134	0.845169	0.465779	-2.14694	0.0649351	0.67332	0.545981	-1.83157	0.0649351	0.182419	0.254306
P40121	17	15	190.951	0.0453817	0.0762189	1.69523	0.602459	Group 1	Group 2	38783.7	Macrophage-capping protein OS=Homo sapiens OX=9606 GN=CAPG PE=1 SV=2	441542	413133	1.06137e+06	449453	453126	651584	578369	251787	0.43534	413656	300965	291784	333899	370340	336395	341173	45246.4	0.13262	310357	653057	226961	385876	190195	435497	366990	167902	0.457511	0.004329	0.0589098	0.589889	-1.69523	0.937229	0.937	1.07567	1.07567	0.0649351	0.182419	0.634527
Q6Q788	2	1	11.1123	0.0455703	0.0763009	3.93648	0.60171	Group 1	Group 2	41269.7	Apolipoprotein A-V OS=Homo sapiens OX=9606 GN=APOA5 PE=1 SV=1	5633.39	4774.41	3037.35	1532.58	396.898	2016.73	2898.56	1995.96	0.688603	388.179	511.032	680.694	449.509	1287.79	1100.79	736.332	372.631	0.506064	2136.54	751.542	421.928	2169.02	226.64	418.623	1020.71	893.055	0.874931	0.0411255	0.195135	0.254034	-3.93648	0.937229	0.937	1.38621	1.38621	0.179654	0.362914	0.352145
Q07020	11	5	101.887	0.0455991	0.0763009	1.69127	0.601595	Group 1	Group 3	21748.6	60S ribosomal protein L18 OS=Homo sapiens OX=9606 GN=RPL18 PE=1 SV=2	15077.8	15709	18087	9499.35	5457.48	14672.8	13083.9	4678.33	0.357563	8047.06	15268.9	15729.3	11891.4	9920.3	10479.8	11889.4	3059.2	0.257304	7672.72	6283.75	6572.18	10683.4	6025.29	9179.58	7736.14	1852.83	0.239503	0.818182	0.920321	0.908707	-1.10046	0.025974	0.660196	0.650674	-1.53687	0.0930736	0.235146	0.591272
P62195	9	6	77.0296	0.0460384	0.0768938	1.42268	0.599861	Group 2	Group 1	45797.2	26S proteasome regulatory subunit 8 OS=Homo sapiens OX=9606 GN=PSMC5 PE=1 SV=1	27649.8	17026.9	16118.4	33930.6	20431.5	25351.5	23418.1	6858.75	0.292882	43310.7	41700	27899	27107.2	30931	28950.8	33316.4	7250.13	0.217614	21467	17198.5	28788	31295.6	28400	22297.9	24907.8	5406.28	0.217051	0.0411255	0.195135	1.42268	1.42268	0.132035	0.765901	0.747614	-1.33759	0.484848	0.662629	1.06361
P63261	43	1	587.904	0.0462184	0.0770523	4.70835	0.599155	Group 1	Group 2	42135.1	Actin_ cytoplasmic 2 OS=Homo sapiens OX=9606 GN=ACTG1 PE=1 SV=1	1913.51	575.879	7317.07	1393.3	3594.88	4587.87	3230.42	2483.23	0.768701	410.077	391.684	300.213	745.646	1611.06	657.948	686.104	484.079	0.705548	182.61	2012.27	180.542	1680.28	1195.37	2122.43	1228.92	873.008	0.710388	0.025974	0.153069	0.212389	-4.70835	0.484848	0.894933	1.79115	1.79115	0.179654	0.362914	0.380421
Q8WUY1	2	1	13.4489	0.0466801	0.077679	2.88492	0.597352	Group 1	Group 3	24150.1	Protein THEM6 OS=Homo sapiens OX=9606 GN=THEM6 PE=1 SV=2	6282.48	14555.5	6883.46	4898.82	1621.2	3140.67	6230.35	4523.28	0.726007	2661.43	2252.14	7125.93	3050.44	1609.77	4187.31	3481.17	1982.58	0.569515	2079.67	3766.63	1344.81	2357.07	2105.62	1303.96	2159.63	897.425	0.415547	0.24026	0.476176	0.558744	-1.78973	0.132035	0.765901	0.620374	-1.61193	0.0411255	0.138339	0.34663
Q494R4	3	2	16.8888	0.0476556	0.0790119	2.10303	0.593593	Group 2	Group 1	23972.2	Coiled-coil domain-containing protein 153 OS=Homo sapiens OX=9606 GN=CCDC153 PE=1 SV=2	935.134	678.709	586.383	973.49	6300.34	2678.61	2025.45	2230.76	1.10137	3587.33	9420.33	2454.82	3698.22	4132.11	2264.61	4259.57	2632.63	0.61805	4120.32	1819.47	1390.05	2535.09	3855.9	3471.13	2865.33	1122.72	0.391831	0.0930736	0.288753	2.10303	2.10303	0.393939	0.865099	0.67268	-1.48659	0.179654	0.362914	1.41467
P04179	3	2	27.0436	0.0478983	0.0792691	1.69052	0.592668	Group 1	Group 3	24921.3	Superoxide dismutase [Mn]_ mitochondrial OS=Homo sapiens OX=9606 GN=SOD2 PE=1 SV=3	39845.7	43316.4	34978.9	36182.5	27077.9	36091.7	36248.9	5452.25	0.150412	22071.3	25380.7	25806.7	23207.9	30799.6	24566.8	25305.5	3028.12	0.119663	22832.3	25534	15552.4	33003.5	4744.96	26987.3	21442.4	9965.69	0.464766	0.004329	0.0589098	0.698104	-1.43245	0.818182	0.921911	0.847342	-1.18016	0.004329	0.0364065	0.591533
P13727	9	7	98.1239	0.0484909	0.0797931	2.48831	0.590425	Group 3	Group 1	25889.9	Bone marrow proteoglycan OS=Homo sapiens OX=9606 GN=PRG2 PE=1 SV=2	45103.1	39847.9	71856.8	27428.5	54752.9	30091.9	44846.8	16576.1	0.369615	39789.7	114415	32648.8	109194	63898.7	49944.7	68315.1	35324.2	0.517078	152186	75588.3	240619	75369.1	84647.1	41148.4	111593	72927.9	0.653518	0.309524	0.553962	1.5233	1.5233	0.24026	0.83426	1.6335	1.6335	0.0151515	0.0739003	2.48831
P22626	25	15	240.701	0.0485364	0.0797931	1.32059	0.590254	Group 1	Group 3	37486.8	Heterogeneous nuclear ribonucleoproteins A2/B1 OS=Homo sapiens OX=9606 GN=HNRNPA2B1 PE=1 SV=2	296556	311632	527864	270103	299949	368187	345715	94945.3	0.274634	290967	209571	299510	242157	260077	311316	268933	38822.9	0.144359	236241	241105	270317	234433	330522	258114	261789	36440	0.139196	0.0649351	0.240442	0.777904	-1.28551	0.588745	0.90515	0.973435	-1.02729	0.0411255	0.138339	0.757238
Q15063	28	20	306.81	0.0486202	0.0797931	3.29152	0.589939	Group 3	Group 1	93941.4	Periostin OS=Homo sapiens OX=9606 GN=POSTN PE=1 SV=2	55971.5	54154.6	75643.9	61156.4	158707	205274	101818	64267.7	0.631202	231656	89645.4	67268.4	271365	57723.2	72100.4	131626	94278.3	0.716258	108930	419310	78842.5	294578	310128	799029	335136	261307	0.779705	0.393939	0.630322	1.29276	1.29276	0.0411255	0.660196	2.54612	2.54612	0.025974	0.103425	3.29152
P60174	21	11	319.761	0.0486557	0.0797931	1.53716	0.589805	Group 1	Group 3	26954.7	Triosephosphate isomerase OS=Homo sapiens OX=9606 GN=TPI1 PE=1 SV=4	802339	1.08506e+06	769119	745411	813673	882912	849752	124424	0.146424	565159	406213	687336	382846	862245	1.08248e+06	664380	272119	0.409583	560867	647265	330974	536361	604530	636830	552805	116793	0.211273	0.179654	0.416314	0.781852	-1.27902	0.484848	0.894933	0.832061	-1.20183	0.0021645	0.0279763	0.650548
P16435	14	8	90.6723	0.0492588	0.0806361	1.55352	0.587552	Group 1	Group 2	77146.1	NADPH--cytochrome P450 reductase OS=Homo sapiens OX=9606 GN=POR PE=1 SV=2	145358	164160	269254	112341	107597	104836	150591	62765.3	0.416793	97859.1	113741	94747.9	85111.6	99720.5	90433.5	96935.6	9776.44	0.100855	115855	105686	138224	123489	75382.3	118759	112899	21241.9	0.18815	0.0151515	0.117745	0.643701	-1.55352	0.0930736	0.67332	1.16468	1.16468	0.484848	0.662629	0.749707
Q13185	9	6	60.1629	0.0496598	0.0809996	1.37256	0.586067	Group 1	Group 3	20982.5	Chromobox protein homolog 3 OS=Homo sapiens OX=9606 GN=CBX3 PE=1 SV=4	19063.9	18235	19092.9	22728.9	15362.5	21374.3	19309.6	2561.13	0.132635	19340	17719.5	18300.3	17873.6	12325.3	15837	16899.3	2513.65	0.148743	13427.4	19271.1	8113.95	16333	10401.2	16863	14068.3	4226.6	0.300435	0.179654	0.416314	0.875176	-1.14263	0.24026	0.83426	0.832478	-1.20123	0.0649351	0.182419	0.728565
[truncated: 35 more columns]
