# Supplementary material for: Proteomics Profiling of Bladder Cancer Tissues from Early to Advanced Stages Reveals NNMT and GALK1 as Biomarkers for Early Detection and Prognosis of BCa
Source: Int J Mol Sci. 2023 Oct 6;24(19):14938. doi: 10.3390/ijms241914938 (PMC10573217; doi:10.3390/ijms241914938)
Supplement: Supplementary file 1 [file ijms-24-14938-s001.zip › Table S3.xlsx]

## Sheet: Patient data
Supplementary Table S3. List of samples used for the discovery proteomics and validation.
Proteomic ID	Group	BCa database ID	Diagnosis	Age	Gender	T	N	M	Grade
Tissue samples
BCT-1	Group 1 (Ta,G1)	UC-5	Non-invasive low grade papillary urothelial carcinoma	61	Male	Ta	N0	M0	I
BCT-2		UC-175	Non-invasive low grade papillary urothelial carcinoma	64	Female	Ta	N0	M0	I
BCT-3		UC-179	Non-invasive low grade papillary urothelial carcinoma	59	Female	Ta	N0	M0	I
BCT-4		UC-183	Non-invasive low grade papillary urothelial carcinoma	65	Male	Ta	N0	M0	I
BCT-5		UC-219	Non-invasive low grade papillary urothelial carcinoma	63	Male	Ta	N0	M0	I
BCT-6		UC-185	Non-invasive low grade papillary urothelial carcinoma	39	Female	Ta	N0	M0	I
BCT-7	Group 2 (T1,G2-G3)	UC-173	Invasive low grade papillary urothelial carcinoma	54	Male	T1	N0	M0	II
BCT-8		UC-176	Invasive high grade papillary urothelial carcinoma	64	Male	T1	N0	M0	III
BCT-9		UC-180	Invasive low grade papillary urothelial carcinoma	60	Male	T1	N0	M0	II
BCT-10		UC-189	Invasive high grade papillary urothelial carcinoma	56	Male	T1	N0	M0	III
BCT-11		UC-196	Invasive high grade papillary urothelial carcinoma	71	Male	T1	N0	M0	III
BCT-12		UC-209	Invasive high grade papillary urothelial carcinoma	68	Male	T1	N0	M0	III
BCT-13	Group 3 (T2-T3,G3)	UC-174	Infiltrative high grade papillary urothelial carcinoma	76	Male	T2	Nx	Mx	III
BCT-14		UC-182	Invasive high grade papillary urothelial carcinoma	61	Female	T3	Nx	Mx	III
BCT-15		UC-186	Infiltrative high grade papillary urothelial carcinoma	79	Male	T2	Nx	Mx	III
BCT-16		UC-207	Infiltrative high grade papillary urothelial carcinoma	71	Male	T2	Nx	Mx	III
BCT-17		UC-212	Infiltrative high grade papillary urothelial carcinoma	65	Male	T2	Nx	Mx	III
BCT-18		UC-214	Infiltrative high grade papillary urothelial carcinoma	81	Male	T2	Nx	Mx	III
Urine samples: Cohort I
BCT-UCI-1	Group 1 (Ta,G1)	UC-227	Non-invasive low grade papillary urothelial carcinoma	54	Male	Ta	N0	M0	I
BCT-UCI-2		UC-219	Non-invasive low grade papillary urothelial carcinoma	63	Male	Ta	N0	M0	I
BCT-UCI-3		UC-211	Non-invasive low grade papillary urothelial carcinoma	39	Male	Ta	N0	M0	I
BCT-UCI-4		UC-222	Non-invasive low grade papillary urothelial carcinoma	67	Male	Ta	N0	M0	I
BCT-UCI-5		UC-213	Non-invasive low grade papillary urothelial carcinoma	67	Female	Ta	N0	M0	I
BCT-UCI-6		UC-215	Non-invasive low grade papillary urothelial carcinoma	69	Female	Ta	N0	M0	I
BCT-UCI-7		UC-217	Non-invasive low grade papillary urothelial carcinoma	62	Female	Ta	N0	M0	I
BCT-UCI-8		UC-199	Non-invasive low grade papillary urothelial carcinoma	38	Male	Ta	N0	M0	I
BCT-UCI-9		UC-200	Non-invasive low grade papillary urothelial carcinoma	65	Male	Ta	N0	M0	I
BCT-UCI-10	Group 2 (Ta,G2)	UC-202	Non-invasive low grade papillary urothelial carcinoma	68	Male	Ta	N0	M0	II
BCT-UCI-11		UC-204	Non-invasive low grade papillary urothelial carcinoma	68	Male	Ta	N0	M0	II
BCT-UCI-12		UC-206	Non-invasive low grade papillary urothelial carcinoma	74	Male	Ta	N0	M0	II
BCT-UCI-13		UC-208	Non-invasive low grade papillary urothelial carcinoma	68	Male	Ta	N0	M0	II
BCT-UCI-14		UC-210	Non-invasive low grade papillary urothelial carcinoma	69	Male	Ta	N0	M0	II
BCT-UCI-15		UC-195	Non-invasive low grade papillary urothelial carcinoma	59	Female	Ta	N0	M0	II
BCT-UCI-16		UC-220	Non-invasive low grade papillary urothelial carcinoma	72	Male	Ta	N0	M0	II
BCT-UCI-17		UC-225	Non-invasive low grade papillary urothelial carcinoma	83	Male	Ta	N0	M0	II
BCT-UCI-18		UC-232	Non-invasive low grade papillary urothelial carcinoma	65	Male	Ta	N0	M0	II
BCT-UCI-19	Group 3 (T1,G3)	UC-196	Invasive high grade papillary urothelial carcinoma	71	Male	T1	N0	M0	III
BCT-UCI-20		UC-201	Invasive high grade papillary urothelial carcinoma	70	Male	T1	N0	M0	III
BCT-UCI-21		UC-209	Invasive high grade papillary urothelial carcinoma	68	Male	T1	N0	M0	III
BCT-UCI-22		UC-230	Invasive high grade papillary urothelial carcinoma	69	Male	T1	N0	M0	III
BCT-UCI-23	Group 4 (T2,G2-G3)	UC-207	Infiltrative high grade papillary urothelial carcinoma	71	Male	T2	Nx	Mx	III
BCT-UCI-24		UC-214	Infiltrative high grade papillary urothelial carcinoma	81	Male	T2	Nx	Mx	II
Urine samples: Cohort II
BCT-UCII-1	Group 1 (Ta,G1)	BC-4	Non-invasive low grade papillary urothelial carcinoma	75	Male	Ta	N0	M0	I
BCT-UCII-2		BC-12	Non-invasive low grade papillary urothelial carcinoma	40	Female	Ta	N0	M0	I
BCT-UCII-3		BC-20	Non-invasive low grade papillary urothelial carcinoma	55	Male	Ta	N0	M0	I
BCT-UCII-4		BC-40	Non-invasive low grade papillary urothelial carcinoma	63	Male	Ta	N0	M0	I
BCT-UCII-5		BC-42	Non-invasive low grade papillary urothelial carcinoma	42	Male	Ta	N0	M0	I
BCT-UCII-6		BC-51	Non-invasive low grade papillary urothelial carcinoma	66	Male	Ta	N0	M0	I
BCT-UCII-7		BC-52	Non-invasive low grade papillary urothelial carcinoma	44	Male	Ta	N0	M0	I
BCT-UCII-8		BC-53	Non-invasive low grade papillary urothelial carcinoma	64	Male	Ta	N0	M0	I
BCT-UCII-9		BC-54	Non-invasive low grade papillary urothelial carcinoma	67	Male	Ta	N0	M0	I
BCT-UCII-10		BC-55	Non-invasive low grade papillary urothelial carcinoma	61	Female	Ta	N0	M0	I
BCT-UCII-11		BC-62	Non-invasive low grade papillary urothelial carcinoma	80	Male	Ta	N0	M0	I
BCT-UCII-12		BC-63	Non-invasive low grade papillary urothelial carcinoma	89	Male	Ta	N0	M0	I
BCT-UCII-13		BC-68	Non-invasive low grade papillary urothelial carcinoma	73	Male	Ta	N0	M0	I
BCT-UCII-14		BC-71	Non-invasive low grade papillary urothelial carcinoma	62	Male	Ta	N0	M0	I
BCT-UCII-15		BC-72	Non-invasive low grade papillary urothelial carcinoma	68	Male	Ta	N0	M0	I
BCT-UCII-16		BC-81	Non-invasive low grade papillary urothelial carcinoma	84	Male	Ta	N0	M0	I
BCT-UCII-17	Group 2 (T1,G2-G3)	BC-5	Invasive low grade papillary urothelial carcinoma	65	Male	T1	N0	M0	II
BCT-UCII-18		BC-7	Invasive low grade papillary urothelial carcinoma	61	Male	T1	N0	M0	II
BCT-UCII-19		BC-35	Invasive high grade papillary urothelial carcinoma	75	Female	Т1	N0	M0	III
BCT-UCII-20		BC-59	Invasive low grade papillary urothelial carcinoma	70	Male	T1	N0	M0	II
BCT-UCII-21		BC-64	Invasive low grade papillary urothelial carcinoma	70	Female	T1	N0	M0	II
BCT-UCII-22		BC-83	Invasive low grade papillary urothelial carcinoma	63	Male	T1	N0	M0	II
BCT-UCII-23		BC-96	Invasive low grade papillary urothelial carcinoma	50	Male	T1	N0	M0	II
BCT-UCII-24		BC-103	Invasive high grade papillary urothelial carcinoma	62	Male	T1	N0	M0	III
BCT-UCII-25		BC-112	Invasive low grade papillary urothelial carcinoma	65	Male	T1	N0	M0	III
BCT-UCII-26		BC-123	Invasive high grade papillary urothelial carcinoma	54	Male	T1	N0	M0	II
BCT-UCII-27		BC-125	Invasive low grade papillary urothelial carcinoma	79	Male	T1	N0	M0	III
BCT-UCII-28		BC-132	Invasive high grade papillary urothelial carcinoma	64	Male	T1	N0	M0	II
BCT-UCII-29		BC-146	Invasive low grade papillary urothelial carcinoma	62	Male	T1	N0	M0	II
BCT-UCII-30	Group 3 (T2,G3)	BC-17	Invasive high grade papillary urothelial carcinoma	74	Male	T2	Nx	Mx	III
BCT-UCII-31		BC-30	Infiltrative high grade papillary urothelial carcinoma	65	Female	T2	Nx	Mx	III
BCT-UCII-32		BC-33	Invasive high grade papillary urothelial carcinoma	66	Male	Т2	Nx	Mx	III
BCT-UCII-33		BC-37	Invasive high grade papillary urothelial carcinoma	65	Male	Т2	Nx	Mx	III
BCT-UCII-34		BC-43	Infiltrative high grade papillary urothelial carcinoma	63	Male	Т2	Nx	Mx	III
BCT-UCII-35		BC-69	Invasive high grade papillary urothelial carcinoma	59	Male	T2	Nx	Mx	III
BCT-UCII-36		BC-73	Invasive high grade papillary urothelial carcinoma	66	Male	T2	Nx	Mx	III
BCT-UCII-37		BC-82	Infiltrative high grade papillary urothelial carcinoma	61	Female	T2	Nx	Mx	III
BCT-UCII-38		BC-115	Invasive high grade papillary urothelial carcinoma	67	Male	T2	Nx	Mx	III
BCT-UCII-39		BC-124	Invasive high grade papillary urothelial carcinoma	84	Male	T2	Nx	Mx	III
BCT-UCII-40		BC-140	Invasive high grade papillary urothelial carcinoma	56	Male	T2	Nx	Mx	III
BCT-UCII-41		BC-141	Invasive high grade papillary urothelial carcinoma	85	Male	T2	Nx	Mx	III
BCT-UCII-42		BC-142	Invasive high grade papillary urothelial carcinoma	56	Male	T2	Nx	Mx	III
BCT-UCII-43		BC-148	Invasive high grade papillary urothelial carcinoma	84	Male	T2	Nx	Mx	III
BCT-UCII-44		BC-149	Invasive high grade papillary urothelial carcinoma	82	Male	T2	Nx	Mx	III
Control 1	Control	Control 1	/	62	Male	/	/	/	/
Control 2		Control 2	/	49	Female	/	/	/	/
Control 3		Control 3	/	44	Female	/	/	/	/
Control 4		Control 4	/	63	Female	/	/	/	/
Control 5		Control 5	/	52	Male	/	/	/	/
Control 6		Control 6	/	41	Female	/	/	/	/
Control 7		Control 7	/	45	Male	/	/	/	/
Control 8		Control 8	/	35	Male	/	/	/	/
